# Supplementary material for: Quantitative live cell imaging reveals influenza virus manipulation of Rab11A transport through reduced dynein association
Source: Nat Commun. 2020 Jan 7;11:23. doi: 10.1038/s41467-019-13838-3 (PMC6946661; doi:10.1038/s41467-019-13838-3)
Supplement: Supplementary file 15 — Supplementary Data 1 [file 41467_2019_13838_MOESM15_ESM.xlsx]

## Sheet: A549_Rab11A_GFP_Cell_Input
							Log2 Fold Change	T-Test	T-Test
Protein Accessions	Protein Descriptions	Sequence Coverage [%]	#Peptides	#Unique Peptides	Gene Names		CA0709/MOCK	[-log2 p-value]	[p-value]
C3W626	Polymerase acidic protein OS=Influenza A virus (A/California/07/2009(H1N1)) OX=641809 GN=PA PE=3 SV=1	64	43	43	PA		5.64437	85.6821	1.61103e-26
C3W621	Nucleoprotein OS=Influenza A virus (A/California/07/2009(H1N1)) OX=641809 GN=NP PE=3 SV=1	66	36	36	NP		8.27067	69.3539	1.32556e-21
C3W5X5	Polymerase basic protein 2 OS=Influenza A virus (A/California/07/2009(H1N1)) OX=641809 GN=PB2 PE=3 SV=1	55	35	35	PB2		5.29374	67.4389	4.99873e-21
P23246	Splicing factor, proline- and glutamine-rich OS=Homo sapiens OX=9606 GN=SFPQ PE=1 SV=2	50	30	29	SFPQ		-2.3418	45.8457	1.58149e-14
Q15233	Non-POU domain-containing octamer-binding protein OS=Homo sapiens OX=9606 GN=NONO PE=1 SV=4	47	20	19	NONO		-2.3323	44.2773	4.69024e-14
C3W5X2	Hemagglutinin OS=Influenza A virus (A/California/07/2009(H1N1)) OX=641809 GN=HA PE=1 SV=1	53	30	30	HA		7.89857	43.5269	7.89023e-14
P08670	Vimentin OS=Homo sapiens OX=9606 GN=VIM PE=1 SV=4	58	32	24	VIM		3.68111	42.6102	1.48959e-13
C3W5X7	RNA-directed RNA polymerase catalytic subunit OS=Influenza A virus (A/California/07/2009(H1N1)) OX=641809 GN=PB1 PE=3 SV=1	50	31	30	PB1		5.16604	41.7339	2.73429e-13
C3W5X4	Matrix protein 1 OS=Influenza A virus (A/California/07/2009(H1N1)) OX=641809 GN=M1 PE=3 SV=1	87	18	18	M1		6.24897	34.2234	4.98574e-11
C3W611	Non-structural protein 1 OS=Influenza A virus (A/California/07/2009(H1N1)) OX=641809 GN=NS1 PE=1 SV=1	86	17	17	NS1		6.32636	30.622	6.05137e-10
P52272	Heterogeneous nuclear ribonucleoprotein M OS=Homo sapiens OX=9606 GN=HNRNPM PE=1 SV=3	67	43	43	HNRNPM		-0.381925	28.1985	3.24642e-09
P17480	Nucleolar transcription factor 1 OS=Homo sapiens OX=9606 GN=UBTF PE=1 SV=1	15	9	9	UBTF		-3.8089	27.8947	4.00738e-09
Q15149	Plectin OS=Homo sapiens OX=9606 GN=PLEC PE=1 SV=3	23	101	96	PLEC		0.61739	25.6403	1.9121e-08
P45880	Voltage-dependent anion-selective channel protein 2 OS=Homo sapiens OX=9606 GN=VDAC2 PE=1 SV=2	52	11	11	VDAC2		0.827108	23.9977	5.97e-08
Q8N163	Cell cycle and apoptosis regulator protein 2 OS=Homo sapiens OX=9606 GN=CCAR2 PE=1 SV=2	22	14	14	CCAR2		-1.25393	18.2008	3.31904e-06
P55285	Cadherin-6 OS=Homo sapiens OX=9606 GN=CDH6 PE=1 SV=1	19	11	10	CDH6		-1.49965	17.3007	6.19403e-06
P35222	Catenin beta-1 OS=Homo sapiens OX=9606 GN=CTNNB1 PE=1 SV=1	55	31	27	CTNNB1		-0.667094	17.0947	7.14453e-06
Q01581	Hydroxymethylglutaryl-CoA synthase, cytoplasmic OS=Homo sapiens OX=9606 GN=HMGCS1 PE=1 SV=2	33	13	12	HMGCS1		1.98018	14.9043	3.26117e-05
P62805	Histone H4 OS=Homo sapiens OX=9606 GN=HIST1H4A PE=1 SV=2	57	13	13	HIST1H4A		2.7238	14.6042	4.01511e-05
P35221	Catenin alpha-1 OS=Homo sapiens OX=9606 GN=CTNNA1 PE=1 SV=1	59	41	33	CTNNA1		-0.566116	14.5353	4.21164e-05
P07910	Heterogeneous nuclear ribonucleoproteins C1/C2 OS=Homo sapiens OX=9606 GN=HNRNPC PE=1 SV=4	30	10	4	HNRNPC		-0.533939	14.2558	5.11194e-05
Q8WXG1	Radical S-adenosyl methionine domain-containing protein 2 OS=Homo sapiens OX=9606 GN=RSAD2 PE=1 SV=1	14	6	6	RSAD2		2.80099	13.8411	6.81439e-05
Q96TA1	Niban-like protein 1 OS=Homo sapiens OX=9606 GN=FAM129B PE=1 SV=3	14	9	9	FAM129B		0.348347	13.8183	6.92283e-05
Q15046	Lysine--tRNA ligase OS=Homo sapiens OX=9606 GN=KARS PE=1 SV=3	25	13	13	KARS		0.449111	13.8066	6.97914e-05
Q15717	ELAV-like protein 1 OS=Homo sapiens OX=9606 GN=ELAVL1 PE=1 SV=2	50	13	13	ELAVL1		-0.595284	13.5458	8.3619e-05
O14980	Exportin-1 OS=Homo sapiens OX=9606 GN=XPO1 PE=1 SV=1	45	37	37	XPO1		0.656967	12.327	0.000194626
O00468	Agrin OS=Homo sapiens OX=9606 GN=AGRN PE=1 SV=6	4	6	6	AGRN		-2.5859	12.324	0.000195035
O00410	Importin-5 OS=Homo sapiens OX=9606 GN=IPO5 PE=1 SV=4	63	49	45	IPO5		0.511742	12.174	0.000216407
Q9H0U3	Magnesium transporter protein 1 OS=Homo sapiens OX=9606 GN=MAGT1 PE=1 SV=1	3	1	1	MAGT1		4.08617	12.0957	0.000228467
Q96C19	EF-hand domain-containing protein D2 OS=Homo sapiens OX=9606 GN=EFHD2 PE=1 SV=1	31	8	6	EFHD2		0.565527	12.0282	0.000239407
Q00610	Clathrin heavy chain 1 OS=Homo sapiens OX=9606 GN=CLTC PE=1 SV=5	66	92	71	CLTC		0.289121	11.9869	0.000246372
P31153	S-adenosylmethionine synthase isoform type-2 OS=Homo sapiens OX=9606 GN=MAT2A PE=1 SV=1	37	12	10	MAT2A		0.580357	11.773	0.000285746
Q9UJY4	ADP-ribosylation factor-binding protein GGA2 OS=Homo sapiens OX=9606 GN=GGA2 PE=1 SV=3	9	3	3	GGA2		-0.691992	11.6813	0.000304499
Q96AX1	Vacuolar protein sorting-associated protein 33A OS=Homo sapiens OX=9606 GN=VPS33A PE=1 SV=1	14	5	5	VPS33A		-0.409699	11.6334	0.000314763
Q14974	Importin subunit beta-1 OS=Homo sapiens OX=9606 GN=KPNB1 PE=1 SV=2	54	36	36	KPNB1		0.36104	11.5309	0.000337958
P62495	Eukaryotic peptide chain release factor subunit 1 OS=Homo sapiens OX=9606 GN=ETF1 PE=1 SV=3	51	20	20	ETF1		0.742097	11.2928	0.00039859
Q14980	Nuclear mitotic apparatus protein 1 OS=Homo sapiens OX=9606 GN=NUMA1 PE=1 SV=2	9	19	19	NUMA1		-0.52493	11.2888	0.000399687
P15924	Desmoplakin OS=Homo sapiens OX=9606 GN=DSP PE=1 SV=3	16	30	30	DSP		0.325702	11.1965	0.000426106
P61764	Syntaxin-binding protein 1 OS=Homo sapiens OX=9606 GN=STXBP1 PE=1 SV=1	24	9	9	STXBP1		1.24623	11.1624	0.000436303
Q8IZV5	Retinol dehydrogenase 10 OS=Homo sapiens OX=9606 GN=RDH10 PE=1 SV=1	35	7	7	RDH10		-0.655329	11.0294	0.000478416
Q8WXF1	Paraspeckle component 1 OS=Homo sapiens OX=9606 GN=PSPC1 PE=1 SV=1	26	11	11	PSPC1		-2.38444	10.8675	0.000535244
P24928	DNA-directed RNA polymerase II subunit RPB1 OS=Homo sapiens OX=9606 GN=POLR2A PE=1 SV=2	6	7	7	POLR2A		-1.08082	10.854	0.000540295
Q15363	Transmembrane emp24 domain-containing protein 2 OS=Homo sapiens OX=9606 GN=TMED2 PE=1 SV=1	39	8	8	TMED2		0.57085	10.6772	0.000610707
P38919	Eukaryotic initiation factor 4A-III OS=Homo sapiens OX=9606 GN=EIF4A3 PE=1 SV=4	51	20	16	EIF4A3		0.322975	10.6245	0.000633454
Q5QNW6	Histone H2B type 2-F OS=Homo sapiens OX=9606 GN=HIST2H2BF PE=1 SV=3	64	12	0	HIST2H2BF		1.46069	10.5853	0.00065087
Q13085	Acetyl-CoA carboxylase 1 OS=Homo sapiens OX=9606 GN=ACACA PE=1 SV=2	36	57	48	ACACA		0.486114	10.1601	0.00087399
Q14318	Peptidyl-prolyl cis-trans isomerase FKBP8 OS=Homo sapiens OX=9606 GN=FKBP8 PE=1 SV=2	16	5	5	FKBP8		-0.646938	9.94424	0.00101505
Q969N2	GPI transamidase component PIG-T OS=Homo sapiens OX=9606 GN=PIGT PE=1 SV=1	2	1	1	PIGT		2.73824	9.92526	0.00102848
Q92616	eIF-2-alpha kinase activator GCN1 OS=Homo sapiens OX=9606 GN=GCN1 PE=1 SV=6	28	53	53	GCN1		0.468884	9.86745	0.00107054
Q96CU9	FAD-dependent oxidoreductase domain-containing protein 1 OS=Homo sapiens OX=9606 GN=FOXRED1 PE=1 SV=2	2	1	1	FOXRED1		3.44328	9.8479	0.00108514
P08238	Heat shock protein HSP 90-beta OS=Homo sapiens OX=9606 GN=HSP90AB1 PE=1 SV=4	67	59	20	HSP90AB1		0.330816	9.75515	0.0011572
C3W610	Nuclear export protein OS=Influenza A virus (A/California/07/2009(H1N1)) OX=641809 GN=NEP PE=3 SV=1	47	5	5	NEP		5.48955	9.7019	0.00120071
Q06323	Proteasome activator complex subunit 1 OS=Homo sapiens OX=9606 GN=PSME1 PE=1 SV=1	70	20	20	PSME1		0.380015	9.70063	0.00120176
Q03252	Lamin-B2 OS=Homo sapiens OX=9606 GN=LMNB2 PE=1 SV=4	5	5	1	LMNB2		3.07082	9.69261	0.00120846
Q9H307	Pinin OS=Homo sapiens OX=9606 GN=PNN PE=1 SV=5	7	4	4	PNN		-2.19107	9.67281	0.00122516
O95218	Zinc finger Ran-binding domain-containing protein 2 OS=Homo sapiens OX=9606 GN=ZRANB2 PE=1 SV=2	27	8	8	ZRANB2		-1.64594	9.58842	0.00129896
Q12788	Transducin beta-like protein 3 OS=Homo sapiens OX=9606 GN=TBL3 PE=1 SV=2	5	2	2	TBL3		-0.314639	9.58301	0.00130385
O00299	Chloride intracellular channel protein 1 OS=Homo sapiens OX=9606 GN=CLIC1 PE=1 SV=4	59	12	12	CLIC1		0.491755	9.53786	0.0013453
Q5BKZ1	DBIRD complex subunit ZNF326 OS=Homo sapiens OX=9606 GN=ZNF326 PE=1 SV=2	15	7	7	ZNF326		-0.966243	9.45602	0.00142381
P0DP25	Calmodulin-3 OS=Homo sapiens OX=9606 GN=CALM3 PE=1 SV=1	62	11	9	CALM3		0.568191	9.42584	0.00145391
Q6PD62	RNA polymerase-associated protein CTR9 homolog OS=Homo sapiens OX=9606 GN=CTR9 PE=1 SV=1	8	5	5	CTR9		-1.69073	9.34477	0.00153795
O00560	Syntenin-1 OS=Homo sapiens OX=9606 GN=SDCBP PE=1 SV=1	21	5	5	SDCBP		-0.348738	9.2647	0.00162572
P28288	ATP-binding cassette sub-family D member 3 OS=Homo sapiens OX=9606 GN=ABCD3 PE=1 SV=1	14	8	8	ABCD3		1.32733	9.25435	0.00163743
Q8TAP9	M-phase-specific PLK1-interacting protein OS=Homo sapiens OX=9606 GN=MPLKIP PE=1 SV=1	14	1	1	MPLKIP		2.04042	9.17255	0.00173295
Q99460	26S proteasome non-ATPase regulatory subunit 1 OS=Homo sapiens OX=9606 GN=PSMD1 PE=1 SV=2	60	40	40	PSMD1		0.397011	9.07487	0.00185435
O75367	Core histone macro-H2A.1 OS=Homo sapiens OX=9606 GN=H2AFY PE=1 SV=4	40	12	10	H2AFY		2.62972	8.9984	0.00195529
Q9NXG2	THUMP domain-containing protein 1 OS=Homo sapiens OX=9606 GN=THUMPD1 PE=1 SV=2	12	4	4	THUMPD1		0.258313	8.97963	0.0019809
Q8IWZ3	Ankyrin repeat and KH domain-containing protein 1 OS=Homo sapiens OX=9606 GN=ANKHD1 PE=1 SV=1	5	9	5	ANKHD1		-0.279695	8.96786	0.00199712
Q7L2H7	Eukaryotic translation initiation factor 3 subunit M OS=Homo sapiens OX=9606 GN=EIF3M PE=1 SV=1	44	14	14	EIF3M		0.412843	8.93618	0.00204147
P16949	Stathmin OS=Homo sapiens OX=9606 GN=STMN1 PE=1 SV=3	50	13	10	STMN1		-0.366797	8.9042	0.00208722
Q9UK99	F-box only protein 3 OS=Homo sapiens OX=9606 GN=FBXO3 PE=1 SV=3	18	5	5	FBXO3		-0.244132	8.90105	0.00209179
P51114	Fragile X mental retardation syndrome-related protein 1 OS=Homo sapiens OX=9606 GN=FXR1 PE=1 SV=3	35	14	13	FXR1		0.685566	8.87898	0.00212403
Q9UPN3	Microtubule-actin cross-linking factor 1, isoforms 1/2/3/5 OS=Homo sapiens OX=9606 GN=MACF1 PE=1 SV=4	12	70	68	MACF1		0.436302	8.85983	0.00215241
Q13617	Cullin-2 OS=Homo sapiens OX=9606 GN=CUL2 PE=1 SV=2	28	14	14	CUL2		0.789983	8.8419	0.00217934
O15144	Actin-related protein 2/3 complex subunit 2 OS=Homo sapiens OX=9606 GN=ARPC2 PE=1 SV=1	72	20	20	ARPC2		0.470481	8.74044	0.00233811
P21796	Voltage-dependent anion-selective channel protein 1 OS=Homo sapiens OX=9606 GN=VDAC1 PE=1 SV=2	56	11	10	VDAC1		0.920602	8.70607	0.00239448
Q9BTV4	Transmembrane protein 43 OS=Homo sapiens OX=9606 GN=TMEM43 PE=1 SV=1	33	8	8	TMEM43		1.09935	8.67271	0.0024505
O00422	Histone deacetylase complex subunit SAP18 OS=Homo sapiens OX=9606 GN=SAP18 PE=1 SV=1	37	5	5	SAP18		-1.72077	8.65903	0.00247384
Q969H8	Myeloid-derived growth factor OS=Homo sapiens OX=9606 GN=MYDGF PE=1 SV=1	5	1	1	MYDGF		0.432215	8.59476	0.00258655
Q03135	Caveolin-1 OS=Homo sapiens OX=9606 GN=CAV1 PE=1 SV=4	40	7	6	CAV1		0.591574	8.49536	0.00277104
Q96PC3	AP-1 complex subunit sigma-3 OS=Homo sapiens OX=9606 GN=AP1S3 PE=1 SV=1	10	2	1	AP1S3		2.03392	8.49041	0.00278057
Q9NR56	Muscleblind-like protein 1 OS=Homo sapiens OX=9606 GN=MBNL1 PE=1 SV=2	31	8	4	MBNL1		-0.209313	8.4709	0.00281843
Q71DI3	Histone H3.2 OS=Homo sapiens OX=9606 GN=HIST2H3A PE=1 SV=3	37	3	1	HIST2H3A		2.62602	8.40874	0.00294251
C3W6G3	Neuraminidase OS=Influenza A virus (A/California/07/2009(H1N1)) OX=641809 GN=NA PE=1 SV=1	15	4	4	NA		6.27128	8.40458	0.002951
Q8NI27	THO complex subunit 2 OS=Homo sapiens OX=9606 GN=THOC2 PE=1 SV=2	9	11	11	THOC2		0.500188	8.38391	0.00299359
Q9Y4E8	Ubiquitin carboxyl-terminal hydrolase 15 OS=Homo sapiens OX=9606 GN=USP15 PE=1 SV=3	17	11	11	USP15		0.486332	8.34736	0.00307039
P48147	Prolyl endopeptidase OS=Homo sapiens OX=9606 GN=PREP PE=1 SV=2	29	16	16	PREP		1.1828	8.31059	0.00314965
P13693	Translationally-controlled tumor protein OS=Homo sapiens OX=9606 GN=TPT1 PE=1 SV=1	80	11	9	TPT1		0.521518	8.28153	0.00321375
Q96GK7	Fumarylacetoacetate hydrolase domain-containing protein 2A OS=Homo sapiens OX=9606 GN=FAHD2A PE=1 SV=1	21	5	2	FAHD2A		-0.368434	8.26784	0.00324438
Q9Y673	Dolichyl-phosphate beta-glucosyltransferase OS=Homo sapiens OX=9606 GN=ALG5 PE=1 SV=1	17	5	5	ALG5		1.06671	8.24182	0.00330342
O00267	Transcription elongation factor SPT5 OS=Homo sapiens OX=9606 GN=SUPT5H PE=1 SV=1	30	25	25	SUPT5H		0.78434	8.18988	0.00342453
P55010	Eukaryotic translation initiation factor 5 OS=Homo sapiens OX=9606 GN=EIF5 PE=1 SV=2	34	14	14	EIF5		0.247272	8.15916	0.00349822
P04844	Dolichyl-diphosphooligosaccharide--protein glycosyltransferase subunit 2 OS=Homo sapiens OX=9606 GN=RPN2 PE=1 SV=3	32	12	12	RPN2		0.540742	8.11377	0.00361004
Q09666	Neuroblast differentiation-associated protein AHNAK OS=Homo sapiens OX=9606 GN=AHNAK PE=1 SV=2	27	70	68	AHNAK		-0.314333	8.09696	0.00365234
Q9C0E8	Endoplasmic reticulum junction formation protein lunapark OS=Homo sapiens OX=9606 GN=LNPK PE=1 SV=2	3	1	1	LNPK		3.07607	8.08204	0.00369032
Q99623	Prohibitin-2 OS=Homo sapiens OX=9606 GN=PHB2 PE=1 SV=2	65	19	19	PHB2		0.211995	8.054	0.00376275
P55072	Transitional endoplasmic reticulum ATPase OS=Homo sapiens OX=9606 GN=VCP PE=1 SV=4	71	52	51	VCP		0.270593	8.04501	0.00378626
Q16270	Insulin-like growth factor-binding protein 7 OS=Homo sapiens OX=9606 GN=IGFBP7 PE=1 SV=1	33	6	6	IGFBP7		-2.11228	8.03861	0.0038031
Q9NP72	Ras-related protein Rab-18 OS=Homo sapiens OX=9606 GN=RAB18 PE=1 SV=1	66	11	11	RAB18		0.340542	8.03207	0.00382037
Q6DKJ4	Nucleoredoxin OS=Homo sapiens OX=9606 GN=NXN PE=1 SV=2	37	11	11	NXN		1.20908	8.00472	0.00389349
P62491	Ras-related protein Rab-11A OS=Homo sapiens OX=9606 GN=RAB11A PE=1 SV=3 Ras-related protein Rab-11B OS=Homo sapiens OX=9606 GN=RAB11B PE=1 SV=4	73	15	3	RAB11A		0.779023	7.94597	0.00405533
Q12965	Unconventional myosin-Ie OS=Homo sapiens OX=9606 GN=MYO1E PE=1 SV=2	24	21	19	MYO1E		0.492878	7.94461	0.00405915
Q9H875	PRKR-interacting protein 1 OS=Homo sapiens OX=9606 GN=PRKRIP1 PE=1 SV=1	10	1	1	PRKRIP1		1.59879	7.93041	0.00409929
O94832	Unconventional myosin-Id OS=Homo sapiens OX=9606 GN=MYO1D PE=1 SV=2	27	19	18	MYO1D		-0.323639	7.9207	0.00412698
Q9Y6E2	Basic leucine zipper and W2 domain-containing protein 2 OS=Homo sapiens OX=9606 GN=BZW2 PE=1 SV=1	63	26	22	BZW2		0.64271	7.89348	0.00420558
P12270	Nucleoprotein TPR OS=Homo sapiens OX=9606 GN=TPR PE=1 SV=3	13	23	23	TPR		0.823093	7.88665	0.00422555
Q9UPT5	Exocyst complex component 7 OS=Homo sapiens OX=9606 GN=EXOC7 PE=1 SV=3	22	11	11	EXOC7		0.76601	7.87708	0.00425366
O75717	WD repeat and HMG-box DNA-binding protein 1 OS=Homo sapiens OX=9606 GN=WDHD1 PE=1 SV=1	10	7	7	WDHD1		0.851962	7.85323	0.00432457
P02751	Fibronectin OS=Homo sapiens OX=9606 GN=FN1 PE=1 SV=4	3	4	4	FN1		-2.70131	7.81581	0.00443821
Q86UP2	Kinectin OS=Homo sapiens OX=9606 GN=KTN1 PE=1 SV=1	33	41	41	KTN1		0.242941	7.78846	0.00452313
Q9UFN0	Protein NipSnap homolog 3A OS=Homo sapiens OX=9606 GN=NIPSNAP3A PE=1 SV=2	6	1	1	NIPSNAP3A		3.70315	7.77073	0.00457907
Q13257	Mitotic spindle assembly checkpoint protein MAD2A OS=Homo sapiens OX=9606 GN=MAD2L1 PE=1 SV=1	20	4	4	MAD2L1		0.155491	7.68509	0.0048591
P32004	Neural cell adhesion molecule L1 OS=Homo sapiens OX=9606 GN=L1CAM PE=1 SV=2	6	6	6	L1CAM		-1.14466	7.68397	0.0048629
Q99442	Translocation protein SEC62 OS=Homo sapiens OX=9606 GN=SEC62 PE=1 SV=1	13	6	6	SEC62		0.4738	7.64868	0.0049833
Q8IVF4	Dynein heavy chain 10, axonemal OS=Homo sapiens OX=9606 GN=DNAH10 PE=1 SV=4	0	1	1	DNAH10		7.905	7.62712	0.00505834
P28331	NADH-ubiquinone oxidoreductase 75 kDa subunit, mitochondrial OS=Homo sapiens OX=9606 GN=NDUFS1 PE=1 SV=3	33	17	17	NDUFS1		0.834898	7.60478	0.00513728
Q9NTI5	Sister chromatid cohesion protein PDS5 homolog B OS=Homo sapiens OX=9606 GN=PDS5B PE=1 SV=1	21	19	19	PDS5B		0.687181	7.5928	0.00518013
P20591	Interferon-induced GTP-binding protein Mx1 OS=Homo sapiens OX=9606 GN=MX1 PE=1 SV=4	9	4	1	MX1		0.812418	7.56399	0.00528458
O94905	Erlin-2 OS=Homo sapiens OX=9606 GN=ERLIN2 PE=1 SV=1	28	8	6	ERLIN2		1.25021	7.56379	0.00528535
P62316	Small nuclear ribonucleoprotein Sm D2 OS=Homo sapiens OX=9606 GN=SNRPD2 PE=1 SV=1	54	7	7	SNRPD2		0.273203	7.5592	0.00530216
O94826	Mitochondrial import receptor subunit TOM70 OS=Homo sapiens OX=9606 GN=TOMM70 PE=1 SV=1	37	14	14	TOMM70		0.200077	7.54292	0.00536236
Q99873	Protein arginine N-methyltransferase 1 OS=Homo sapiens OX=9606 GN=PRMT1 PE=1 SV=3	57	22	19	PRMT1		0.40885	7.54007	0.00537296
P18754	Regulator of chromosome condensation OS=Homo sapiens OX=9606 GN=RCC1 PE=1 SV=1	22	7	7	RCC1		1.96006	7.5221	0.0054403
O15460	Prolyl 4-hydroxylase subunit alpha-2 OS=Homo sapiens OX=9606 GN=P4HA2 PE=1 SV=1	20	10	10	P4HA2		-0.597731	7.52	0.00544823
Q9H9P8	L-2-hydroxyglutarate dehydrogenase, mitochondrial OS=Homo sapiens OX=9606 GN=L2HGDH PE=1 SV=3	2	1	1	L2HGDH		-0.886934	7.49958	0.00552586
Q02880	DNA topoisomerase 2-beta OS=Homo sapiens OX=9606 GN=TOP2B PE=1 SV=3	9	13	5	TOP2B		-0.338924	7.46954	0.00564216
P54578	Ubiquitin carboxyl-terminal hydrolase 14 OS=Homo sapiens OX=9606 GN=USP14 PE=1 SV=3	53	21	21	USP14		0.602304	7.40054	0.00591854
P49069	Calcium signal-modulating cyclophilin ligand OS=Homo sapiens OX=9606 GN=CAMLG PE=1 SV=1	13	2	2	CAMLG		0.607744	7.3967	0.00593435
Q5H9R7	Serine/threonine-protein phosphatase 6 regulatory subunit 3 OS=Homo sapiens OX=9606 GN=PPP6R3 PE=1 SV=2	20	14	14	PPP6R3		0.686116	7.36127	0.00608186
P28066	Proteasome subunit alpha type-5 OS=Homo sapiens OX=9606 GN=PSMA5 PE=1 SV=3	52	10	10	PSMA5		0.355729	7.31131	0.00629618
P18564	Integrin beta-6 OS=Homo sapiens OX=9606 GN=ITGB6 PE=1 SV=2	12	5	5	ITGB6		-1.4866	7.30508	0.00632343
P62861	40S ribosomal protein S30 OS=Homo sapiens OX=9606 GN=FAU PE=1 SV=1	32	4	4	FAU		-0.219164	7.27638	0.00645045
P33908	Mannosyl-oligosaccharide 1,2-alpha-mannosidase IA OS=Homo sapiens OX=9606 GN=MAN1A1 PE=1 SV=3	2	1	1	MAN1A1		1.05646	7.2656	0.00649884
Q16891	MICOS complex subunit MIC60 OS=Homo sapiens OX=9606 GN=IMMT PE=1 SV=1	17	12	12	IMMT		0.254689	7.25994	0.00652442
P41250	Glycine--tRNA ligase OS=Homo sapiens OX=9606 GN=GARS PE=1 SV=3	37	24	24	GARS		0.327864	7.24529	0.00659098
Q13501	Sequestosome-1 OS=Homo sapiens OX=9606 GN=SQSTM1 PE=1 SV=1	15	5	5	SQSTM1		1.32589	7.23412	0.00664223
P21333	Filamin-A OS=Homo sapiens OX=9606 GN=FLNA PE=1 SV=4	50	105	91	FLNA		0.196275	7.18451	0.0068746
Q9UQ35	Serine/arginine repetitive matrix protein 2 OS=Homo sapiens OX=9606 GN=SRRM2 PE=1 SV=2	4	6	6	SRRM2		-1.71952	7.18391	0.00687746
P14625	Endoplasmin OS=Homo sapiens OX=9606 GN=HSP90B1 PE=1 SV=1	55	47	37	HSP90B1		0.277577	7.14491	0.00706592
Q7Z3K3	Pogo transposable element with ZNF domain OS=Homo sapiens OX=9606 GN=POGZ PE=1 SV=2	2	2	2	POGZ		1.59368	7.12262	0.00717591
P68104	Elongation factor 1-alpha 1 OS=Homo sapiens OX=9606 GN=EEF1A1 PE=1 SV=1	72	31	1	EEF1A1		0.461559	7.12004	0.00718875
P38606	V-type proton ATPase catalytic subunit A OS=Homo sapiens OX=9606 GN=ATP6V1A PE=1 SV=2	49	24	24	ATP6V1A		-0.221524	7.11183	0.00722979
P02511	Alpha-crystallin B chain OS=Homo sapiens OX=9606 GN=CRYAB PE=1 SV=2	39	7	7	CRYAB		-1.33757	7.09721	0.00730342
Q99570	Phosphoinositide 3-kinase regulatory subunit 4 OS=Homo sapiens OX=9606 GN=PIK3R4 PE=1 SV=3	9	9	9	PIK3R4		0.45801	7.08822	0.00734906
Q6P1J9	Parafibromin OS=Homo sapiens OX=9606 GN=CDC73 PE=1 SV=1	11	4	4	CDC73		-0.803469	7.07977	0.00739226
Q9H9A6	Leucine-rich repeat-containing protein 40 OS=Homo sapiens OX=9606 GN=LRRC40 PE=1 SV=1	10	5	5	LRRC40		-0.379856	7.07457	0.00741897
P46734	Dual specificity mitogen-activated protein kinase kinase 3 OS=Homo sapiens OX=9606 GN=MAP2K3 PE=1 SV=2	34	9	7	MAP2K3		0.331599	7.06077	0.00749023
Q5VYK3	Proteasome adapter and scaffold protein ECM29 OS=Homo sapiens OX=9606 GN=ECPAS PE=1 SV=2	16	18	18	ECPAS		0.336593	7.05929	0.00749792
P31946	14-3-3 protein beta/alpha OS=Homo sapiens OX=9606 GN=YWHAB PE=1 SV=3	71	18	10	YWHAB		0.492733	7.03626	0.00761857
Q8NCA5	Protein FAM98A OS=Homo sapiens OX=9606 GN=FAM98A PE=1 SV=1	27	9	8	FAM98A		1.31724	7.01079	0.00775431
Q9BXJ9	N-alpha-acetyltransferase 15, NatA auxiliary subunit OS=Homo sapiens OX=9606 GN=NAA15 PE=1 SV=1	29	20	17	NAA15		0.72389	6.99647	0.00783162
Q02218	2-oxoglutarate dehydrogenase, mitochondrial OS=Homo sapiens OX=9606 GN=OGDH PE=1 SV=3	36	32	25	OGDH		0.597492	6.99457	0.00784195
P49736	DNA replication licensing factor MCM2 OS=Homo sapiens OX=9606 GN=MCM2 PE=1 SV=4	32	24	24	MCM2		0.990696	6.96767	0.00798957
P67809	Nuclease-sensitive element-binding protein 1 OS=Homo sapiens OX=9606 GN=YBX1 PE=1 SV=3	57	17	12	YBX1		-0.844994	6.96372	0.00801144
P33316	Deoxyuridine 5'-triphosphate nucleotidohydrolase, mitochondrial OS=Homo sapiens OX=9606 GN=DUT PE=1 SV=4	15	3	3	DUT		0.45747	6.96188	0.00802169
Q15287	RNA-binding protein with serine-rich domain 1 OS=Homo sapiens OX=9606 GN=RNPS1 PE=1 SV=1	15	3	3	RNPS1		-2.66369	6.92752	0.00821501
P06454	Prothymosin alpha OS=Homo sapiens OX=9606 GN=PTMA PE=1 SV=2	23	6	6	PTMA		0.252403	6.92509	0.00822886
P09874	Poly [ADP-ribose] polymerase 1 OS=Homo sapiens OX=9606 GN=PARP1 PE=1 SV=4	28	21	21	PARP1		0.416795	6.91116	0.00830872
O95249	Golgi SNAP receptor complex member 1 OS=Homo sapiens OX=9606 GN=GOSR1 PE=1 SV=1	9	2	2	GOSR1		-0.158479	6.8777	0.00850363
Q13867	Bleomycin hydrolase OS=Homo sapiens OX=9606 GN=BLMH PE=1 SV=1	26	10	10	BLMH		0.327071	6.86127	0.00860104
Q93009	Ubiquitin carboxyl-terminal hydrolase 7 OS=Homo sapiens OX=9606 GN=USP7 PE=1 SV=2	39	29	29	USP7		0.663813	6.85855	0.00861728
O43293	Death-associated protein kinase 3 OS=Homo sapiens OX=9606 GN=DAPK3 PE=1 SV=1	2	1	1	DAPK3		2.60056	6.84521	0.00869731
P18085	ADP-ribosylation factor 4 OS=Homo sapiens OX=9606 GN=ARF4 PE=1 SV=3 ADP-ribosylation factor 1 OS=Homo sapiens OX=9606 GN=ARF1 PE=1 SV=2 ADP-ribosylation factor 5 OS=Homo sapiens OX=9606 GN=ARF5 PE=1 SV=2	63	9	4	ARF4		0.702553	6.83448	0.00876227
P63167	Dynein light chain 1, cytoplasmic OS=Homo sapiens OX=9606 GN=DYNLL1 PE=1 SV=1	49	3	1	DYNLL1		0.307781	6.80505	0.00894284
P62857	40S ribosomal protein S28 OS=Homo sapiens OX=9606 GN=RPS28 PE=1 SV=1	46	3	3	RPS28		0.172691	6.78291	0.00908116
O43592	Exportin-T OS=Homo sapiens OX=9606 GN=XPOT PE=1 SV=2	24	16	16	XPOT		0.675729	6.77815	0.00911115
Q96PV6	Leukocyte receptor cluster member 8 OS=Homo sapiens OX=9606 GN=LENG8 PE=1 SV=3	5	2	2	LENG8		0.344757	6.7637	0.00920285
P60228	Eukaryotic translation initiation factor 3 subunit E OS=Homo sapiens OX=9606 GN=EIF3E PE=1 SV=1	56	21	21	EIF3E		0.805413	6.74509	0.00932236
O96008	Mitochondrial import receptor subunit TOM40 homolog OS=Homo sapiens OX=9606 GN=TOMM40 PE=1 SV=1	30	7	7	TOMM40		1.13437	6.73186	0.00940827
O95373	Importin-7 OS=Homo sapiens OX=9606 GN=IPO7 PE=1 SV=1	43	38	37	IPO7		0.478547	6.721	0.00947933
Q86YB8	ERO1-like protein beta OS=Homo sapiens OX=9606 GN=ERO1B PE=1 SV=2	5	2	2	ERO1B		0.114943	6.69242	0.00966899
P38159	RNA-binding motif protein, X chromosome OS=Homo sapiens OX=9606 GN=RBMX PE=1 SV=3 RNA binding motif protein, X-linked-like-1 OS=Homo sapiens OX=9606 GN=RBMXL1 PE=1 SV=1	32	14	3	RBMX		-0.135202	6.66929	0.00982522
Q8NFW8	N-acylneuraminate cytidylyltransferase OS=Homo sapiens OX=9606 GN=CMAS PE=1 SV=2	5	2	2	CMAS		-0.051043	6.60974	0.0102393
O00151	PDZ and LIM domain protein 1 OS=Homo sapiens OX=9606 GN=PDLIM1 PE=1 SV=4	40	11	11	PDLIM1		0.386708	6.60924	0.0102428
P23258	Tubulin gamma-1 chain OS=Homo sapiens OX=9606 GN=TUBG1 PE=1 SV=2	42	11	1	TUBG1		-0.264652	6.58125	0.0104435
P61981	14-3-3 protein gamma OS=Homo sapiens OX=9606 GN=YWHAG PE=1 SV=2	76	19	13	YWHAG		0.296412	6.52855	0.0108321
Q9Y2P5	Bile acyl-CoA synthetase OS=Homo sapiens OX=9606 GN=SLC27A5 PE=1 SV=1	1	1	1	SLC27A5		0.587827	6.52121	0.0108873
Q9H3N1	Thioredoxin-related transmembrane protein 1 OS=Homo sapiens OX=9606 GN=TMX1 PE=1 SV=1	9	2	2	TMX1		0.0681848	6.51563	0.0109295
Q9BRA2	Thioredoxin domain-containing protein 17 OS=Homo sapiens OX=9606 GN=TXNDC17 PE=1 SV=1	42	4	4	TXNDC17		0.348567	6.48503	0.0111638
Q8IVV7	Glucose-induced degradation protein 4 homolog OS=Homo sapiens OX=9606 GN=GID4 PE=1 SV=1	3	1	1	GID4		0.948082	6.47595	0.0112343
Q9NR12	PDZ and LIM domain protein 7 OS=Homo sapiens OX=9606 GN=PDLIM7 PE=1 SV=1	12	4	4	PDLIM7		0.677946	6.47031	0.0112782
Q8TB72	Pumilio homolog 2 OS=Homo sapiens OX=9606 GN=PUM2 PE=1 SV=2	12	9	6	PUM2		-0.552131	6.43677	0.0115436
P30520	Adenylosuccinate synthetase isozyme 2 OS=Homo sapiens OX=9606 GN=ADSS PE=1 SV=3	32	12	12	ADSS		0.462301	6.40457	0.0118041
Q9UI26	Importin-11 OS=Homo sapiens OX=9606 GN=IPO11 PE=1 SV=1	18	11	11	IPO11		0.348648	6.39974	0.0118437
P48506	Glutamate--cysteine ligase catalytic subunit OS=Homo sapiens OX=9606 GN=GCLC PE=1 SV=2	20	10	10	GCLC		0.548199	6.39962	0.0118446
Q9H6T0	Epithelial splicing regulatory protein 2 OS=Homo sapiens OX=9606 GN=ESRP2 PE=1 SV=1	2	1	1	ESRP2		2.4338	6.39738	0.0118631
Q02790	Peptidyl-prolyl cis-trans isomerase FKBP4 OS=Homo sapiens OX=9606 GN=FKBP4 PE=1 SV=3	35	19	19	FKBP4		0.539139	6.34249	0.0123231
P04181	Ornithine aminotransferase, mitochondrial OS=Homo sapiens OX=9606 GN=OAT PE=1 SV=1	27	8	8	OAT		-0.231552	6.34072	0.0123382
Q9NRN7	L-aminoadipate-semialdehyde dehydrogenase-phosphopantetheinyl transferase OS=Homo sapiens OX=9606 GN=AASDHPPT PE=1 SV=2	28	7	7	AASDHPPT		0.401402	6.32788	0.0124485
P04179	Superoxide dismutase [Mn], mitochondrial OS=Homo sapiens OX=9606 GN=SOD2 PE=1 SV=3	30	6	6	SOD2		0.241463	6.3269	0.012457
Q9Y446	Plakophilin-3 OS=Homo sapiens OX=9606 GN=PKP3 PE=1 SV=1	13	8	8	PKP3		-0.39733	6.32281	0.0124924
P51148	Ras-related protein Rab-5C OS=Homo sapiens OX=9606 GN=RAB5C PE=1 SV=2	66	9	6	RAB5C		0.526195	6.3121	0.0125854
P78371	T-complex protein 1 subunit beta OS=Homo sapiens OX=9606 GN=CCT2 PE=1 SV=4	56	28	28	CCT2		0.300446	6.30532	0.0126447
Q14192	Four and a half LIM domains protein 2 OS=Homo sapiens OX=9606 GN=FHL2 PE=1 SV=3	18	4	4	FHL2		1.58492	6.28006	0.012868
P48643	T-complex protein 1 subunit epsilon OS=Homo sapiens OX=9606 GN=CCT5 PE=1 SV=1	67	31	30	CCT5		0.541761	6.27921	0.0128757
Q8IWZ8	SURP and G-patch domain-containing protein 1 OS=Homo sapiens OX=9606 GN=SUGP1 PE=1 SV=2	3	1	1	SUGP1		-2.26468	6.27548	0.012909
Q9H2J4	Phosducin-like protein 3 OS=Homo sapiens OX=9606 GN=PDCL3 PE=1 SV=1	23	4	4	PDCL3		0.583456	6.24544	0.0131806
Q06787	Synaptic functional regulator FMR1 OS=Homo sapiens OX=9606 GN=FMR1 PE=1 SV=1	21	10	8	FMR1		0.438988	6.23607	0.0132665
Q9Y2W1	Thyroid hormone receptor-associated protein 3 OS=Homo sapiens OX=9606 GN=THRAP3 PE=1 SV=2	16	15	15	THRAP3		-0.622393	6.2274	0.0133464
Q9Y4X5	E3 ubiquitin-protein ligase ARIH1 OS=Homo sapiens OX=9606 GN=ARIH1 PE=1 SV=2	21	7	7	ARIH1		1.09511	6.2215	0.0134011
P12268	Inosine-5'-monophosphate dehydrogenase 2 OS=Homo sapiens OX=9606 GN=IMPDH2 PE=1 SV=2	61	24	23	IMPDH2		0.440402	6.21745	0.0134389
O00232	26S proteasome non-ATPase regulatory subunit 12 OS=Homo sapiens OX=9606 GN=PSMD12 PE=1 SV=3	51	21	21	PSMD12		0.306963	6.20515	0.0135539
O14617	AP-3 complex subunit delta-1 OS=Homo sapiens OX=9606 GN=AP3D1 PE=1 SV=1	16	14	14	AP3D1		1.12284	6.20267	0.0135772
Q14527	Helicase-like transcription factor OS=Homo sapiens OX=9606 GN=HLTF PE=1 SV=2	6	3	3	HLTF		-1.05254	6.19075	0.0136899
O76080	AN1-type zinc finger protein 5 OS=Homo sapiens OX=9606 GN=ZFAND5 PE=1 SV=1	28	3	3	ZFAND5		-1.66932	6.18721	0.0137235
O75531	Barrier-to-autointegration factor OS=Homo sapiens OX=9606 GN=BANF1 PE=1 SV=1	51	4	4	BANF1		1.69797	6.18651	0.0137301
Q5TA45	Integrator complex subunit 11 OS=Homo sapiens OX=9606 GN=INTS11 PE=1 SV=2	5	2	2	INTS11		-0.292602	6.17573	0.0138331
Q9UIA9	Exportin-7 OS=Homo sapiens OX=9606 GN=XPO7 PE=1 SV=3	39	31	31	XPO7		0.584584	6.17275	0.0138617
Q9NZM1	Myoferlin OS=Homo sapiens OX=9606 GN=MYOF PE=1 SV=1	24	38	37	MYOF		0.570884	6.17083	0.0138802
P56211	cAMP-regulated phosphoprotein 19 OS=Homo sapiens OX=9606 GN=ARPP19 PE=1 SV=2 Alpha-endosulfine OS=Homo sapiens OX=9606 GN=ENSA PE=1 SV=1	40	3	2	ARPP19		0.266918	6.16973	0.0138908
O43852	Calumenin OS=Homo sapiens OX=9606 GN=CALU PE=1 SV=2	59	19	19	CALU		0.647599	6.1689	0.0138988
Q7L1Q6	Basic leucine zipper and W2 domain-containing protein 1 OS=Homo sapiens OX=9606 GN=BZW1 PE=1 SV=1	78	29	25	BZW1		0.43892	6.16718	0.0139154
P22087	rRNA 2'-O-methyltransferase fibrillarin OS=Homo sapiens OX=9606 GN=FBL PE=1 SV=2	51	11	10	FBL		0.681017	6.16595	0.0139272
P02545	Prelamin-A/C OS=Homo sapiens OX=9606 GN=LMNA PE=1 SV=1	59	41	39	LMNA		0.277932	6.16429	0.0139433
O15372	Eukaryotic translation initiation factor 3 subunit H OS=Homo sapiens OX=9606 GN=EIF3H PE=1 SV=1	47	16	16	EIF3H		0.324999	6.16398	0.0139463
P28161	Glutathione S-transferase Mu 2 OS=Homo sapiens OX=9606 GN=GSTM2 PE=1 SV=2	13	3	1	GSTM2		0.0908215	6.10842	0.0144938
Q9NXR7	BRISC and BRCA1-A complex member 2 OS=Homo sapiens OX=9606 GN=BABAM2 PE=1 SV=2	13	4	4	BABAM2		-0.312606	6.08046	0.0147774
O00401	Neural Wiskott-Aldrich syndrome protein OS=Homo sapiens OX=9606 GN=WASL PE=1 SV=2	16	6	6	WASL		-0.487887	6.06583	0.0149281
Q92615	La-related protein 4B OS=Homo sapiens OX=9606 GN=LARP4B PE=1 SV=3	4	3	3	LARP4B		-0.52134	6.06566	0.0149298
Q9BT40	Inositol polyphosphate 5-phosphatase K OS=Homo sapiens OX=9606 GN=INPP5K PE=1 SV=3	2	1	1	INPP5K		0.515174	6.03473	0.0152533
P99999	Cytochrome c OS=Homo sapiens OX=9606 GN=CYCS PE=1 SV=2	18	2	2	CYCS		0.0356142	6.01374	0.0154769
Q16222	UDP-N-acetylhexosamine pyrophosphorylase OS=Homo sapiens OX=9606 GN=UAP1 PE=1 SV=3	20	7	5	UAP1		0.468704	6.01006	0.0155164
O00429	Dynamin-1-like protein OS=Homo sapiens OX=9606 GN=DNM1L PE=1 SV=2	54	27	27	DNM1L		0.479029	5.99684	0.0156592
Q08209	Serine/threonine-protein phosphatase 2B catalytic subunit alpha isoform OS=Homo sapiens OX=9606 GN=PPP3CA PE=1 SV=1	29	13	7	PPP3CA		0.994224	5.99036	0.0157297
Q15181	Inorganic pyrophosphatase OS=Homo sapiens OX=9606 GN=PPA1 PE=1 SV=2	54	11	10	PPA1		0.440551	5.97427	0.0159062
Q13557	Calcium/calmodulin-dependent protein kinase type II subunit delta OS=Homo sapiens OX=9606 GN=CAMK2D PE=1 SV=3	45	19	15	CAMK2D		-0.220946	5.9368	0.0163247
Q8N0X4	Citramalyl-CoA lyase, mitochondrial OS=Homo sapiens OX=9606 GN=CLYBL PE=1 SV=2	19	3	3	CLYBL		-0.54298	5.92699	0.0164361
Q96AC1	Fermitin family homolog 2 OS=Homo sapiens OX=9606 GN=FERMT2 PE=1 SV=1	34	14	14	FERMT2		0.880393	5.91847	0.0165335
Q99733	Nucleosome assembly protein 1-like 4 OS=Homo sapiens OX=9606 GN=NAP1L4 PE=1 SV=1	21	6	5	NAP1L4		0.401779	5.91582	0.0165639
Q9UNK0	Syntaxin-8 OS=Homo sapiens OX=9606 GN=STX8 PE=1 SV=2	8	1	1	STX8		-0.320724	5.90941	0.0166376
Q15645	Pachytene checkpoint protein 2 homolog OS=Homo sapiens OX=9606 GN=TRIP13 PE=1 SV=2	21	6	6	TRIP13		0.627949	5.90587	0.0166784
P51812	Ribosomal protein S6 kinase alpha-3 OS=Homo sapiens OX=9606 GN=RPS6KA3 PE=1 SV=1	18	9	6	RPS6KA3		-0.194236	5.89605	0.0167924
O15347	High mobility group protein B3 OS=Homo sapiens OX=9606 GN=HMGB3 PE=1 SV=4	11	2	2	HMGB3		-0.237822	5.89468	0.0168083
Q08379	Golgin subfamily A member 2 OS=Homo sapiens OX=9606 GN=GOLGA2 PE=1 SV=3	2	1	1	GOLGA2		4.3239	5.89318	0.0168258
P50990	T-complex protein 1 subunit theta OS=Homo sapiens OX=9606 GN=CCT8 PE=1 SV=4	55	30	30	CCT8		0.30887	5.86873	0.0171133
Q9Y6B6	GTP-binding protein SAR1b OS=Homo sapiens OX=9606 GN=SAR1B PE=1 SV=1	58	8	5	SAR1B		0.790472	5.86675	0.0171369
Q13618	Cullin-3 OS=Homo sapiens OX=9606 GN=CUL3 PE=1 SV=2	32	21	21	CUL3		0.370501	5.8564	0.0172603
P48739	Phosphatidylinositol transfer protein beta isoform OS=Homo sapiens OX=9606 GN=PITPNB PE=1 SV=2	62	15	13	PITPNB		0.411801	5.84	0.0174576
Q96A49	Synapse-associated protein 1 OS=Homo sapiens OX=9606 GN=SYAP1 PE=1 SV=1	17	6	6	SYAP1		2.25508	5.83452	0.017524
P46060	Ran GTPase-activating protein 1 OS=Homo sapiens OX=9606 GN=RANGAP1 PE=1 SV=1	18	8	8	RANGAP1		0.89081	5.82521	0.0176375
P00568	Adenylate kinase isoenzyme 1 OS=Homo sapiens OX=9606 GN=AK1 PE=1 SV=3	52	10	9	AK1		0.171577	5.81187	0.0178014
P15170	Eukaryotic peptide chain release factor GTP-binding subunit ERF3A OS=Homo sapiens OX=9606 GN=GSPT1 PE=1 SV=1	45	20	9	GSPT1		0.386268	5.80705	0.0178609
Q08174	Protocadherin-1 OS=Homo sapiens OX=9606 GN=PCDH1 PE=1 SV=2	9	4	4	PCDH1		-0.374425	5.80532	0.0178823
A5YKK6	CCR4-NOT transcription complex subunit 1 OS=Homo sapiens OX=9606 GN=CNOT1 PE=1 SV=2	16	30	30	CNOT1		0.657479	5.77962	0.0182037
Q69YN4	Protein virilizer homolog OS=Homo sapiens OX=9606 GN=VIRMA PE=1 SV=2	8	11	11	VIRMA		0.506176	5.7765	0.0182431
Q6UW63	Protein O-glucosyltransferase 2 OS=Homo sapiens OX=9606 GN=KDELC1 PE=1 SV=1	11	4	4	KDELC1		0.507155	5.77351	0.018281
P49755	Transmembrane emp24 domain-containing protein 10 OS=Homo sapiens OX=9606 GN=TMED10 PE=1 SV=2	26	6	6	TMED10		0.258002	5.76889	0.0183397
Q01105	Protein SET OS=Homo sapiens OX=9606 GN=SET PE=1 SV=3	35	8	4	SET		1.14121	5.76644	0.0183708
Q14566	DNA replication licensing factor MCM6 OS=Homo sapiens OX=9606 GN=MCM6 PE=1 SV=1	31	20	20	MCM6		0.630409	5.75891	0.018467
Q9BT78	COP9 signalosome complex subunit 4 OS=Homo sapiens OX=9606 GN=COPS4 PE=1 SV=1	57	17	17	COPS4		0.783809	5.75142	0.018563
Q8IVG5	Sterile alpha motif domain-containing protein 9-like OS=Homo sapiens OX=9606 GN=SAMD9L PE=1 SV=2	5	7	7	SAMD9L		0.693896	5.74903	0.0185938
Q92870	Amyloid-beta A4 precursor protein-binding family B member 2 OS=Homo sapiens OX=9606 GN=APBB2 PE=1 SV=3	1	1	1	APBB2		-0.81918	5.73366	0.0187931
Q13185	Chromobox protein homolog 3 OS=Homo sapiens OX=9606 GN=CBX3 PE=1 SV=4	52	9	8	CBX3		0.473512	5.73019	0.0188383
Q14181	DNA polymerase alpha subunit B OS=Homo sapiens OX=9606 GN=POLA2 PE=1 SV=2	12	4	4	POLA2		0.40402	5.70986	0.0191056
O00303	Eukaryotic translation initiation factor 3 subunit F OS=Homo sapiens OX=9606 GN=EIF3F PE=1 SV=1	49	13	13	EIF3F		0.141615	5.7069	0.0191449
Q96QK1	Vacuolar protein sorting-associated protein 35 OS=Homo sapiens OX=9606 GN=VPS35 PE=1 SV=2	43	31	31	VPS35		0.46661	5.70603	0.0191564
O43143	Pre-mRNA-splicing factor ATP-dependent RNA helicase DHX15 OS=Homo sapiens OX=9606 GN=DHX15 PE=1 SV=2	40	28	27	DHX15		0.573946	5.70492	0.0191711
P35680	Hepatocyte nuclear factor 1-beta OS=Homo sapiens OX=9606 GN=HNF1B PE=1 SV=1	18	6	6	HNF1B		-0.514568	5.70459	0.0191756
P33947	ER lumen protein-retaining receptor 2 OS=Homo sapiens OX=9606 GN=KDELR2 PE=1 SV=1	17	3	1	KDELR2		1.22326	5.67785	0.0195343
P08865	40S ribosomal protein SA OS=Homo sapiens OX=9606 GN=RPSA PE=1 SV=4	59	15	15	RPSA		0.409825	5.67334	0.0195954
Q9UBQ5	Eukaryotic translation initiation factor 3 subunit K OS=Homo sapiens OX=9606 GN=EIF3K PE=1 SV=1	54	8	8	EIF3K		0.634687	5.66483	0.0197114
Q14839	Chromodomain-helicase-DNA-binding protein 4 OS=Homo sapiens OX=9606 GN=CHD4 PE=1 SV=2	29	37	27	CHD4		0.564203	5.66156	0.0197561
Q9NR09	Baculoviral IAP repeat-containing protein 6 OS=Homo sapiens OX=9606 GN=BIRC6 PE=1 SV=2	7	20	20	BIRC6		-0.239043	5.65986	0.0197794
Q9NZN5	Rho guanine nucleotide exchange factor 12 OS=Homo sapiens OX=9606 GN=ARHGEF12 PE=1 SV=1	2	3	3	ARHGEF12		-0.445312	5.65871	0.0197951
Q8TEQ6	Gem-associated protein 5 OS=Homo sapiens OX=9606 GN=GEMIN5 PE=1 SV=3	7	9	9	GEMIN5		1.13777	5.65825	0.0198015
P23588	Eukaryotic translation initiation factor 4B OS=Homo sapiens OX=9606 GN=EIF4B PE=1 SV=2	23	11	11	EIF4B		0.975412	5.65456	0.0198521
O75083	WD repeat-containing protein 1 OS=Homo sapiens OX=9606 GN=WDR1 PE=1 SV=4	50	22	22	WDR1		0.403875	5.65032	0.0199106
P11908	Ribose-phosphate pyrophosphokinase 2 OS=Homo sapiens OX=9606 GN=PRPS2 PE=1 SV=2	51	13	5	PRPS2		0.560969	5.64391	0.0199992
Q7Z7L7	Protein zer-1 homolog OS=Homo sapiens OX=9606 GN=ZER1 PE=1 SV=1	4	2	2	ZER1		-0.468577	5.63406	0.0201363
Q15417	Calponin-3 OS=Homo sapiens OX=9606 GN=CNN3 PE=1 SV=1	54	12	11	CNN3		0.277362	5.62173	0.0203091
Q7Z4H4	ADM2 OS=Homo sapiens OX=9606 GN=ADM2 PE=1 SV=1	6	1	1	ADM2		-1.54247	5.57675	0.0209522
Q9NUS5	AP-5 complex subunit sigma-1 OS=Homo sapiens OX=9606 GN=AP5S1 PE=1 SV=1	4	1	1	AP5S1		2.69837	5.57339	0.0210011
Q9UPT8	Zinc finger CCCH domain-containing protein 4 OS=Homo sapiens OX=9606 GN=ZC3H4 PE=1 SV=3	1	1	1	ZC3H4		-0.296032	5.5598	0.0211998
P41227	N-alpha-acetyltransferase 10 OS=Homo sapiens OX=9606 GN=NAA10 PE=1 SV=1	46	7	5	NAA10		1.74284	5.55651	0.0212482
O60749	Sorting nexin-2 OS=Homo sapiens OX=9606 GN=SNX2 PE=1 SV=2	38	18	16	SNX2		0.373702	5.55021	0.0213413
P49756	RNA-binding protein 25 OS=Homo sapiens OX=9606 GN=RBM25 PE=1 SV=3	33	22	22	RBM25		0.621358	5.53764	0.0215281
Q96PK6	RNA-binding protein 14 OS=Homo sapiens OX=9606 GN=RBM14 PE=1 SV=2	10	4	4	RBM14		-1.90965	5.53621	0.0215494
P46977	Dolichyl-diphosphooligosaccharide--protein glycosyltransferase subunit STT3A OS=Homo sapiens OX=9606 GN=STT3A PE=1 SV=2	17	12	11	STT3A		0.398753	5.53548	0.0215603
P02753	Retinol-binding protein 4 OS=Homo sapiens OX=9606 GN=RBP4 PE=1 SV=3	5	1	1	RBP4		-1.30906	5.53226	0.0216085
Q9UKM7	Endoplasmic reticulum mannosyl-oligosaccharide 1,2-alpha-mannosidase OS=Homo sapiens OX=9606 GN=MAN1B1 PE=1 SV=2	2	1	1	MAN1B1		0.620791	5.5208	0.0217808
Q13765	Nascent polypeptide-associated complex subunit alpha OS=Homo sapiens OX=9606 GN=NACA PE=1 SV=1	37	7	0	NACA		0.358166	5.51424	0.02188
P78346	Ribonuclease P protein subunit p30 OS=Homo sapiens OX=9606 GN=RPP30 PE=1 SV=1	7	1	1	RPP30		3.27239	5.50233	0.0220614
O60282	Kinesin heavy chain isoform 5C OS=Homo sapiens OX=9606 GN=KIF5C PE=1 SV=1	10	8	1	KIF5C		-0.0682773	5.49212	0.0222181
P15374	Ubiquitin carboxyl-terminal hydrolase isozyme L3 OS=Homo sapiens OX=9606 GN=UCHL3 PE=1 SV=1	55	9	9	UCHL3		0.377955	5.49203	0.0222195
O14672	Disintegrin and metalloproteinase domain-containing protein 10 OS=Homo sapiens OX=9606 GN=ADAM10 PE=1 SV=1	19	10	10	ADAM10		-1.00946	5.44374	0.0229758
Q86VD7	Mitochondrial coenzyme A transporter SLC25A42 OS=Homo sapiens OX=9606 GN=SLC25A42 PE=2 SV=2	5	1	1	SLC25A42		-0.386489	5.42576	0.0232639
P09417	Dihydropteridine reductase OS=Homo sapiens OX=9606 GN=QDPR PE=1 SV=2	22	4	4	QDPR		0.170027	5.41636	0.023416
Q12996	Cleavage stimulation factor subunit 3 OS=Homo sapiens OX=9606 GN=CSTF3 PE=1 SV=1	19	10	10	CSTF3		0.551941	5.41156	0.0234941
Q9H0U4	Ras-related protein Rab-1B OS=Homo sapiens OX=9606 GN=RAB1B PE=1 SV=1	77	14	3	RAB1B		-0.693078	5.40439	0.023611
O14646	Chromodomain-helicase-DNA-binding protein 1 OS=Homo sapiens OX=9606 GN=CHD1 PE=1 SV=2	5	5	5	CHD1		-1.30363	5.40251	0.0236419
P61244	Protein max OS=Homo sapiens OX=9606 GN=MAX PE=1 SV=1	27	3	3	MAX		0.90156	5.37752	0.0240549
P16144	Integrin beta-4 OS=Homo sapiens OX=9606 GN=ITGB4 PE=1 SV=5	9	12	12	ITGB4		-1.02885	5.37466	0.0241028
O43169	Cytochrome b5 type B OS=Homo sapiens OX=9606 GN=CYB5B PE=1 SV=2	6	1	1	CYB5B		0.654329	5.3731	0.0241287
P41223	Protein BUD31 homolog OS=Homo sapiens OX=9606 GN=BUD31 PE=1 SV=2	34	5	5	BUD31		1.14163	5.36633	0.0242423
Q08AF3	Schlafen family member 5 OS=Homo sapiens OX=9606 GN=SLFN5 PE=1 SV=1	1	1	1	SLFN5		4.67358	5.36314	0.024296
P05997	Collagen alpha-2(V) chain OS=Homo sapiens OX=9606 GN=COL5A2 PE=1 SV=3	8	8	8	COL5A2		-1.80894	5.36081	0.0243352
P53041	Serine/threonine-protein phosphatase 5 OS=Homo sapiens OX=9606 GN=PPP5C PE=1 SV=1	23	8	8	PPP5C		0.240948	5.35954	0.0243567
Q86VM9	Zinc finger CCCH domain-containing protein 18 OS=Homo sapiens OX=9606 GN=ZC3H18 PE=1 SV=2	2	1	1	ZC3H18		-2.77006	5.35786	0.024385
O43252	Bifunctional 3'-phosphoadenosine 5'-phosphosulfate synthase 1 OS=Homo sapiens OX=9606 GN=PAPSS1 PE=1 SV=2	40	16	14	PAPSS1		0.333428	5.35689	0.0244014
Q86UU1	Pleckstrin homology-like domain family B member 1 OS=Homo sapiens OX=9606 GN=PHLDB1 PE=1 SV=1	11	8	8	PHLDB1		-0.774042	5.35412	0.0244484
Q7L523	Ras-related GTP-binding protein A OS=Homo sapiens OX=9606 GN=RRAGA PE=1 SV=1	26	6	2	RRAGA		0.924763	5.33548	0.0247662
Q9BPX5	Actin-related protein 2/3 complex subunit 5-like protein OS=Homo sapiens OX=9606 GN=ARPC5L PE=1 SV=1	29	3	3	ARPC5L		0.376405	5.3252	0.0249433
Q8TCE6	Protein FAM45A OS=Homo sapiens OX=9606 GN=FAM45A PE=2 SV=1	15	4	0	FAM45A		1.13106	5.31843	0.0250607
P54136	Arginine--tRNA ligase, cytoplasmic OS=Homo sapiens OX=9606 GN=RARS PE=1 SV=2	24	16	16	RARS		0.246107	5.30104	0.0253646
P26358	DNA (cytosine-5)-methyltransferase 1 OS=Homo sapiens OX=9606 GN=DNMT1 PE=1 SV=2	5	6	6	DNMT1		-0.179786	5.29594	0.0254545
Q9UDT6	CAP-Gly domain-containing linker protein 2 OS=Homo sapiens OX=9606 GN=CLIP2 PE=1 SV=1	9	7	6	CLIP2		1.2068	5.27882	0.0257582
P19404	NADH dehydrogenase [ubiquinone] flavoprotein 2, mitochondrial OS=Homo sapiens OX=9606 GN=NDUFV2 PE=1 SV=2	32	7	7	NDUFV2		0.517396	5.27132	0.0258925
Q9BSC4	Nucleolar protein 10 OS=Homo sapiens OX=9606 GN=NOL10 PE=1 SV=1	12	5	5	NOL10		0.507033	5.25817	0.0261297
Q8WWY3	U4/U6 small nuclear ribonucleoprotein Prp31 OS=Homo sapiens OX=9606 GN=PRPF31 PE=1 SV=2	39	13	13	PRPF31		-0.181609	5.25557	0.0261768
Q9Y5L0	Transportin-3 OS=Homo sapiens OX=9606 GN=TNPO3 PE=1 SV=3	35	22	22	TNPO3		0.65111	5.25323	0.0262192
Q9BXX0	EMILIN-2 OS=Homo sapiens OX=9606 GN=EMILIN2 PE=1 SV=3	1	1	1	EMILIN2		4.04895	5.24953	0.0262866
Q9NUQ9	Protein FAM49B OS=Homo sapiens OX=9606 GN=FAM49B PE=1 SV=1	34	8	7	FAM49B		0.324408	5.23564	0.0265408
P43243	Matrin-3 OS=Homo sapiens OX=9606 GN=MATR3 PE=1 SV=2	40	23	23	MATR3		-0.201053	5.22909	0.0266617
P62987	Ubiquitin-60S ribosomal protein L40 OS=Homo sapiens OX=9606 GN=UBA52 PE=1 SV=2 Ubiquitin-40S ribosomal protein S27a OS=Homo sapiens OX=9606 GN=RPS27A PE=1 SV=2	59	11	2	UBA52		-0.714322	5.22377	0.0267602
O75832	26S proteasome non-ATPase regulatory subunit 10 OS=Homo sapiens OX=9606 GN=PSMD10 PE=1 SV=1	23	3	3	PSMD10		2.90541	5.22251	0.0267835
O75436	Vacuolar protein sorting-associated protein 26A OS=Homo sapiens OX=9606 GN=VPS26A PE=1 SV=2	49	13	12	VPS26A		0.581208	5.22215	0.0267903
Q13616	Cullin-1 OS=Homo sapiens OX=9606 GN=CUL1 PE=1 SV=2	27	14	14	CUL1		0.730447	5.22116	0.0268086
Q9UBW8	COP9 signalosome complex subunit 7a OS=Homo sapiens OX=9606 GN=COPS7A PE=1 SV=1	43	9	9	COPS7A		1.20265	5.21012	0.0270146
Q9H0C5	BTB/POZ domain-containing protein 1 OS=Homo sapiens OX=9606 GN=BTBD1 PE=1 SV=1	2	1	0	BTBD1		-1.34755	5.20773	0.0270593
O75489	NADH dehydrogenase [ubiquinone] iron-sulfur protein 3, mitochondrial OS=Homo sapiens OX=9606 GN=NDUFS3 PE=1 SV=1	36	8	8	NDUFS3		0.649985	5.20703	0.0270724
Q9UBT2	SUMO-activating enzyme subunit 2 OS=Homo sapiens OX=9606 GN=UBA2 PE=1 SV=2	49	21	21	UBA2		0.311116	5.20612	0.0270896
Q9UER7	Death domain-associated protein 6 OS=Homo sapiens OX=9606 GN=DAXX PE=1 SV=2	2	1	1	DAXX		2.54717	5.20459	0.0271182
P06576	ATP synthase subunit beta, mitochondrial OS=Homo sapiens OX=9606 GN=ATP5F1B PE=1 SV=3	64	24	24	ATP5F1B		0.192979	5.19295	0.027338
Q9Y3F4	Serine-threonine kinase receptor-associated protein OS=Homo sapiens OX=9606 GN=STRAP PE=1 SV=1	66	20	20	STRAP		0.465577	5.19057	0.0273831
Q8NHP6	Motile sperm domain-containing protein 2 OS=Homo sapiens OX=9606 GN=MOSPD2 PE=1 SV=1	8	3	3	MOSPD2		0.900068	5.18455	0.0274976
Q14966	Zinc finger protein 638 OS=Homo sapiens OX=9606 GN=ZNF638 PE=1 SV=2	1	1	1	ZNF638		-2.05114	5.1824	0.0275385
O43432	Eukaryotic translation initiation factor 4 gamma 3 OS=Homo sapiens OX=9606 GN=EIF4G3 PE=1 SV=2 Eukaryotic translation initiation factor 4 gamma 1 OS=Homo sapiens OX=9606 GN=EIF4G1 PE=1 SV=4	10	14	9	EIF4G3		0.204918	5.17766	0.0276293
Q9GZV5	WW domain-containing transcription regulator protein 1 OS=Homo sapiens OX=9606 GN=WWTR1 PE=1 SV=1	4	2	2	WWTR1		-0.603408	5.16875	0.0278004
P08581	Hepatocyte growth factor receptor OS=Homo sapiens OX=9606 GN=MET PE=1 SV=4	5	5	5	MET		-0.640848	5.165	0.0278727
P49368	T-complex protein 1 subunit gamma OS=Homo sapiens OX=9606 GN=CCT3 PE=1 SV=4	57	28	27	CCT3		0.488679	5.1581	0.0280063
Q6P1M0	Long-chain fatty acid transport protein 4 OS=Homo sapiens OX=9606 GN=SLC27A4 PE=1 SV=1	13	6	5	SLC27A4		0.326545	5.14426	0.0282765
P98160	Basement membrane-specific heparan sulfate proteoglycan core protein OS=Homo sapiens OX=9606 GN=HSPG2 PE=1 SV=4	2	5	5	HSPG2		-2.51517	5.12304	0.0286954
Q96HP0	Dedicator of cytokinesis protein 6 OS=Homo sapiens OX=9606 GN=DOCK6 PE=1 SV=3	2	2	2	DOCK6		-0.244223	5.11839	0.0287879
P19623	Spermidine synthase OS=Homo sapiens OX=9606 GN=SRM PE=1 SV=1	20	4	4	SRM		0.295157	5.10415	0.0290736
O75874	Isocitrate dehydrogenase [NADP] cytoplasmic OS=Homo sapiens OX=9606 GN=IDH1 PE=1 SV=2	40	15	14	IDH1		0.154995	5.09174	0.0293247
P35606	Coatomer subunit beta' OS=Homo sapiens OX=9606 GN=COPB2 PE=1 SV=2	55	34	34	COPB2		0.388161	5.09171	0.0293253
Q4G148	Glucoside xylosyltransferase 1 OS=Homo sapiens OX=9606 GN=GXYLT1 PE=1 SV=2	5	2	2	GXYLT1		-0.0976522	5.09094	0.029341
Q5VTB9	E3 ubiquitin-protein ligase RNF220 OS=Homo sapiens OX=9606 GN=RNF220 PE=1 SV=1	2	1	1	RNF220		-0.183528	5.08698	0.0294215
O95602	DNA-directed RNA polymerase I subunit RPA1 OS=Homo sapiens OX=9606 GN=POLR1A PE=1 SV=2	6	7	7	POLR1A		0.438262	5.08509	0.0294601
Q08AM6	Protein VAC14 homolog OS=Homo sapiens OX=9606 GN=VAC14 PE=1 SV=1	8	4	4	VAC14		0.975259	5.08432	0.0294759
P06748	Nucleophosmin OS=Homo sapiens OX=9606 GN=NPM1 PE=1 SV=2	57	15	14	NPM1		0.257384	5.08284	0.0295062
P53396	ATP-citrate synthase OS=Homo sapiens OX=9606 GN=ACLY PE=1 SV=3	47	45	45	ACLY		0.166792	5.06664	0.0298393
P55884	Eukaryotic translation initiation factor 3 subunit B OS=Homo sapiens OX=9606 GN=EIF3B PE=1 SV=3	38	28	28	EIF3B		0.489073	5.06643	0.0298437
Q9HB90	Ras-related GTP-binding protein C OS=Homo sapiens OX=9606 GN=RRAGC PE=1 SV=1	42	11	5	RRAGC		0.530357	5.06368	0.0299007
Q14204	Cytoplasmic dynein 1 heavy chain 1 OS=Homo sapiens OX=9606 GN=DYNC1H1 PE=1 SV=5	51	200	200	DYNC1H1		0.121364	5.06255	0.0299242
Q9UNS2	COP9 signalosome complex subunit 3 OS=Homo sapiens OX=9606 GN=COPS3 PE=1 SV=3	42	11	11	COPS3		0.272609	5.05417	0.0300983
Q7RTS9	Dymeclin OS=Homo sapiens OX=9606 GN=DYM PE=1 SV=1	3	2	2	DYM		0.209527	5.04065	0.0303817
Q9Y5P4	Collagen type IV alpha-3-binding protein OS=Homo sapiens OX=9606 GN=COL4A3BP PE=1 SV=1	21	8	8	COL4A3BP		0.763628	5.02709	0.0306686
Q8IW52	SLIT and NTRK-like protein 4 OS=Homo sapiens OX=9606 GN=SLITRK4 PE=1 SV=1	4	2	2	SLITRK4		-1.46593	5.00239	0.0311982
Q96KA5	Cleft lip and palate transmembrane protein 1-like protein OS=Homo sapiens OX=9606 GN=CLPTM1L PE=1 SV=1	5	2	2	CLPTM1L		0.612866	4.99956	0.0312596
Q15437	Protein transport protein Sec23B OS=Homo sapiens OX=9606 GN=SEC23B PE=1 SV=2	34	17	14	SEC23B		0.410335	4.99581	0.0313409
P49419	Alpha-aminoadipic semialdehyde dehydrogenase OS=Homo sapiens OX=9606 GN=ALDH7A1 PE=1 SV=5	33	18	18	ALDH7A1		0.694867	4.99147	0.0314353
Q16777	Histone H2A type 2-C OS=Homo sapiens OX=9606 GN=HIST2H2AC PE=1 SV=4	55	5	0	HIST2H2AC		1.23059	4.98669	0.0315397
P15586	N-acetylglucosamine-6-sulfatase OS=Homo sapiens OX=9606 GN=GNS PE=1 SV=3	15	7	7	GNS		-0.317167	4.98457	0.0315861
P84098	60S ribosomal protein L19 OS=Homo sapiens OX=9606 GN=RPL19 PE=1 SV=1	36	10	10	RPL19		-0.201458	4.98388	0.0316011
Q9Y333	U6 snRNA-associated Sm-like protein LSm2 OS=Homo sapiens OX=9606 GN=LSM2 PE=1 SV=1	60	4	4	LSM2		0.396656	4.98282	0.0316243
Q8TBC4	NEDD8-activating enzyme E1 catalytic subunit OS=Homo sapiens OX=9606 GN=UBA3 PE=1 SV=2	39	12	12	UBA3		0.883834	4.9802	0.0316818
P62306	Small nuclear ribonucleoprotein F OS=Homo sapiens OX=9606 GN=SNRPF PE=1 SV=1	24	3	3	SNRPF		0.376858	4.96909	0.0319268
Q9HA77	Probable cysteine--tRNA ligase, mitochondrial OS=Homo sapiens OX=9606 GN=CARS2 PE=1 SV=1	2	1	1	CARS2		2.39913	4.96584	0.0319987
P02794	Ferritin heavy chain OS=Homo sapiens OX=9606 GN=FTH1 PE=1 SV=2	34	6	6	FTH1		0.893459	4.96008	0.0321268
P29728	2'-5'-oligoadenylate synthase 2 OS=Homo sapiens OX=9606 GN=OAS2 PE=1 SV=3	4	2	2	OAS2		0.65491	4.95432	0.0322553
O60218	Aldo-keto reductase family 1 member B10 OS=Homo sapiens OX=9606 GN=AKR1B10 PE=1 SV=2	8	3	2	AKR1B10		-0.228292	4.9521	0.032305
Q96SB4	SRSF protein kinase 1 OS=Homo sapiens OX=9606 GN=SRPK1 PE=1 SV=2	23	14	12	SRPK1		0.982843	4.94239	0.0325232
Q9BTZ2	Dehydrogenase/reductase SDR family member 4 OS=Homo sapiens OX=9606 GN=DHRS4 PE=1 SV=3	3	1	1	DHRS4		1.37948	4.94153	0.0325426
Q15075	Early endosome antigen 1 OS=Homo sapiens OX=9606 GN=EEA1 PE=1 SV=2	16	15	15	EEA1		0.954914	4.94065	0.0325623
Q15392	Delta(24)-sterol reductase OS=Homo sapiens OX=9606 GN=DHCR24 PE=1 SV=2	16	8	8	DHCR24		0.682341	4.93844	0.0326124
Q6GYQ0	Ral GTPase-activating protein subunit alpha-1 OS=Homo sapiens OX=9606 GN=RALGAPA1 PE=1 SV=1	0	1	1	RALGAPA1		-0.288651	4.93546	0.0326798
O14497	AT-rich interactive domain-containing protein 1A OS=Homo sapiens OX=9606 GN=ARID1A PE=1 SV=3	4	5	4	ARID1A		1.73231	4.92014	0.0330286
Q9Y3Y2	Chromatin target of PRMT1 protein OS=Homo sapiens OX=9606 GN=CHTOP PE=1 SV=2	25	4	4	CHTOP		-0.589491	4.91487	0.0331495
Q8NBF6	Late secretory pathway protein AVL9 homolog OS=Homo sapiens OX=9606 GN=AVL9 PE=1 SV=1	5	2	2	AVL9		0.994113	4.9072	0.0333262
Q9HBU6	Ethanolamine kinase 1 OS=Homo sapiens OX=9606 GN=ETNK1 PE=1 SV=1	6	2	2	ETNK1		-0.786214	4.89903	0.0335156
P42766	60S ribosomal protein L35 OS=Homo sapiens OX=9606 GN=RPL35 PE=1 SV=2	33	7	7	RPL35		-0.6171	4.88669	0.0338033
Q96HC4	PDZ and LIM domain protein 5 OS=Homo sapiens OX=9606 GN=PDLIM5 PE=1 SV=5	15	8	8	PDLIM5		0.396538	4.88235	0.0339052
Q9Y263	Phospholipase A-2-activating protein OS=Homo sapiens OX=9606 GN=PLAA PE=1 SV=2	17	11	11	PLAA		0.739058	4.88053	0.033948
Q9NVZ3	Adaptin ear-binding coat-associated protein 2 OS=Homo sapiens OX=9606 GN=NECAP2 PE=1 SV=1	20	3	3	NECAP2		1.61892	4.87725	0.0340253
Q15691	Microtubule-associated protein RP/EB family member 1 OS=Homo sapiens OX=9606 GN=MAPRE1 PE=1 SV=3	58	12	11	MAPRE1		0.682049	4.8754	0.034069
Q13200	26S proteasome non-ATPase regulatory subunit 2 OS=Homo sapiens OX=9606 GN=PSMD2 PE=1 SV=3	66	45	45	PSMD2		0.291087	4.86758	0.034254
Q9GZY8	Mitochondrial fission factor OS=Homo sapiens OX=9606 GN=MFF PE=1 SV=1	10	3	3	MFF		-0.227746	4.8645	0.0343273
Q96PZ0	Pseudouridylate synthase 7 homolog OS=Homo sapiens OX=9606 GN=PUS7 PE=1 SV=2	8	4	4	PUS7		1.54085	4.85903	0.0344578
P36952	Serpin B5 OS=Homo sapiens OX=9606 GN=SERPINB5 PE=1 SV=2	14	5	5	SERPINB5		0.391142	4.85872	0.0344651
Q8N5M4	Tetratricopeptide repeat protein 9C OS=Homo sapiens OX=9606 GN=TTC9C PE=1 SV=1	8	1	1	TTC9C		-0.586304	4.85454	0.0345652
Q9NXR1	Nuclear distribution protein nudE homolog 1 OS=Homo sapiens OX=9606 GN=NDE1 PE=1 SV=3	4	1	0	NDE1		-0.573267	4.85439	0.0345687
P17858	ATP-dependent 6-phosphofructokinase, liver type OS=Homo sapiens OX=9606 GN=PFKL PE=1 SV=6	16	10	7	PFKL		0.261944	4.84539	0.034785
P50993	Sodium/potassium-transporting ATPase subunit alpha-2 OS=Homo sapiens OX=9606 GN=ATP1A2 PE=1 SV=1 Sodium/potassium-transporting ATPase subunit alpha-1 OS=Homo sapiens OX=9606 GN=ATP1A1 PE=1 SV=1	17	14	0	ATP1A2		0.61878	4.84354	0.0348297
P50991	T-complex protein 1 subunit delta OS=Homo sapiens OX=9606 GN=CCT4 PE=1 SV=4	71	31	30	CCT4		0.475168	4.83941	0.0349294
Q06203	Amidophosphoribosyltransferase OS=Homo sapiens OX=9606 GN=PPAT PE=1 SV=1	4	2	2	PPAT		0.169838	4.83885	0.0349431
O15294	UDP-N-acetylglucosamine--peptide N-acetylglucosaminyltransferase 110 kDa subunit OS=Homo sapiens OX=9606 GN=OGT PE=1 SV=3	25	17	17	OGT		0.651206	4.81827	0.0354451
Q8IV38	Ankyrin repeat and MYND domain-containing protein 2 OS=Homo sapiens OX=9606 GN=ANKMY2 PE=1 SV=1	2	1	1	ANKMY2		3.38871	4.81105	0.035623
P20700	Lamin-B1 OS=Homo sapiens OX=9606 GN=LMNB1 PE=1 SV=2	56	38	34	LMNB1		0.296292	4.80891	0.0356758
O00629	Importin subunit alpha-3 OS=Homo sapiens OX=9606 GN=KPNA4 PE=1 SV=1	44	13	9	KPNA4		0.590835	4.80251	0.0358344
Q14247	Src substrate cortactin OS=Homo sapiens OX=9606 GN=CTTN PE=1 SV=2	27	17	17	CTTN		-0.273918	4.79269	0.0360792
P41743	Protein kinase C iota type OS=Homo sapiens OX=9606 GN=PRKCI PE=1 SV=2	31	12	12	PRKCI		0.459369	4.77947	0.0364113
Q9UGP8	Translocation protein SEC63 homolog OS=Homo sapiens OX=9606 GN=SEC63 PE=1 SV=2	19	11	11	SEC63		0.625348	4.77131	0.0366178
O75694	Nuclear pore complex protein Nup155 OS=Homo sapiens OX=9606 GN=NUP155 PE=1 SV=1	17	15	15	NUP155		0.689816	4.76647	0.0367409
Q08211	ATP-dependent RNA helicase A OS=Homo sapiens OX=9606 GN=DHX9 PE=1 SV=4	26	27	27	DHX9		0.211567	4.76106	0.0368788
Q9NTJ4	Alpha-mannosidase 2C1 OS=Homo sapiens OX=9606 GN=MAN2C1 PE=1 SV=1	3	2	2	MAN2C1		0.186418	4.75726	0.0369763
Q8WUF5	RelA-associated inhibitor OS=Homo sapiens OX=9606 GN=PPP1R13L PE=1 SV=4	6	4	4	PPP1R13L		-0.490481	4.74023	0.0374151
Q16881	Thioredoxin reductase 1, cytoplasmic OS=Homo sapiens OX=9606 GN=TXNRD1 PE=1 SV=3	17	9	8	TXNRD1		0.747539	4.73498	0.0375517
Q14997	Proteasome activator complex subunit 4 OS=Homo sapiens OX=9606 GN=PSME4 PE=1 SV=2	7	10	10	PSME4		0.505107	4.733	0.0376031
Q15334	Lethal(2) giant larvae protein homolog 1 OS=Homo sapiens OX=9606 GN=LLGL1 PE=1 SV=3	2	1	1	LLGL1		3.77631	4.72325	0.0378582
O15160	DNA-directed RNA polymerases I and III subunit RPAC1 OS=Homo sapiens OX=9606 GN=POLR1C PE=1 SV=1	28	5	5	POLR1C		0.270457	4.71739	0.0380124
Q9UQ80	Proliferation-associated protein 2G4 OS=Homo sapiens OX=9606 GN=PA2G4 PE=1 SV=3	66	24	24	PA2G4		0.209931	4.7107	0.0381891
O75821	Eukaryotic translation initiation factor 3 subunit G OS=Homo sapiens OX=9606 GN=EIF3G PE=1 SV=2	37	11	11	EIF3G		0.365608	4.70948	0.0382214
P05114	Non-histone chromosomal protein HMG-14 OS=Homo sapiens OX=9606 GN=HMGN1 PE=1 SV=3	35	5	5	HMGN1		0.979003	4.70937	0.0382241
O60684	Importin subunit alpha-7 OS=Homo sapiens OX=9606 GN=KPNA6 PE=1 SV=1 Importin subunit alpha-5 OS=Homo sapiens OX=9606 GN=KPNA1 PE=1 SV=3	30	12	3	KPNA6		0.93471	4.70606	0.0383121
Q86WA8	Lon protease homolog 2, peroxisomal OS=Homo sapiens OX=9606 GN=LONP2 PE=1 SV=1	9	7	7	LONP2		-0.561429	4.7025	0.0384067
Q96B23	Uncharacterized protein C18orf25 OS=Homo sapiens OX=9606 GN=C18orf25 PE=1 SV=3	7	2	2	C18orf25		-1.49075	4.69993	0.0384751
Q14254	Flotillin-2 OS=Homo sapiens OX=9606 GN=FLOT2 PE=1 SV=2	24	8	8	FLOT2		0.488053	4.6998	0.0384786
P48556	26S proteasome non-ATPase regulatory subunit 8 OS=Homo sapiens OX=9606 GN=PSMD8 PE=1 SV=2	22	7	7	PSMD8		0.274031	4.69797	0.0385275
P07195	L-lactate dehydrogenase B chain OS=Homo sapiens OX=9606 GN=LDHB PE=1 SV=2	50	18	17	LDHB		0.281548	4.6964	0.0385694
A0MZ66	Shootin-1 OS=Homo sapiens OX=9606 GN=SHTN1 PE=1 SV=4	19	9	9	SHTN1		0.610938	4.68848	0.0387818
P16615	Sarcoplasmic/endoplasmic reticulum calcium ATPase 2 OS=Homo sapiens OX=9606 GN=ATP2A2 PE=1 SV=1	33	30	18	ATP2A2		0.606833	4.67789	0.0390675
P46779	60S ribosomal protein L28 OS=Homo sapiens OX=9606 GN=RPL28 PE=1 SV=3	56	11	11	RPL28		-0.220095	4.66428	0.0394377
Q7KZI7	Serine/threonine-protein kinase MARK2 OS=Homo sapiens OX=9606 GN=MARK2 PE=1 SV=2 MAP/microtubule affinity-regulating kinase 3 OS=Homo sapiens OX=9606 GN=MARK3 PE=1 SV=5	11	6	5	MARK2		-0.441377	4.66317	0.0394681
O60271	C-Jun-amino-terminal kinase-interacting protein 4 OS=Homo sapiens OX=9606 GN=SPAG9 PE=1 SV=4	15	14	12	SPAG9		-0.21114	4.66305	0.0394713
Q8N0W3	L-fucose kinase OS=Homo sapiens OX=9606 GN=FUK PE=2 SV=2	3	2	2	FUK		-0.526875	4.66026	0.0395478
Q13283	Ras GTPase-activating protein-binding protein 1 OS=Homo sapiens OX=9606 GN=G3BP1 PE=1 SV=1	56	19	18	G3BP1		-0.333766	4.64676	0.0399196
Q7L5N1	COP9 signalosome complex subunit 6 OS=Homo sapiens OX=9606 GN=COPS6 PE=1 SV=1	34	7	7	COPS6		0.931412	4.63849	0.040149
P05413	Fatty acid-binding protein, heart OS=Homo sapiens OX=9606 GN=FABP3 PE=1 SV=4	30	5	5	FABP3		0.937854	4.62996	0.0403872
P52926	High mobility group protein HMGI-C OS=Homo sapiens OX=9606 GN=HMGA2 PE=1 SV=1	38	4	4	HMGA2		0.31921	4.62414	0.0405503
P52594	Arf-GAP domain and FG repeat-containing protein 1 OS=Homo sapiens OX=9606 GN=AGFG1 PE=1 SV=2	19	6	6	AGFG1		0.453278	4.62241	0.0405991
P50748	Kinetochore-associated protein 1 OS=Homo sapiens OX=9606 GN=KNTC1 PE=1 SV=1	2	4	4	KNTC1		-0.484857	4.62141	0.0406271
Q9H0A0	RNA cytidine acetyltransferase OS=Homo sapiens OX=9606 GN=NAT10 PE=1 SV=2	15	10	10	NAT10		0.778975	4.61225	0.040886
Q8N5D6	Globoside alpha-1,3-N-acetylgalactosaminyltransferase 1 OS=Homo sapiens OX=9606 GN=GBGT1 PE=2 SV=2	2	1	1	GBGT1		0.280686	4.6091	0.0409752
P12814	Alpha-actinin-1 OS=Homo sapiens OX=9606 GN=ACTN1 PE=1 SV=2	66	53	29	ACTN1		0.254239	4.6044	0.041109
O95433	Activator of 90 kDa heat shock protein ATPase homolog 1 OS=Homo sapiens OX=9606 GN=AHSA1 PE=1 SV=1	30	8	8	AHSA1		0.684261	4.60182	0.0411827
P27708	CAD protein OS=Homo sapiens OX=9606 GN=CAD PE=1 SV=3	38	56	54	CAD		0.246018	4.59355	0.0414195
Q04771	Activin receptor type-1 OS=Homo sapiens OX=9606 GN=ACVR1 PE=1 SV=1	2	1	1	ACVR1		-1.08536	4.59338	0.0414242
P49761	Dual specificity protein kinase CLK3 OS=Homo sapiens OX=9606 GN=CLK3 PE=1 SV=3	3	1	1	CLK3		-0.67311	4.58576	0.0416437
P17812	CTP synthase 1 OS=Homo sapiens OX=9606 GN=CTPS1 PE=1 SV=2	21	10	7	CTPS1		1.72516	4.58313	0.0417196
O94906	Pre-mRNA-processing factor 6 OS=Homo sapiens OX=9606 GN=PRPF6 PE=1 SV=1	16	13	13	PRPF6		0.432871	4.57887	0.041843
P09110	3-ketoacyl-CoA thiolase, peroxisomal OS=Homo sapiens OX=9606 GN=ACAA1 PE=1 SV=2	26	6	6	ACAA1		-0.238164	4.5712	0.042066
P78347	General transcription factor II-I OS=Homo sapiens OX=9606 GN=GTF2I PE=1 SV=2	45	33	32	GTF2I		0.3438	4.57107	0.0420699
Q9H2P0	Activity-dependent neuroprotector homeobox protein OS=Homo sapiens OX=9606 GN=ADNP PE=1 SV=1	11	8	8	ADNP		0.567847	4.56247	0.0423214
Q07157	Tight junction protein ZO-1 OS=Homo sapiens OX=9606 GN=TJP1 PE=1 SV=3	23	27	26	TJP1		0.388408	4.55497	0.0425419
Q6DD88	Atlastin-3 OS=Homo sapiens OX=9606 GN=ATL3 PE=1 SV=1	40	15	14	ATL3		0.470073	4.55175	0.0426372
P61289	Proteasome activator complex subunit 3 OS=Homo sapiens OX=9606 GN=PSME3 PE=1 SV=1	75	16	16	PSME3		0.330091	4.54887	0.0427223
Q86UY8	5'-nucleotidase domain-containing protein 3 OS=Homo sapiens OX=9606 GN=NT5DC3 PE=1 SV=1	3	1	1	NT5DC3		-0.402793	4.54813	0.0427441
P46087	Probable 28S rRNA (cytosine(4447)-C(5))-methyltransferase OS=Homo sapiens OX=9606 GN=NOP2 PE=1 SV=2	10	6	6	NOP2		1.28503	4.54511	0.0428337
O75363	Breast carcinoma-amplified sequence 1 OS=Homo sapiens OX=9606 GN=BCAS1 PE=1 SV=2	3	1	1	BCAS1		-1.79752	4.53436	0.0431539
Q9HC35	Echinoderm microtubule-associated protein-like 4 OS=Homo sapiens OX=9606 GN=EML4 PE=1 SV=3	41	36	36	EML4		0.336819	4.53401	0.0431645
P20674	Cytochrome c oxidase subunit 5A, mitochondrial OS=Homo sapiens OX=9606 GN=COX5A PE=1 SV=2	36	4	4	COX5A		1.04385	4.53063	0.0432658
O95819	Mitogen-activated protein kinase kinase kinase kinase 4 OS=Homo sapiens OX=9606 GN=MAP4K4 PE=1 SV=2	9	8	5	MAP4K4		1.28551	4.52637	0.0433937
P22830	Ferrochelatase, mitochondrial OS=Homo sapiens OX=9606 GN=FECH PE=1 SV=2	2	1	1	FECH		0.330098	4.52607	0.0434028
O43390	Heterogeneous nuclear ribonucleoprotein R OS=Homo sapiens OX=9606 GN=HNRNPR PE=1 SV=1	51	29	22	HNRNPR		0.1003	4.52355	0.0434787
P55809	Succinyl-CoA:3-ketoacid coenzyme A transferase 1, mitochondrial OS=Homo sapiens OX=9606 GN=OXCT1 PE=1 SV=1	21	8	7	OXCT1		-0.281242	4.51769	0.0436556
P52948	Nuclear pore complex protein Nup98-Nup96 OS=Homo sapiens OX=9606 GN=NUP98 PE=1 SV=4	1	2	2	NUP98		-0.203009	4.51609	0.043704
Q9NQ89	Protein C12orf4 OS=Homo sapiens OX=9606 GN=C12orf4 PE=2 SV=1	2	1	1	C12orf4		-1.35762	4.51433	0.0437573
O94889	Kelch-like protein 18 OS=Homo sapiens OX=9606 GN=KLHL18 PE=1 SV=3	4	1	1	KLHL18		1.13442	4.51128	0.0438499
P31483	Nucleolysin TIA-1 isoform p40 OS=Homo sapiens OX=9606 GN=TIA1 PE=1 SV=3	21	6	4	TIA1		0.30022	4.50823	0.0439429
P62330	ADP-ribosylation factor 6 OS=Homo sapiens OX=9606 GN=ARF6 PE=1 SV=2	39	5	4	ARF6		0.315836	4.50054	0.0441775
Q99832	T-complex protein 1 subunit eta OS=Homo sapiens OX=9606 GN=CCT7 PE=1 SV=2	66	31	31	CCT7		0.247084	4.4889	0.0445357
Q9Y2Z2	Protein MTO1 homolog, mitochondrial OS=Homo sapiens OX=9606 GN=MTO1 PE=1 SV=2	2	1	1	MTO1		-0.586364	4.48567	0.0446352
P28482	Mitogen-activated protein kinase 1 OS=Homo sapiens OX=9606 GN=MAPK1 PE=1 SV=3	71	24	16	MAPK1		0.356177	4.48346	0.0447038
Q96H55	Unconventional myosin-XIX OS=Homo sapiens OX=9606 GN=MYO19 PE=1 SV=2	3	2	2	MYO19		0.118847	4.47935	0.0448313
P29375	Lysine-specific demethylase 5A OS=Homo sapiens OX=9606 GN=KDM5A PE=1 SV=3	0	1	1	KDM5A		-0.448768	4.47691	0.0449072
P18206	Vinculin OS=Homo sapiens OX=9606 GN=VCL PE=1 SV=4	61	67	67	VCL		0.164289	4.45725	0.0455232
P34932	Heat shock 70 kDa protein 4 OS=Homo sapiens OX=9606 GN=HSPA4 PE=1 SV=4	49	39	35	HSPA4		0.218178	4.45526	0.045586
Q8IY17	Neuropathy target esterase OS=Homo sapiens OX=9606 GN=PNPLA6 PE=1 SV=3	4	3	3	PNPLA6		-0.210674	4.44389	0.0459468
P30048	Thioredoxin-dependent peroxide reductase, mitochondrial OS=Homo sapiens OX=9606 GN=PRDX3 PE=1 SV=3	18	4	4	PRDX3		-0.288751	4.44162	0.0460192
Q08752	Peptidyl-prolyl cis-trans isomerase D OS=Homo sapiens OX=9606 GN=PPID PE=1 SV=3	20	10	10	PPID		0.212284	4.43941	0.0460898
Q9UMX5	Neudesin OS=Homo sapiens OX=9606 GN=NENF PE=1 SV=1	11	2	2	NENF		0.396991	4.43367	0.0462736
P51648	Fatty aldehyde dehydrogenase OS=Homo sapiens OX=9606 GN=ALDH3A2 PE=1 SV=1 Aldehyde dehydrogenase family 3 member B1 OS=Homo sapiens OX=9606 GN=ALDH3B1 PE=1 SV=1	12	5	4	ALDH3A2		-0.166198	4.42416	0.0465795
Q8TDN6	Ribosome biogenesis protein BRX1 homolog OS=Homo sapiens OX=9606 GN=BRIX1 PE=1 SV=2	7	3	3	BRIX1		-0.736061	4.42398	0.0465854
Q92922	SWI/SNF complex subunit SMARCC1 OS=Homo sapiens OX=9606 GN=SMARCC1 PE=1 SV=3	20	17	12	SMARCC1		0.156116	4.40542	0.0471885
Q9Y5X3	Sorting nexin-5 OS=Homo sapiens OX=9606 GN=SNX5 PE=1 SV=1	34	12	11	SNX5		0.737981	4.40058	0.0473471
Q9P2T1	GMP reductase 2 OS=Homo sapiens OX=9606 GN=GMPR2 PE=1 SV=1	16	3	2	GMPR2		-0.0746652	4.39315	0.0475917
P23396	40S ribosomal protein S3 OS=Homo sapiens OX=9606 GN=RPS3 PE=1 SV=2	80	23	23	RPS3		0.198793	4.39025	0.0476874
P49591	Serine--tRNA ligase, cytoplasmic OS=Homo sapiens OX=9606 GN=SARS PE=1 SV=3	26	13	13	SARS		0.242781	4.38139	0.0479812
Q5JVF3	PCI domain-containing protein 2 OS=Homo sapiens OX=9606 GN=PCID2 PE=1 SV=2	17	5	5	PCID2		0.543403	4.38017	0.0480216
Q9H2K8	Serine/threonine-protein kinase TAO3 OS=Homo sapiens OX=9606 GN=TAOK3 PE=1 SV=2	13	9	8	TAOK3		1.22084	4.37757	0.0481083
Q9C0C9	(E3-independent) E2 ubiquitin-conjugating enzyme OS=Homo sapiens OX=9606 GN=UBE2O PE=1 SV=3	13	9	9	UBE2O		0.246893	4.37329	0.0482514
Q9NZD8	Maspardin OS=Homo sapiens OX=9606 GN=SPG21 PE=1 SV=1	40	7	7	SPG21		0.378885	4.36757	0.048443
Q9P2K5	Myelin expression factor 2 OS=Homo sapiens OX=9606 GN=MYEF2 PE=1 SV=3	12	5	5	MYEF2		-0.480351	4.3555	0.0488498
P14868	Aspartate--tRNA ligase, cytoplasmic OS=Homo sapiens OX=9606 GN=DARS PE=1 SV=2	50	23	23	DARS		0.477934	4.35373	0.04891
Q9BY42	Protein RTF2 homolog OS=Homo sapiens OX=9606 GN=RTFDC1 PE=1 SV=3	3	1	1	RTFDC1		-0.469593	4.34871	0.0490805
O15355	Protein phosphatase 1G OS=Homo sapiens OX=9606 GN=PPM1G PE=1 SV=1	32	14	14	PPM1G		0.217264	4.34664	0.0491507
P10586	Receptor-type tyrosine-protein phosphatase F OS=Homo sapiens OX=9606 GN=PTPRF PE=1 SV=2	9	9	9	PTPRF		-1.26227	4.34605	0.0491711
P06400	Retinoblastoma-associated protein OS=Homo sapiens OX=9606 GN=RB1 PE=1 SV=2	2	1	1	RB1		-0.336449	4.34533	0.0491956
O75153	Clustered mitochondria protein homolog OS=Homo sapiens OX=9606 GN=CLUH PE=1 SV=2	17	14	14	CLUH		-0.375573	4.34352	0.0492574
Q86V48	Leucine zipper protein 1 OS=Homo sapiens OX=9606 GN=LUZP1 PE=1 SV=2	6	5	5	LUZP1		1.77277	4.33165	0.0496641
Q8TE68	Epidermal growth factor receptor kinase substrate 8-like protein 1 OS=Homo sapiens OX=9606 GN=EPS8L1 PE=1 SV=3	4	3	3	EPS8L1		-0.493807	4.33023	0.049713
P98161	Polycystin-1 OS=Homo sapiens OX=9606 GN=PKD1 PE=1 SV=3	0	1	1	PKD1		0.63576	4.32221	0.0499901
Q96S66	Chloride channel CLIC-like protein 1 OS=Homo sapiens OX=9606 GN=CLCC1 PE=1 SV=1	2	1	1	CLCC1		1.47431	4.31993	0.0500695
P61086	Ubiquitin-conjugating enzyme E2 K OS=Homo sapiens OX=9606 GN=UBE2K PE=1 SV=3	62	8	8	UBE2K		0.679201	4.31488	0.050245
P05198	Eukaryotic translation initiation factor 2 subunit 1 OS=Homo sapiens OX=9606 GN=EIF2S1 PE=1 SV=3	57	19	19	EIF2S1		0.416946	4.30637	0.0505422
P52435	DNA-directed RNA polymerase II subunit RPB11-a OS=Homo sapiens OX=9606 GN=POLR2J PE=1 SV=1	15	2	1	POLR2J		0.593033	4.29635	0.0508944
P06730	Eukaryotic translation initiation factor 4E OS=Homo sapiens OX=9606 GN=EIF4E PE=1 SV=2	35	8	7	EIF4E		0.256192	4.29609	0.0509035
Q5VW36	Focadhesin OS=Homo sapiens OX=9606 GN=FOCAD PE=1 SV=1	2	2	2	FOCAD		-0.769689	4.29443	0.050962
Q5ZPR3	CD276 antigen OS=Homo sapiens OX=9606 GN=CD276 PE=1 SV=1	3	1	1	CD276		2.14761	4.29042	0.051104
Q7LG56	Ribonucleoside-diphosphate reductase subunit M2 B OS=Homo sapiens OX=9606 GN=RRM2B PE=1 SV=1 Ribonucleoside-diphosphate reductase subunit M2 OS=Homo sapiens OX=9606 GN=RRM2 PE=1 SV=1	10	2	1	RRM2B		0.25462	4.28534	0.0512843
Q12980	GATOR complex protein NPRL3 OS=Homo sapiens OX=9606 GN=NPRL3 PE=1 SV=1	2	1	1	NPRL3		-0.454956	4.27531	0.0516419
Q13838	Spliceosome RNA helicase DDX39B OS=Homo sapiens OX=9606 GN=DDX39B PE=1 SV=1	58	22	11	DDX39B		0.307119	4.27109	0.0517934
P21399	Cytoplasmic aconitate hydratase OS=Homo sapiens OX=9606 GN=ACO1 PE=1 SV=3	17	13	13	ACO1		-0.428129	4.27015	0.051827
O43175	D-3-phosphoglycerate dehydrogenase OS=Homo sapiens OX=9606 GN=PHGDH PE=1 SV=4	22	11	11	PHGDH		-0.564057	4.25897	0.0522301
P20340	Ras-related protein Rab-6A OS=Homo sapiens OX=9606 GN=RAB6A PE=1 SV=3	36	7	3	RAB6A		0.386682	4.25722	0.0522936
P12956	X-ray repair cross-complementing protein 6 OS=Homo sapiens OX=9606 GN=XRCC6 PE=1 SV=2	2	1	1	XRCC6		0.149033	4.25684	0.0523075
Q96RL7	Vacuolar protein sorting-associated protein 13A OS=Homo sapiens OX=9606 GN=VPS13A PE=1 SV=2	1	2	2	VPS13A		-0.439726	4.2484	0.0526143
P07942	Laminin subunit beta-1 OS=Homo sapiens OX=9606 GN=LAMB1 PE=1 SV=2	6	7	7	LAMB1		-1.80174	4.24371	0.0527857
P48163	NADP-dependent malic enzyme OS=Homo sapiens OX=9606 GN=ME1 PE=1 SV=1	16	7	7	ME1		0.382768	4.24188	0.0528528
P61803	Dolichyl-diphosphooligosaccharide--protein glycosyltransferase subunit DAD1 OS=Homo sapiens OX=9606 GN=DAD1 PE=1 SV=3	11	1	1	DAD1		0.400522	4.23688	0.0530363
Q96RF0	Sorting nexin-18 OS=Homo sapiens OX=9606 GN=SNX18 PE=1 SV=2	4	1	1	SNX18		0.498994	4.23224	0.0532071
P25788	Proteasome subunit alpha type-3 OS=Homo sapiens OX=9606 GN=PSMA3 PE=1 SV=2	38	11	11	PSMA3		0.670416	4.22966	0.0533024
Q8N122	Regulatory-associated protein of mTOR OS=Homo sapiens OX=9606 GN=RPTOR PE=1 SV=1	1	1	1	RPTOR		0.522442	4.22738	0.0533867
Q96RS6	NudC domain-containing protein 1 OS=Homo sapiens OX=9606 GN=NUDCD1 PE=1 SV=2	18	7	7	NUDCD1		0.715926	4.22695	0.0534025
Q9BWJ5	Splicing factor 3B subunit 5 OS=Homo sapiens OX=9606 GN=SF3B5 PE=1 SV=1	17	1	1	SF3B5		-0.389899	4.22396	0.0535132
Q71SY5	Mediator of RNA polymerase II transcription subunit 25 OS=Homo sapiens OX=9606 GN=MED25 PE=1 SV=2	4	1	1	MED25		-0.620583	4.21772	0.0537451
Q8TC07	TBC1 domain family member 15 OS=Homo sapiens OX=9606 GN=TBC1D15 PE=1 SV=2	7	4	4	TBC1D15		0.501794	4.21006	0.0540312
Q14008	Cytoskeleton-associated protein 5 OS=Homo sapiens OX=9606 GN=CKAP5 PE=1 SV=3	23	35	35	CKAP5		0.411192	4.20598	0.0541843
P55265	Double-stranded RNA-specific adenosine deaminase OS=Homo sapiens OX=9606 GN=ADAR PE=1 SV=4	6	6	6	ADAR		0.738756	4.20382	0.0542657
Q9GZQ3	COMM domain-containing protein 5 OS=Homo sapiens OX=9606 GN=COMMD5 PE=1 SV=1	4	1	1	COMMD5		1.84337	4.20367	0.0542712
O75116	Rho-associated protein kinase 2 OS=Homo sapiens OX=9606 GN=ROCK2 PE=1 SV=4	20	20	18	ROCK2		0.314176	4.2026	0.0543116
Q8IUC4	Rhophilin-2 OS=Homo sapiens OX=9606 GN=RHPN2 PE=1 SV=1	1	1	1	RHPN2		-0.597758	4.20154	0.0543515
O95777	U6 snRNA-associated Sm-like protein LSm8 OS=Homo sapiens OX=9606 GN=LSM8 PE=1 SV=3	56	4	4	LSM8		0.59089	4.1992	0.0544396
O15120	1-acyl-sn-glycerol-3-phosphate acyltransferase beta OS=Homo sapiens OX=9606 GN=AGPAT2 PE=1 SV=1	3	1	1	AGPAT2		-0.163852	4.19876	0.0544562
P62304	Small nuclear ribonucleoprotein E OS=Homo sapiens OX=9606 GN=SNRPE PE=1 SV=1	39	2	2	SNRPE		0.73201	4.19874	0.0544569
Q9Y316	Protein MEMO1 OS=Homo sapiens OX=9606 GN=MEMO1 PE=1 SV=1	44	7	7	MEMO1		0.7295	4.18806	0.0548617
Q9BRV8	Suppressor of IKBKE 1 OS=Homo sapiens OX=9606 GN=SIKE1 PE=1 SV=1	14	2	2	SIKE1		-0.457402	4.18778	0.0548721
P26006	Integrin alpha-3 OS=Homo sapiens OX=9606 GN=ITGA3 PE=1 SV=5	7	5	5	ITGA3		1.23284	4.18555	0.0549573
P49721	Proteasome subunit beta type-2 OS=Homo sapiens OX=9606 GN=PSMB2 PE=1 SV=1	56	9	9	PSMB2		0.678636	4.18512	0.0549734
Q10567	AP-1 complex subunit beta-1 OS=Homo sapiens OX=9606 GN=AP1B1 PE=1 SV=2	39	31	13	AP1B1		0.885005	4.18384	0.0550221
Q8N8N7	Prostaglandin reductase 2 OS=Homo sapiens OX=9606 GN=PTGR2 PE=1 SV=1	9	1	1	PTGR2		-0.422704	4.18074	0.0551407
Q8WWF6	DnaJ homolog subfamily B member 3 OS=Homo sapiens OX=9606 GN=DNAJB3 PE=1 SV=1	19	2	0	DNAJB3		-0.936114	4.17402	0.0553981
P27361	Mitogen-activated protein kinase 3 OS=Homo sapiens OX=9606 GN=MAPK3 PE=1 SV=4	39	12	4	MAPK3		0.554228	4.15987	0.0559443
P30043	Flavin reductase (NADPH) OS=Homo sapiens OX=9606 GN=BLVRB PE=1 SV=3	24	3	3	BLVRB		0.369793	4.15424	0.0561629
Q9HCG8	Pre-mRNA-splicing factor CWC22 homolog OS=Homo sapiens OX=9606 GN=CWC22 PE=1 SV=3	1	1	1	CWC22		-1.37164	4.15088	0.0562938
Q9Y6M4	Casein kinase I isoform gamma-3 OS=Homo sapiens OX=9606 GN=CSNK1G3 PE=1 SV=2	2	1	0	CSNK1G3		1.69191	4.14124	0.0566711
Q9Y6Y8	SEC23-interacting protein OS=Homo sapiens OX=9606 GN=SEC23IP PE=1 SV=1	22	17	17	SEC23IP		0.581406	4.13948	0.0567403
P53621	Coatomer subunit alpha OS=Homo sapiens OX=9606 GN=COPA PE=1 SV=2	52	57	57	COPA		0.288356	4.13161	0.0570507
Q9Y262	Eukaryotic translation initiation factor 3 subunit L OS=Homo sapiens OX=9606 GN=EIF3L PE=1 SV=1	55	25	25	EIF3L		0.534219	4.1316	0.0570513
O96005	Cleft lip and palate transmembrane protein 1 OS=Homo sapiens OX=9606 GN=CLPTM1 PE=1 SV=1	5	4	4	CLPTM1		1.49751	4.12628	0.0572621
O75955	Flotillin-1 OS=Homo sapiens OX=9606 GN=FLOT1 PE=1 SV=3	27	7	7	FLOT1		0.451939	4.11281	0.0577989
Q96S52	GPI transamidase component PIG-S OS=Homo sapiens OX=9606 GN=PIGS PE=1 SV=3	6	2	2	PIGS		-0.168951	4.09559	0.0584931
Q9H0P0	Cytosolic 5'-nucleotidase 3A OS=Homo sapiens OX=9606 GN=NT5C3A PE=1 SV=3	4	1	1	NT5C3A		3.48538	4.09129	0.0586675
P16989	Y-box-binding protein 3 OS=Homo sapiens OX=9606 GN=YBX3 PE=1 SV=4	20	7	2	YBX3		-0.934613	4.08439	0.0589488
Q15003	Condensin complex subunit 2 OS=Homo sapiens OX=9606 GN=NCAPH PE=1 SV=3	4	2	2	NCAPH		-0.487286	4.06456	0.0597647
O94966	Ubiquitin carboxyl-terminal hydrolase 19 OS=Homo sapiens OX=9606 GN=USP19 PE=1 SV=2	2	2	2	USP19		-0.618387	4.06395	0.0597903
Q14240	Eukaryotic initiation factor 4A-II OS=Homo sapiens OX=9606 GN=EIF4A2 PE=1 SV=2	66	23	11	EIF4A2		0.93474	4.06276	0.0598395
Q15365	Poly(rC)-binding protein 1 OS=Homo sapiens OX=9606 GN=PCBP1 PE=1 SV=2	77	18	13	PCBP1		0.656921	4.05872	0.0600073
Q8IZL8	Proline-, glutamic acid- and leucine-rich protein 1 OS=Homo sapiens OX=9606 GN=PELP1 PE=1 SV=2	4	2	2	PELP1		-0.346609	4.05805	0.060035
Q9Y376	Calcium-binding protein 39 OS=Homo sapiens OX=9606 GN=CAB39 PE=1 SV=1	29	11	8	CAB39		0.698083	4.0546	0.0601788
Q14696	LRP chaperone MESD OS=Homo sapiens OX=9606 GN=MESD PE=1 SV=2	35	7	7	MESD		0.51141	4.05067	0.0603428
P48444	Coatomer subunit delta OS=Homo sapiens OX=9606 GN=ARCN1 PE=1 SV=1	45	23	23	ARCN1		0.622615	4.04267	0.0606786
Q9BYC8	39S ribosomal protein L32, mitochondrial OS=Homo sapiens OX=9606 GN=MRPL32 PE=1 SV=1	7	1	1	MRPL32		0.406951	4.03096	0.0611729
P63208	S-phase kinase-associated protein 1 OS=Homo sapiens OX=9606 GN=SKP1 PE=1 SV=2	84	11	11	SKP1		0.277773	4.03074	0.0611822
Q9H6Z4	Ran-binding protein 3 OS=Homo sapiens OX=9606 GN=RANBP3 PE=1 SV=1	20	8	8	RANBP3		0.679337	4.02991	0.0612175
Q13123	Protein Red OS=Homo sapiens OX=9606 GN=IK PE=1 SV=3	20	8	8	IK		-0.496113	4.02665	0.061356
Q04760	Lactoylglutathione lyase OS=Homo sapiens OX=9606 GN=GLO1 PE=1 SV=4	24	4	4	GLO1		0.322381	4.02387	0.0614743
Q12905	Interleukin enhancer-binding factor 2 OS=Homo sapiens OX=9606 GN=ILF2 PE=1 SV=2	71	18	18	ILF2		0.227546	4.02286	0.0615175
P25205	DNA replication licensing factor MCM3 OS=Homo sapiens OX=9606 GN=MCM3 PE=1 SV=3	35	22	22	MCM3		0.309829	4.02274	0.0615226
Q9UL63	Muskelin OS=Homo sapiens OX=9606 GN=MKLN1 PE=1 SV=2	13	5	5	MKLN1		1.08589	4.01991	0.0616434
P49711	Transcriptional repressor CTCF OS=Homo sapiens OX=9606 GN=CTCF PE=1 SV=1	22	9	8	CTCF		0.434664	4.01972	0.0616514
Q86UY6	N-alpha-acetyltransferase 40 OS=Homo sapiens OX=9606 GN=NAA40 PE=1 SV=1	18	3	3	NAA40		-0.123131	4.01318	0.0619316
Q9BZK3	Putative nascent polypeptide-associated complex subunit alpha-like protein OS=Homo sapiens OX=9606 GN=NACA4P PE=5 SV=1	14	3	1	NACA4P		3.19412	4.00798	0.0621552
Q8TAE6	Protein phosphatase 1 regulatory subunit 14C OS=Homo sapiens OX=9606 GN=PPP1R14C PE=1 SV=3	10	1	1	PPP1R14C		0.421514	4.00151	0.0624345
P46736	Lys-63-specific deubiquitinase BRCC36 OS=Homo sapiens OX=9606 GN=BRCC3 PE=1 SV=2	3	1	1	BRCC3		2.58776	3.99602	0.0626728
Q99541	Perilipin-2 OS=Homo sapiens OX=9606 GN=PLIN2 PE=1 SV=2	12	4	4	PLIN2		-0.361887	3.99443	0.062742
P16422	Epithelial cell adhesion molecule OS=Homo sapiens OX=9606 GN=EPCAM PE=1 SV=2	8	4	4	EPCAM		0.164343	3.99398	0.0627616
P09622	Dihydrolipoyl dehydrogenase, mitochondrial OS=Homo sapiens OX=9606 GN=DLD PE=1 SV=2	45	15	15	DLD		0.483657	3.99119	0.0628826
Q9Y6C9	Mitochondrial carrier homolog 2 OS=Homo sapiens OX=9606 GN=MTCH2 PE=1 SV=1	15	3	3	MTCH2		0.444972	3.99066	0.0629058
Q02978	Mitochondrial 2-oxoglutarate/malate carrier protein OS=Homo sapiens OX=9606 GN=SLC25A11 PE=1 SV=3	29	7	7	SLC25A11		0.680437	3.98997	0.0629362
P40616	ADP-ribosylation factor-like protein 1 OS=Homo sapiens OX=9606 GN=ARL1 PE=1 SV=1	51	7	7	ARL1		0.195317	3.98476	0.0631637
P13639	Elongation factor 2 OS=Homo sapiens OX=9606 GN=EEF2 PE=1 SV=4	60	55	54	EEF2		0.268001	3.98395	0.0631994
Q14919	Dr1-associated corepressor OS=Homo sapiens OX=9606 GN=DRAP1 PE=1 SV=3	32	6	6	DRAP1		1.62995	3.98019	0.0633643
Q8NI22	Multiple coagulation factor deficiency protein 2 OS=Homo sapiens OX=9606 GN=MCFD2 PE=1 SV=1	36	2	2	MCFD2		1.32154	3.97738	0.0634877
P04080	Cystatin-B OS=Homo sapiens OX=9606 GN=CSTB PE=1 SV=2	12	1	1	CSTB		0.0434399	3.97533	0.0635781
Q9P0L0	Vesicle-associated membrane protein-associated protein A OS=Homo sapiens OX=9606 GN=VAPA PE=1 SV=3	37	9	8	VAPA		-0.287532	3.97434	0.0636214
O00154	Cytosolic acyl coenzyme A thioester hydrolase OS=Homo sapiens OX=9606 GN=ACOT7 PE=1 SV=3	28	8	8	ACOT7		0.2264	3.97318	0.0636727
Q96CM8	Acyl-CoA synthetase family member 2, mitochondrial OS=Homo sapiens OX=9606 GN=ACSF2 PE=1 SV=2	4	2	2	ACSF2		0.303	3.97202	0.0637238
Q13325	Interferon-induced protein with tetratricopeptide repeats 5 OS=Homo sapiens OX=9606 GN=IFIT5 PE=1 SV=1	17	5	5	IFIT5		0.600691	3.97115	0.0637626
Q9BQE3	Tubulin alpha-1C chain OS=Homo sapiens OX=9606 GN=TUBA1C PE=1 SV=1	76	33	1	TUBA1C		0.741552	3.965	0.0640347
Q9UNZ2	NSFL1 cofactor p47 OS=Homo sapiens OX=9606 GN=NSFL1C PE=1 SV=2	31	10	10	NSFL1C		1.18528	3.96429	0.0640661
Q13098	COP9 signalosome complex subunit 1 OS=Homo sapiens OX=9606 GN=GPS1 PE=1 SV=4	27	12	12	GPS1		0.914333	3.95805	0.0643439
Q15120	[Pyruvate dehydrogenase (acetyl-transferring)] kinase isozyme 3, mitochondrial OS=Homo sapiens OX=9606 GN=PDK3 PE=1 SV=1	22	7	5	PDK3		-0.320404	3.95385	0.0645315
P56192	Methionine--tRNA ligase, cytoplasmic OS=Homo sapiens OX=9606 GN=MARS PE=1 SV=2	17	10	10	MARS		0.99155	3.95278	0.0645796
O75746	Calcium-binding mitochondrial carrier protein Aralar1 OS=Homo sapiens OX=9606 GN=SLC25A12 PE=1 SV=2	26	12	9	SLC25A12		0.376058	3.95139	0.064642
P07741	Adenine phosphoribosyltransferase OS=Homo sapiens OX=9606 GN=APRT PE=1 SV=2	11	1	1	APRT		0.34769	3.94031	0.0651401
Q5EBL4	RILP-like protein 1 OS=Homo sapiens OX=9606 GN=RILPL1 PE=1 SV=1	23	7	7	RILPL1		0.598241	3.9365	0.0653125
Q92522	Histone H1x OS=Homo sapiens OX=9606 GN=H1FX PE=1 SV=1	14	3	3	H1FX		-0.62072	3.93545	0.0653598
Q99755	Phosphatidylinositol 4-phosphate 5-kinase type-1 alpha OS=Homo sapiens OX=9606 GN=PIP5K1A PE=1 SV=1	9	3	1	PIP5K1A		1.25775	3.93286	0.0654776
P78540	Arginase-2, mitochondrial OS=Homo sapiens OX=9606 GN=ARG2 PE=1 SV=1	11	3	3	ARG2		-0.309678	3.92795	0.0657008
Q9HB71	Calcyclin-binding protein OS=Homo sapiens OX=9606 GN=CACYBP PE=1 SV=2	64	13	13	CACYBP		0.559461	3.92586	0.0657957
P08240	Signal recognition particle receptor subunit alpha OS=Homo sapiens OX=9606 GN=SRPRA PE=1 SV=2	32	16	16	SRPRA		0.810961	3.92292	0.0659303
P80303	Nucleobindin-2 OS=Homo sapiens OX=9606 GN=NUCB2 PE=1 SV=3	21	7	7	NUCB2		0.848486	3.92286	0.0659329
O94973	AP-2 complex subunit alpha-2 OS=Homo sapiens OX=9606 GN=AP2A2 PE=1 SV=2	18	11	5	AP2A2		0.594097	3.91623	0.0662364
Q99615	DnaJ homolog subfamily C member 7 OS=Homo sapiens OX=9606 GN=DNAJC7 PE=1 SV=2	23	11	11	DNAJC7		1.22128	3.9141	0.0663345
O00193	Small acidic protein OS=Homo sapiens OX=9606 GN=SMAP PE=1 SV=1	14	4	4	SMAP		1.55462	3.91256	0.066405
P63244	Receptor of activated protein C kinase 1 OS=Homo sapiens OX=9606 GN=RACK1 PE=1 SV=3	88	21	21	RACK1		0.265744	3.9113	0.0664633
Q9BUJ2	Heterogeneous nuclear ribonucleoprotein U-like protein 1 OS=Homo sapiens OX=9606 GN=HNRNPUL1 PE=1 SV=2	25	17	17	HNRNPUL1		0.590555	3.9101	0.0665186
P25786	Proteasome subunit alpha type-1 OS=Homo sapiens OX=9606 GN=PSMA1 PE=1 SV=1	82	24	24	PSMA1		0.152849	3.90786	0.0666219
P67775	Serine/threonine-protein phosphatase 2A catalytic subunit alpha isoform OS=Homo sapiens OX=9606 GN=PPP2CA PE=1 SV=1	61	14	1	PPP2CA		0.217058	3.9057	0.0667219
Q8IV08	Phospholipase D3 OS=Homo sapiens OX=9606 GN=PLD3 PE=1 SV=1	7	3	3	PLD3		-0.522239	3.9056	0.0667263
Q9Y3B3	Transmembrane emp24 domain-containing protein 7 OS=Homo sapiens OX=9606 GN=TMED7 PE=1 SV=2	33	6	6	TMED7		0.932945	3.90402	0.0667997
Q9BYG5	Partitioning defective 6 homolog beta OS=Homo sapiens OX=9606 GN=PARD6B PE=1 SV=1	36	8	7	PARD6B		0.721882	3.904	0.0668005
Q12904	Aminoacyl tRNA synthase complex-interacting multifunctional protein 1 OS=Homo sapiens OX=9606 GN=AIMP1 PE=1 SV=2	19	4	4	AIMP1		-0.0310311	3.90336	0.0668301
Q9NVP2	Histone chaperone ASF1B OS=Homo sapiens OX=9606 GN=ASF1B PE=1 SV=1 Histone chaperone ASF1A OS=Homo sapiens OX=9606 GN=ASF1A PE=1 SV=1	18	2	1	ASF1B		-0.209126	3.88914	0.0674921
Q9Y3A5	Ribosome maturation protein SBDS OS=Homo sapiens OX=9606 GN=SBDS PE=1 SV=4	38	9	9	SBDS		0.344336	3.87744	0.0680415
P36405	ADP-ribosylation factor-like protein 3 OS=Homo sapiens OX=9606 GN=ARL3 PE=1 SV=2	47	7	7	ARL3		0.368546	3.87473	0.0681696
Q01970	1-phosphatidylinositol 4,5-bisphosphate phosphodiesterase beta-3 OS=Homo sapiens OX=9606 GN=PLCB3 PE=1 SV=2	9	9	9	PLCB3		0.50508	3.8639	0.0686833
Q8N766	ER membrane protein complex subunit 1 OS=Homo sapiens OX=9606 GN=EMC1 PE=1 SV=1	16	11	11	EMC1		0.880098	3.857	0.0690126
Q8N573	Oxidation resistance protein 1 OS=Homo sapiens OX=9606 GN=OXR1 PE=1 SV=2	10	5	5	OXR1		-0.112012	3.84967	0.069364
A1L3X0	Elongation of very long chain fatty acids protein 7 OS=Homo sapiens OX=9606 GN=ELOVL7 PE=1 SV=1	5	1	1	ELOVL7		-0.875854	3.8478	0.0694539
O75718	Cartilage-associated protein OS=Homo sapiens OX=9606 GN=CRTAP PE=1 SV=1	7	3	3	CRTAP		-0.371384	3.84521	0.0695787
Q10472	Polypeptide N-acetylgalactosaminyltransferase 1 OS=Homo sapiens OX=9606 GN=GALNT1 PE=1 SV=1	11	4	4	GALNT1		1.01825	3.8452	0.0695791
O60343	TBC1 domain family member 4 OS=Homo sapiens OX=9606 GN=TBC1D4 PE=1 SV=2	9	10	10	TBC1D4		0.562479	3.84508	0.0695852
Q7Z4W1	L-xylulose reductase OS=Homo sapiens OX=9606 GN=DCXR PE=1 SV=2	20	3	3	DCXR		0.242069	3.83429	0.0701074
Q9NR30	Nucleolar RNA helicase 2 OS=Homo sapiens OX=9606 GN=DDX21 PE=1 SV=5	22	14	13	DDX21		0.35606	3.82868	0.0703805
Q8NFF5	FAD synthase OS=Homo sapiens OX=9606 GN=FLAD1 PE=1 SV=1	15	6	6	FLAD1		0.550438	3.82841	0.0703936
Q96K76	Ubiquitin carboxyl-terminal hydrolase 47 OS=Homo sapiens OX=9606 GN=USP47 PE=1 SV=3	13	12	12	USP47		0.691191	3.82669	0.0704775
P62888	60S ribosomal protein L30 OS=Homo sapiens OX=9606 GN=RPL30 PE=1 SV=2	67	7	7	RPL30		0.186861	3.81387	0.071107
Q01082	Spectrin beta chain, non-erythrocytic 1 OS=Homo sapiens OX=9606 GN=SPTBN1 PE=1 SV=2	63	134	120	SPTBN1		0.181109	3.81302	0.0711488
P31040	Succinate dehydrogenase [ubiquinone] flavoprotein subunit, mitochondrial OS=Homo sapiens OX=9606 GN=SDHA PE=1 SV=2	38	15	15	SDHA		-0.208732	3.80304	0.0716424
P49137	MAP kinase-activated protein kinase 2 OS=Homo sapiens OX=9606 GN=MAPKAPK2 PE=1 SV=1	15	3	3	MAPKAPK2		-0.270031	3.80172	0.0717079
P26639	Threonine--tRNA ligase, cytoplasmic OS=Homo sapiens OX=9606 GN=TARS PE=1 SV=3	23	14	13	TARS		0.528604	3.7953	0.0720281
Q13247	Serine/arginine-rich splicing factor 6 OS=Homo sapiens OX=9606 GN=SRSF6 PE=1 SV=2 Serine/arginine-rich splicing factor 4 OS=Homo sapiens OX=9606 GN=SRSF4 PE=1 SV=2	23	9	5	SRSF6		0.406313	3.77871	0.0728608
Q9UKG1	DCC-interacting protein 13-alpha OS=Homo sapiens OX=9606 GN=APPL1 PE=1 SV=1	26	12	12	APPL1		0.691314	3.7769	0.0729522
Q9HC07	Transmembrane protein 165 OS=Homo sapiens OX=9606 GN=TMEM165 PE=1 SV=1	6	1	1	TMEM165		0.335863	3.77388	0.0731053
P02768	Serum albumin OS=Homo sapiens OX=9606 GN=ALB PE=1 SV=2	4	2	2	ALB		0.637401	3.76277	0.0736704
Q96TA2	ATP-dependent zinc metalloprotease YME1L1 OS=Homo sapiens OX=9606 GN=YME1L1 PE=1 SV=2	12	6	6	YME1L1		-0.31903	3.76057	0.0737831
O95822	Malonyl-CoA decarboxylase, mitochondrial OS=Homo sapiens OX=9606 GN=MLYCD PE=1 SV=3	3	1	1	MLYCD		0.880709	3.75848	0.0738898
Q14554	Protein disulfide-isomerase A5 OS=Homo sapiens OX=9606 GN=PDIA5 PE=1 SV=1	18	9	9	PDIA5		0.893286	3.75797	0.0739158
P63162	Small nuclear ribonucleoprotein-associated protein N OS=Homo sapiens OX=9606 GN=SNRPN PE=1 SV=1	45	11	2	SNRPN		2.0514	3.75784	0.0739226
P14927	Cytochrome b-c1 complex subunit 7 OS=Homo sapiens OX=9606 GN=UQCRB PE=1 SV=2	9	1	1	UQCRB		2.63244	3.75746	0.0739421
Q5ST30	Valine--tRNA ligase, mitochondrial OS=Homo sapiens OX=9606 GN=VARS2 PE=1 SV=2	4	4	4	VARS2		-0.338141	3.75677	0.0739775
Q8WYA6	Beta-catenin-like protein 1 OS=Homo sapiens OX=9606 GN=CTNNBL1 PE=1 SV=1	20	8	8	CTNNBL1		-0.620473	3.75468	0.0740846
P43487	Ran-specific GTPase-activating protein OS=Homo sapiens OX=9606 GN=RANBP1 PE=1 SV=1	44	7	6	RANBP1		0.250501	3.75341	0.0741501
O43172	U4/U6 small nuclear ribonucleoprotein Prp4 OS=Homo sapiens OX=9606 GN=PRPF4 PE=1 SV=2	30	13	13	PRPF4		0.654484	3.75128	0.0742595
Q92624	Amyloid protein-binding protein 2 OS=Homo sapiens OX=9606 GN=APPBP2 PE=1 SV=2	9	3	3	APPBP2		-1.59698	3.75052	0.0742986
Q93052	Lipoma-preferred partner OS=Homo sapiens OX=9606 GN=LPP PE=1 SV=1	17	8	8	LPP		-0.313325	3.74981	0.0743352
Q96S97	Myeloid-associated differentiation marker OS=Homo sapiens OX=9606 GN=MYADM PE=1 SV=2	9	2	2	MYADM		0.902155	3.74752	0.0744532
Q12972	Nuclear inhibitor of protein phosphatase 1 OS=Homo sapiens OX=9606 GN=PPP1R8 PE=1 SV=2	28	7	7	PPP1R8		0.647236	3.73409	0.0751494
Q9H1C7	Cysteine-rich and transmembrane domain-containing protein 1 OS=Homo sapiens OX=9606 GN=CYSTM1 PE=1 SV=1	10	1	1	CYSTM1		0.699112	3.72764	0.0754865
Q8WUD1	Ras-related protein Rab-2B OS=Homo sapiens OX=9606 GN=RAB2B PE=1 SV=1 Ras-related protein Rab-2A OS=Homo sapiens OX=9606 GN=RAB2A PE=1 SV=1	37	7	1	RAB2B		0.611523	3.7174	0.0760239
O43809	Cleavage and polyadenylation specificity factor subunit 5 OS=Homo sapiens OX=9606 GN=NUDT21 PE=1 SV=1	56	10	10	NUDT21		1.18854	3.70967	0.0764327
P41567	Eukaryotic translation initiation factor 1 OS=Homo sapiens OX=9606 GN=EIF1 PE=1 SV=1	66	8	2	EIF1		0.42839	3.7068	0.0765845
Q09161	Nuclear cap-binding protein subunit 1 OS=Homo sapiens OX=9606 GN=NCBP1 PE=1 SV=1	27	15	15	NCBP1		0.689494	3.70538	0.07666
O94864	STAGA complex 65 subunit gamma OS=Homo sapiens OX=9606 GN=SUPT7L PE=1 SV=1	12	3	3	SUPT7L		-0.248645	3.70417	0.0767245
P62834	Ras-related protein Rap-1A OS=Homo sapiens OX=9606 GN=RAP1A PE=1 SV=1	65	12	5	RAP1A		0.171568	3.69822	0.0770417
A8MWX3	Putative WAS protein family homolog 4 OS=Homo sapiens OX=9606 GN=WASH4P PE=5 SV=1 WASH complex subunit 1 OS=Homo sapiens OX=9606 GN=WASHC1 PE=1 SV=2	9	3	1	WASH4P		-0.375408	3.69795	0.0770559
P23526	Adenosylhomocysteinase OS=Homo sapiens OX=9606 GN=AHCY PE=1 SV=4	31	12	12	AHCY		0.437129	3.68394	0.0778078
Q92547	DNA topoisomerase 2-binding protein 1 OS=Homo sapiens OX=9606 GN=TOPBP1 PE=1 SV=3	1	1	1	TOPBP1		-0.372327	3.68363	0.0778246
Q15185	Prostaglandin E synthase 3 OS=Homo sapiens OX=9606 GN=PTGES3 PE=1 SV=1	56	8	8	PTGES3		0.372963	3.67993	0.0780242
P62633	Cellular nucleic acid-binding protein OS=Homo sapiens OX=9606 GN=CNBP PE=1 SV=1	54	8	8	CNBP		1.72786	3.6761	0.0782317
P50416	Carnitine O-palmitoyltransferase 1, liver isoform OS=Homo sapiens OX=9606 GN=CPT1A PE=1 SV=2	3	2	2	CPT1A		0.589603	3.67582	0.0782468
P26196	Probable ATP-dependent RNA helicase DDX6 OS=Homo sapiens OX=9606 GN=DDX6 PE=1 SV=2	45	16	16	DDX6		0.3028	3.67483	0.0783005
P41214	Eukaryotic translation initiation factor 2D OS=Homo sapiens OX=9606 GN=EIF2D PE=1 SV=3	5	2	2	EIF2D		-0.31353	3.65734	0.079256
Q9H9Q2	COP9 signalosome complex subunit 7b OS=Homo sapiens OX=9606 GN=COPS7B PE=1 SV=1	32	6	6	COPS7B		0.533846	3.65593	0.079333
Q9Y605	MORF4 family-associated protein 1 OS=Homo sapiens OX=9606 GN=MRFAP1 PE=1 SV=1	8	1	1	MRFAP1		-1.2573	3.65408	0.079435
Q14677	Clathrin interactor 1 OS=Homo sapiens OX=9606 GN=CLINT1 PE=1 SV=1	30	17	17	CLINT1		0.512876	3.65038	0.079639
P49589	Cysteine--tRNA ligase, cytoplasmic OS=Homo sapiens OX=9606 GN=CARS PE=1 SV=3	17	9	9	CARS		0.710973	3.64912	0.0797087
Q9Y4Y9	U6 snRNA-associated Sm-like protein LSm5 OS=Homo sapiens OX=9606 GN=LSM5 PE=1 SV=3	25	1	1	LSM5		0.580067	3.64287	0.0800548
Q8IYB5	Stromal membrane-associated protein 1 OS=Homo sapiens OX=9606 GN=SMAP1 PE=1 SV=2	2	1	1	SMAP1		0.141748	3.64226	0.0800884
P54709	Sodium/potassium-transporting ATPase subunit beta-3 OS=Homo sapiens OX=9606 GN=ATP1B3 PE=1 SV=1	5	1	1	ATP1B3		1.19552	3.64003	0.0802124
P11137	Microtubule-associated protein 2 OS=Homo sapiens OX=9606 GN=MAP2 PE=1 SV=4	3	4	4	MAP2		0.210982	3.63919	0.0802593
Q9H4I3	TraB domain-containing protein OS=Homo sapiens OX=9606 GN=TRABD PE=1 SV=1	3	1	1	TRABD		0.653756	3.63902	0.0802687
O75369	Filamin-B OS=Homo sapiens OX=9606 GN=FLNB PE=1 SV=2	56	105	89	FLNB		0.128218	3.62898	0.0808293
Q9UFF9	CCR4-NOT transcription complex subunit 8 OS=Homo sapiens OX=9606 GN=CNOT8 PE=1 SV=1	5	1	1	CNOT8		-0.603606	3.62637	0.0809753
P20290	Transcription factor BTF3 OS=Homo sapiens OX=9606 GN=BTF3 PE=1 SV=1	61	10	10	BTF3		0.165916	3.62505	0.0810498
Q9Y266	Nuclear migration protein nudC OS=Homo sapiens OX=9606 GN=NUDC PE=1 SV=1	33	13	13	NUDC		0.634	3.62022	0.0813212
P08621	U1 small nuclear ribonucleoprotein 70 kDa OS=Homo sapiens OX=9606 GN=SNRNP70 PE=1 SV=2	29	15	15	SNRNP70		0.51857	3.62	0.0813338
Q9BTC0	Death-inducer obliterator 1 OS=Homo sapiens OX=9606 GN=DIDO1 PE=1 SV=5	1	2	2	DIDO1		-0.241146	3.61878	0.0814025
Q9UG63	ATP-binding cassette sub-family F member 2 OS=Homo sapiens OX=9606 GN=ABCF2 PE=1 SV=2	27	13	13	ABCF2		0.809346	3.61269	0.081747
O14662	Syntaxin-16 OS=Homo sapiens OX=9606 GN=STX16 PE=1 SV=3	3	1	1	STX16		0.658424	3.60885	0.0819646
Q07065	Cytoskeleton-associated protein 4 OS=Homo sapiens OX=9606 GN=CKAP4 PE=1 SV=2	23	14	14	CKAP4		0.39173	3.60857	0.0819808
Q86VS8	Protein Hook homolog 3 OS=Homo sapiens OX=9606 GN=HOOK3 PE=1 SV=2	12	5	5	HOOK3		-0.341327	3.60663	0.0820912
P53990	IST1 homolog OS=Homo sapiens OX=9606 GN=IST1 PE=1 SV=1	16	6	6	IST1		0.663237	3.6037	0.0822582
P50454	Serpin H1 OS=Homo sapiens OX=9606 GN=SERPINH1 PE=1 SV=2	45	18	18	SERPINH1		0.318729	3.60367	0.0822596
Q9Y2L5	Trafficking protein particle complex subunit 8 OS=Homo sapiens OX=9606 GN=TRAPPC8 PE=1 SV=2	4	4	4	TRAPPC8		-0.603876	3.60206	0.0823516
Q9H4M3	F-box only protein 44 OS=Homo sapiens OX=9606 GN=FBXO44 PE=1 SV=3	10	2	2	FBXO44		0.63681	3.60172	0.0823709
Q9NS93	Transmembrane 7 superfamily member 3 OS=Homo sapiens OX=9606 GN=TM7SF3 PE=2 SV=1	2	1	1	TM7SF3		0.122806	3.6012	0.0824009
Q9UJV9	Probable ATP-dependent RNA helicase DDX41 OS=Homo sapiens OX=9606 GN=DDX41 PE=1 SV=2	2	1	1	DDX41		-1.04355	3.60071	0.0824289
P84243	Histone H3.3 OS=Homo sapiens OX=9606 GN=H3F3A PE=1 SV=2	30	2	1	H3F3A		2.01654	3.59778	0.082596
Q14669	E3 ubiquitin-protein ligase TRIP12 OS=Homo sapiens OX=9606 GN=TRIP12 PE=1 SV=1	2	3	3	TRIP12		-0.490839	3.59489	0.0827616
Q15022	Polycomb protein SUZ12 OS=Homo sapiens OX=9606 GN=SUZ12 PE=1 SV=3	6	2	2	SUZ12		-0.169538	3.5945	0.082784
P10301	Ras-related protein R-Ras OS=Homo sapiens OX=9606 GN=RRAS PE=1 SV=1	42	8	6	RRAS		1.06457	3.58965	0.0830627
Q9H089	Large subunit GTPase 1 homolog OS=Homo sapiens OX=9606 GN=LSG1 PE=1 SV=2	5	1	1	LSG1		-0.588041	3.58817	0.0831481
P40855	Peroxisomal biogenesis factor 19 OS=Homo sapiens OX=9606 GN=PEX19 PE=1 SV=1	27	4	4	PEX19		0.247333	3.58769	0.083176
P48729	Casein kinase I isoform alpha OS=Homo sapiens OX=9606 GN=CSNK1A1 PE=1 SV=2	34	9	5	CSNK1A1		-0.667945	3.58648	0.0832459
Q9NRM1	Enamelin OS=Homo sapiens OX=9606 GN=ENAM PE=1 SV=3	1	1	1	ENAM		0.741229	3.5828	0.0834583
Q13144	Translation initiation factor eIF-2B subunit epsilon OS=Homo sapiens OX=9606 GN=EIF2B5 PE=1 SV=3	17	8	8	EIF2B5		0.720077	3.57963	0.0836422
Q5JSH3	WD repeat-containing protein 44 OS=Homo sapiens OX=9606 GN=WDR44 PE=1 SV=1	8	6	6	WDR44		-0.121951	3.5748	0.0839221
P62753	40S ribosomal protein S6 OS=Homo sapiens OX=9606 GN=RPS6 PE=1 SV=1	42	14	14	RPS6		-0.549532	3.57135	0.0841235
Q9HD67	Unconventional myosin-X OS=Homo sapiens OX=9606 GN=MYO10 PE=1 SV=3	0	1	1	MYO10		1.06676	3.56984	0.0842112
O15143	Actin-related protein 2/3 complex subunit 1B OS=Homo sapiens OX=9606 GN=ARPC1B PE=1 SV=3	33	10	9	ARPC1B		0.156072	3.56807	0.0843147
P09493	Tropomyosin alpha-1 chain OS=Homo sapiens OX=9606 GN=TPM1 PE=1 SV=2 Tropomyosin beta chain OS=Homo sapiens OX=9606 GN=TPM2 PE=1 SV=1	29	12	5	TPM1		1.6175	3.56654	0.0844044
Q9HBM1	Kinetochore protein Spc25 OS=Homo sapiens OX=9606 GN=SPC25 PE=1 SV=1	4	1	1	SPC25		5.93915	3.56622	0.0844232
O75937	DnaJ homolog subfamily C member 8 OS=Homo sapiens OX=9606 GN=DNAJC8 PE=1 SV=2	32	8	8	DNAJC8		-0.634325	3.56244	0.0846443
Q92905	COP9 signalosome complex subunit 5 OS=Homo sapiens OX=9606 GN=COPS5 PE=1 SV=4	46	11	11	COPS5		0.502983	3.55984	0.084797
Q9Y371	Endophilin-B1 OS=Homo sapiens OX=9606 GN=SH3GLB1 PE=1 SV=1	23	6	6	SH3GLB1		-0.364674	3.55357	0.0851666
P55735	Protein SEC13 homolog OS=Homo sapiens OX=9606 GN=SEC13 PE=1 SV=3	39	9	9	SEC13		0.633532	3.55084	0.0853276
P36507	Dual specificity mitogen-activated protein kinase kinase 2 OS=Homo sapiens OX=9606 GN=MAP2K2 PE=1 SV=1 Dual specificity mitogen-activated protein kinase kinase 1 OS=Homo sapiens OX=9606 GN=MAP2K1 PE=1 SV=2	18	8	2	MAP2K2		0.71924	3.55045	0.0853506
P22607	Fibroblast growth factor receptor 3 OS=Homo sapiens OX=9606 GN=FGFR3 PE=1 SV=1	2	2	0	FGFR3		-1.16338	3.54779	0.0855084
Q92973	Transportin-1 OS=Homo sapiens OX=9606 GN=TNPO1 PE=1 SV=2	30	19	15	TNPO1		0.20958	3.54731	0.0855371
P42765	3-ketoacyl-CoA thiolase, mitochondrial OS=Homo sapiens OX=9606 GN=ACAA2 PE=1 SV=2	5	2	2	ACAA2		-0.390501	3.54657	0.0855806
Q9HBL0	Tensin-1 OS=Homo sapiens OX=9606 GN=TNS1 PE=1 SV=2	6	8	7	TNS1		-0.292159	3.54449	0.0857043
Q96Q11	CCA tRNA nucleotidyltransferase 1, mitochondrial OS=Homo sapiens OX=9606 GN=TRNT1 PE=1 SV=2	20	8	8	TRNT1		0.717303	3.54205	0.0858491
Q8N5K1	CDGSH iron-sulfur domain-containing protein 2 OS=Homo sapiens OX=9606 GN=CISD2 PE=1 SV=1	42	6	6	CISD2		0.748787	3.54186	0.0858606
Q9H490	Phosphatidylinositol glycan anchor biosynthesis class U protein OS=Homo sapiens OX=9606 GN=PIGU PE=1 SV=3	4	1	1	PIGU		0.332108	3.53989	0.0859781
P51149	Ras-related protein Rab-7a OS=Homo sapiens OX=9606 GN=RAB7A PE=1 SV=1	73	16	16	RAB7A		0.214955	3.5383	0.086073
Q9BYT8	Neurolysin, mitochondrial OS=Homo sapiens OX=9606 GN=NLN PE=1 SV=1	2	1	1	NLN		1.15317	3.53694	0.0861539
Q9NP66	High mobility group protein 20A OS=Homo sapiens OX=9606 GN=HMG20A PE=1 SV=1	5	1	1	HMG20A		-0.828235	3.53628	0.0861933
P00492	Hypoxanthine-guanine phosphoribosyltransferase OS=Homo sapiens OX=9606 GN=HPRT1 PE=1 SV=2	56	10	9	HPRT1		0.252003	3.53052	0.0865383
Q9BW92	Threonine--tRNA ligase, mitochondrial OS=Homo sapiens OX=9606 GN=TARS2 PE=1 SV=1	1	1	1	TARS2		-0.420616	3.52821	0.0866767
P60981	Destrin OS=Homo sapiens OX=9606 GN=DSTN PE=1 SV=3	51	8	7	DSTN		0.487838	3.52103	0.0871093
P46108	Adapter molecule crk OS=Homo sapiens OX=9606 GN=CRK PE=1 SV=2	45	12	12	CRK		0.520939	3.5207	0.0871291
Q9H0B6	Kinesin light chain 2 OS=Homo sapiens OX=9606 GN=KLC2 PE=1 SV=1	18	7	3	KLC2		1.73095	3.52002	0.08717
Q8TAQ2	SWI/SNF complex subunit SMARCC2 OS=Homo sapiens OX=9606 GN=SMARCC2 PE=1 SV=1	17	16	11	SMARCC2		0.650066	3.51874	0.0872474
Q96ES7	SAGA-associated factor 29 OS=Homo sapiens OX=9606 GN=SGF29 PE=1 SV=1	4	1	1	SGF29		-0.595016	3.51741	0.0873278
Q9NZQ3	NCK-interacting protein with SH3 domain OS=Homo sapiens OX=9606 GN=NCKIPSD PE=1 SV=1	4	3	3	NCKIPSD		-0.134875	3.50764	0.0879214
P61026	Ras-related protein Rab-10 OS=Homo sapiens OX=9606 GN=RAB10 PE=1 SV=1	65	15	12	RAB10		0.151941	3.50543	0.0880562
Q9P0J1	[Pyruvate dehydrogenase [acetyl-transferring]]-phosphatase 1, mitochondrial OS=Homo sapiens OX=9606 GN=PDP1 PE=1 SV=3	18	6	6	PDP1		0.809278	3.50322	0.0881914
P63165	Small ubiquitin-related modifier 1 OS=Homo sapiens OX=9606 GN=SUMO1 PE=1 SV=1	12	1	0	SUMO1		-0.953205	3.49883	0.08846
Q9UQ88	Cyclin-dependent kinase 11A OS=Homo sapiens OX=9606 GN=CDK11A PE=1 SV=4	8	5	0	CDK11A		-0.582632	3.49641	0.0886088
O43768	Alpha-endosulfine OS=Homo sapiens OX=9606 GN=ENSA PE=1 SV=1	53	6	5	ENSA		0.293242	3.49116	0.0889315
Q8WVY7	Ubiquitin-like domain-containing CTD phosphatase 1 OS=Homo sapiens OX=9606 GN=UBLCP1 PE=1 SV=2	27	7	7	UBLCP1		0.659392	3.49092	0.0889466
Q5VT52	Regulation of nuclear pre-mRNA domain-containing protein 2 OS=Homo sapiens OX=9606 GN=RPRD2 PE=1 SV=1	4	4	4	RPRD2		-0.311626	3.48956	0.0890301
Q9Y4W6	AFG3-like protein 2 OS=Homo sapiens OX=9606 GN=AFG3L2 PE=1 SV=2	25	17	16	AFG3L2		0.503154	3.48899	0.0890653
O75044	SLIT-ROBO Rho GTPase-activating protein 2 OS=Homo sapiens OX=9606 GN=SRGAP2 PE=1 SV=3	6	5	1	SRGAP2		-0.53239	3.48814	0.0891178
Q86VP6	Cullin-associated NEDD8-dissociated protein 1 OS=Homo sapiens OX=9606 GN=CAND1 PE=1 SV=2	43	39	36	CAND1		0.177422	3.48783	0.0891374
O15145	Actin-related protein 2/3 complex subunit 3 OS=Homo sapiens OX=9606 GN=ARPC3 PE=1 SV=3	29	6	6	ARPC3		0.262588	3.48321	0.089423
Q9BXS4	Transmembrane protein 59 OS=Homo sapiens OX=9606 GN=TMEM59 PE=1 SV=1	5	1	1	TMEM59		-1.40174	3.48255	0.089464
P24390	ER lumen protein-retaining receptor 1 OS=Homo sapiens OX=9606 GN=KDELR1 PE=1 SV=1	26	4	2	KDELR1		1.15044	3.48222	0.0894842
Q8IXM3	39S ribosomal protein L41, mitochondrial OS=Homo sapiens OX=9606 GN=MRPL41 PE=1 SV=1	7	1	1	MRPL41		-0.464388	3.47984	0.0896319
Q9HD42	Charged multivesicular body protein 1a OS=Homo sapiens OX=9606 GN=CHMP1A PE=1 SV=1	21	5	5	CHMP1A		-0.200878	3.47873	0.089701
Q8TCA0	Leucine-rich repeat-containing protein 20 OS=Homo sapiens OX=9606 GN=LRRC20 PE=1 SV=1	5	1	1	LRRC20		0.244684	3.47757	0.0897731
P63151	Serine/threonine-protein phosphatase 2A 55 kDa regulatory subunit B alpha isoform OS=Homo sapiens OX=9606 GN=PPP2R2A PE=1 SV=1	57	18	10	PPP2R2A		0.306187	3.47688	0.089816
P16070	CD44 antigen OS=Homo sapiens OX=9606 GN=CD44 PE=1 SV=3	7	5	5	CD44		-0.390739	3.47616	0.0898609
Q9NTJ5	Phosphatidylinositide phosphatase SAC1 OS=Homo sapiens OX=9606 GN=SACM1L PE=1 SV=2	18	9	9	SACM1L		1.17417	3.47488	0.0899411
Q9NTZ6	RNA-binding protein 12 OS=Homo sapiens OX=9606 GN=RBM12 PE=1 SV=1	11	10	10	RBM12		0.639275	3.47164	0.0901432
Q13620	Cullin-4B OS=Homo sapiens OX=9606 GN=CUL4B PE=1 SV=4	15	12	6	CUL4B		0.283587	3.47074	0.0901991
P49354	Protein farnesyltransferase/geranylgeranyltransferase type-1 subunit alpha OS=Homo sapiens OX=9606 GN=FNTA PE=1 SV=1	18	5	5	FNTA		0.252196	3.46829	0.0903523
Q8IY18	Structural maintenance of chromosomes protein 5 OS=Homo sapiens OX=9606 GN=SMC5 PE=1 SV=2	3	2	2	SMC5		2.18999	3.46236	0.0907248
Q9NYK5	39S ribosomal protein L39, mitochondrial OS=Homo sapiens OX=9606 GN=MRPL39 PE=1 SV=3	9	2	2	MRPL39		0.308851	3.4607	0.0908291
P01100	Proto-oncogene c-Fos OS=Homo sapiens OX=9606 GN=FOS PE=1 SV=1	8	2	2	FOS		2.80534	3.45567	0.0911463
Q9Y295	Developmentally-regulated GTP-binding protein 1 OS=Homo sapiens OX=9606 GN=DRG1 PE=1 SV=1	47	13	13	DRG1		0.498037	3.4553	0.0911698
P62333	26S proteasome regulatory subunit 10B OS=Homo sapiens OX=9606 GN=PSMC6 PE=1 SV=1	57	17	17	PSMC6		0.422109	3.45282	0.0913264
Q9NZL4	Hsp70-binding protein 1 OS=Homo sapiens OX=9606 GN=HSPBP1 PE=1 SV=2	26	6	6	HSPBP1		0.3636	3.44533	0.0918021
Q13596	Sorting nexin-1 OS=Homo sapiens OX=9606 GN=SNX1 PE=1 SV=3	25	11	9	SNX1		0.384759	3.42774	0.092928
P60842	Eukaryotic initiation factor 4A-I OS=Homo sapiens OX=9606 GN=EIF4A1 PE=1 SV=1 Eukaryotic initiation factor 4A-II OS=Homo sapiens OX=9606 GN=EIF4A2 PE=1 SV=2	63	27	15	EIF4A1		0.37383	3.42371	0.0931879
Q7Z6E9	E3 ubiquitin-protein ligase RBBP6 OS=Homo sapiens OX=9606 GN=RBBP6 PE=1 SV=1	2	3	3	RBBP6		-0.486189	3.42028	0.0934102
Q86XP3	ATP-dependent RNA helicase DDX42 OS=Homo sapiens OX=9606 GN=DDX42 PE=1 SV=1	33	21	21	DDX42		0.481808	3.41862	0.0935174
Q9P206	Uncharacterized protein KIAA1522 OS=Homo sapiens OX=9606 GN=KIAA1522 PE=1 SV=2	3	2	2	KIAA1522		-0.609206	3.4178	0.0935704
Q13242	Serine/arginine-rich splicing factor 9 OS=Homo sapiens OX=9606 GN=SRSF9 PE=1 SV=1	26	5	5	SRSF9		-0.375162	3.41023	0.094063
Q13485	Mothers against decapentaplegic homolog 4 OS=Homo sapiens OX=9606 GN=SMAD4 PE=1 SV=1	14	5	5	SMAD4		0.871955	3.40873	0.0941608
Q9Y6M9	NADH dehydrogenase [ubiquinone] 1 beta subcomplex subunit 9 OS=Homo sapiens OX=9606 GN=NDUFB9 PE=1 SV=3	12	2	2	NDUFB9		0.38672	3.40864	0.0941669
Q15291	Retinoblastoma-binding protein 5 OS=Homo sapiens OX=9606 GN=RBBP5 PE=1 SV=2	4	1	1	RBBP5		-2.31437	3.40753	0.0942394
P61964	WD repeat-containing protein 5 OS=Homo sapiens OX=9606 GN=WDR5 PE=1 SV=1	15	4	4	WDR5		0.771667	3.40736	0.0942504
O43896	Kinesin-like protein KIF1C OS=Homo sapiens OX=9606 GN=KIF1C PE=1 SV=3	3	3	1	KIF1C		-0.289328	3.40368	0.094491
P09651	Heterogeneous nuclear ribonucleoprotein A1 OS=Homo sapiens OX=9606 GN=HNRNPA1 PE=1 SV=5	50	23	6	HNRNPA1		-0.321698	3.40029	0.094713
Q15382	GTP-binding protein Rheb OS=Homo sapiens OX=9606 GN=RHEB PE=1 SV=1	28	5	5	RHEB		0.823342	3.39841	0.0948365
Q96CW1	AP-2 complex subunit mu OS=Homo sapiens OX=9606 GN=AP2M1 PE=1 SV=2	34	12	12	AP2M1		0.312038	3.39752	0.0948951
Q92747	Actin-related protein 2/3 complex subunit 1A OS=Homo sapiens OX=9606 GN=ARPC1A PE=2 SV=2 Actin-related protein 2/3 complex subunit 1B OS=Homo sapiens OX=9606 GN=ARPC1B PE=1 SV=3	25	5	4	ARPC1A		0.996605	3.3953	0.0950413
P18621	60S ribosomal protein L17 OS=Homo sapiens OX=9606 GN=RPL17 PE=1 SV=3	56	12	11	RPL17		-0.255426	3.39141	0.0952982
P07996	Thrombospondin-1 OS=Homo sapiens OX=9606 GN=THBS1 PE=1 SV=2	16	13	12	THBS1		-0.796142	3.38703	0.0955876
Q9Y6D5	Brefeldin A-inhibited guanine nucleotide-exchange protein 2 OS=Homo sapiens OX=9606 GN=ARFGEF2 PE=1 SV=3 Brefeldin A-inhibited guanine nucleotide-exchange protein 1 OS=Homo sapiens OX=9606 GN=ARFGEF1 PE=1 SV=2	9	11	4	ARFGEF2		0.476056	3.38269	0.0958759
P57737	Coronin-7 OS=Homo sapiens OX=9606 GN=CORO7 PE=1 SV=2	2	2	2	CORO7		-0.25854	3.38042	0.0960268
P42224	Signal transducer and activator of transcription 1-alpha/beta OS=Homo sapiens OX=9606 GN=STAT1 PE=1 SV=2	17	11	11	STAT1		0.835529	3.38027	0.0960368
Q01813	ATP-dependent 6-phosphofructokinase, platelet type OS=Homo sapiens OX=9606 GN=PFKP PE=1 SV=2	18	9	7	PFKP		0.370095	3.37894	0.0961253
Q14766	Latent-transforming growth factor beta-binding protein 1 OS=Homo sapiens OX=9606 GN=LTBP1 PE=1 SV=4	4	5	5	LTBP1		-1.33608	3.37364	0.0964792
Q8N7H5	RNA polymerase II-associated factor 1 homolog OS=Homo sapiens OX=9606 GN=PAF1 PE=1 SV=2	9	3	3	PAF1		-1.70365	3.3698	0.096736
Q16186	Proteasomal ubiquitin receptor ADRM1 OS=Homo sapiens OX=9606 GN=ADRM1 PE=1 SV=2	15	6	6	ADRM1		0.156135	3.36405	0.0971225
P61956	Small ubiquitin-related modifier 2 OS=Homo sapiens OX=9606 GN=SUMO2 PE=1 SV=3	23	2	1	SUMO2		-0.63152	3.36065	0.0973515
P00367	Glutamate dehydrogenase 1, mitochondrial OS=Homo sapiens OX=9606 GN=GLUD1 PE=1 SV=2	58	27	10	GLUD1		0.269502	3.35782	0.0975431
Q14914	Prostaglandin reductase 1 OS=Homo sapiens OX=9606 GN=PTGR1 PE=1 SV=2	12	2	2	PTGR1		0.281574	3.35773	0.0975492
Q5UCC4	ER membrane protein complex subunit 10 OS=Homo sapiens OX=9606 GN=EMC10 PE=1 SV=1	6	1	1	EMC10		0.320098	3.35709	0.0975924
Q9Y285	Phenylalanine--tRNA ligase alpha subunit OS=Homo sapiens OX=9606 GN=FARSA PE=1 SV=3	16	6	6	FARSA		0.663729	3.35289	0.0978767
Q96JJ7	Protein disulfide-isomerase TMX3 OS=Homo sapiens OX=9606 GN=TMX3 PE=1 SV=2	15	6	6	TMX3		0.351414	3.34468	0.0984351
Q14C86	GTPase-activating protein and VPS9 domain-containing protein 1 OS=Homo sapiens OX=9606 GN=GAPVD1 PE=1 SV=2	9	8	8	GAPVD1		1.73213	3.34067	0.0987094
O95470	Sphingosine-1-phosphate lyase 1 OS=Homo sapiens OX=9606 GN=SGPL1 PE=1 SV=3	12	4	4	SGPL1		0.280823	3.33885	0.0988341
P11172	Uridine 5'-monophosphate synthase OS=Homo sapiens OX=9606 GN=UMPS PE=1 SV=1	16	8	8	UMPS		0.552275	3.33244	0.0992737
Q9Y2L1	Exosome complex exonuclease RRP44 OS=Homo sapiens OX=9606 GN=DIS3 PE=1 SV=2	17	14	14	DIS3		0.753472	3.33048	0.0994088
Q53S08	Ras-related protein Rab-6D OS=Homo sapiens OX=9606 GN=RAB6D PE=2 SV=1	12	2	0	RAB6D		0.916953	3.33013	0.0994332
P42025	Beta-centractin OS=Homo sapiens OX=9606 GN=ACTR1B PE=1 SV=1	47	13	5	ACTR1B		0.324557	3.32607	0.0997133
Q06210	Glutamine--fructose-6-phosphate aminotransferase [isomerizing] 1 OS=Homo sapiens OX=9606 GN=GFPT1 PE=1 SV=3	46	24	20	GFPT1		0.295291	3.32494	0.0997911
Q86UV5	Ubiquitin carboxyl-terminal hydrolase 48 OS=Homo sapiens OX=9606 GN=USP48 PE=1 SV=1	4	3	3	USP48		1.71583	3.32055	0.100096
P17655	Calpain-2 catalytic subunit OS=Homo sapiens OX=9606 GN=CAPN2 PE=1 SV=6	19	12	12	CAPN2		0.259516	3.32026	0.100116
Q86VP1	Tax1-binding protein 1 OS=Homo sapiens OX=9606 GN=TAX1BP1 PE=1 SV=2	3	2	2	TAX1BP1		-0.860938	3.3195	0.100169
P12236	ADP/ATP translocase 3 OS=Homo sapiens OX=9606 GN=SLC25A6 PE=1 SV=4 ADP/ATP translocase 2 OS=Homo sapiens OX=9606 GN=SLC25A5 PE=1 SV=7 ADP/ATP translocase 1 OS=Homo sapiens OX=9606 GN=SLC25A4 PE=1 SV=4	49	15	1	SLC25A6		0.366201	3.3149	0.100488
Q05519	Serine/arginine-rich splicing factor 11 OS=Homo sapiens OX=9606 GN=SRSF11 PE=1 SV=1	9	3	3	SRSF11		-0.373261	3.30951	0.100864
P11166	Solute carrier family 2, facilitated glucose transporter member 1 OS=Homo sapiens OX=9606 GN=SLC2A1 PE=1 SV=2	9	5	5	SLC2A1		0.33545	3.3049	0.101187
P26885	Peptidyl-prolyl cis-trans isomerase FKBP2 OS=Homo sapiens OX=9606 GN=FKBP2 PE=1 SV=2	63	8	8	FKBP2		0.484466	3.30468	0.101203
Q9Y508	E3 ubiquitin-protein ligase RNF114 OS=Homo sapiens OX=9606 GN=RNF114 PE=1 SV=1	8	1	1	RNF114		0.585192	3.30023	0.101516
Q9BZF1	Oxysterol-binding protein-related protein 8 OS=Homo sapiens OX=9606 GN=OSBPL8 PE=1 SV=3	12	7	6	OSBPL8		-0.317037	3.29666	0.101767
P10114	Ras-related protein Rap-2a OS=Homo sapiens OX=9606 GN=RAP2A PE=1 SV=1 Ras-related protein Rap-2c OS=Homo sapiens OX=9606 GN=RAP2C PE=1 SV=1 Ras-related protein Rap-2b OS=Homo sapiens OX=9606 GN=RAP2B PE=1 SV=1	36	5	2	RAP2A		0.146657	3.2961	0.101806
Q9P0I2	ER membrane protein complex subunit 3 OS=Homo sapiens OX=9606 GN=EMC3 PE=1 SV=3	34	6	6	EMC3		1.37094	3.29535	0.101859
Q9H2M9	Rab3 GTPase-activating protein non-catalytic subunit OS=Homo sapiens OX=9606 GN=RAB3GAP2 PE=1 SV=1	8	8	8	RAB3GAP2		0.96251	3.29513	0.101875
A9YTQ3	Aryl hydrocarbon receptor repressor OS=Homo sapiens OX=9606 GN=AHRR PE=1 SV=3	1	1	0	AHRR		1.53523	3.29453	0.101917
Q8N2K0	Monoacylglycerol lipase ABHD12 OS=Homo sapiens OX=9606 GN=ABHD12 PE=1 SV=2	30	8	8	ABHD12		0.874582	3.29445	0.101923
Q9NT62	Ubiquitin-like-conjugating enzyme ATG3 OS=Homo sapiens OX=9606 GN=ATG3 PE=1 SV=1	31	7	7	ATG3		0.531632	3.29387	0.101964
Q8N1G4	Leucine-rich repeat-containing protein 47 OS=Homo sapiens OX=9606 GN=LRRC47 PE=1 SV=1	8	3	3	LRRC47		-0.335062	3.29261	0.102053
P25398	40S ribosomal protein S12 OS=Homo sapiens OX=9606 GN=RPS12 PE=1 SV=3	54	7	7	RPS12		0.322053	3.29135	0.102142
Q9P258	Protein RCC2 OS=Homo sapiens OX=9606 GN=RCC2 PE=1 SV=2	50	21	21	RCC2		0.442196	3.28271	0.102756
P52701	DNA mismatch repair protein Msh6 OS=Homo sapiens OX=9606 GN=MSH6 PE=1 SV=2	15	14	14	MSH6		0.519932	3.28104	0.102875
O95232	Luc7-like protein 3 OS=Homo sapiens OX=9606 GN=LUC7L3 PE=1 SV=2	30	12	12	LUC7L3		0.306382	3.27924	0.103003
P52789	Hexokinase-2 OS=Homo sapiens OX=9606 GN=HK2 PE=1 SV=2	30	20	15	HK2		0.611021	3.27571	0.103255
P49902	Cytosolic purine 5'-nucleotidase OS=Homo sapiens OX=9606 GN=NT5C2 PE=1 SV=1	19	8	8	NT5C2		0.478632	3.27569	0.103257
P06132	Uroporphyrinogen decarboxylase OS=Homo sapiens OX=9606 GN=UROD PE=1 SV=2	14	3	3	UROD		0.0759389	3.27514	0.103296
P53597	Succinate--CoA ligase [ADP/GDP-forming] subunit alpha, mitochondrial OS=Homo sapiens OX=9606 GN=SUCLG1 PE=1 SV=4	15	5	5	SUCLG1		-1.24249	3.27493	0.103311
P04004	Vitronectin OS=Homo sapiens OX=9606 GN=VTN PE=1 SV=1	3	1	1	VTN		0.491375	3.27343	0.103419
Q8N201	Integrator complex subunit 1 OS=Homo sapiens OX=9606 GN=INTS1 PE=1 SV=2	1	2	2	INTS1		-0.698636	3.27161	0.103549
Q8N1F7	Nuclear pore complex protein Nup93 OS=Homo sapiens OX=9606 GN=NUP93 PE=1 SV=2	15	9	9	NUP93		1.03089	3.27061	0.103621
A4UGR9	Xin actin-binding repeat-containing protein 2 OS=Homo sapiens OX=9606 GN=XIRP2 PE=1 SV=2	1	1	1	XIRP2		0.508594	3.26843	0.103777
P13984	General transcription factor IIF subunit 2 OS=Homo sapiens OX=9606 GN=GTF2F2 PE=1 SV=2	44	9	9	GTF2F2		0.787569	3.26829	0.103788
P22392	Nucleoside diphosphate kinase B OS=Homo sapiens OX=9606 GN=NME2 PE=1 SV=1	41	5	1	NME2		0.429355	3.26614	0.103943
P26368	Splicing factor U2AF 65 kDa subunit OS=Homo sapiens OX=9606 GN=U2AF2 PE=1 SV=4	53	16	16	U2AF2		-0.452858	3.26253	0.104203
Q99543	DnaJ homolog subfamily C member 2 OS=Homo sapiens OX=9606 GN=DNAJC2 PE=1 SV=4	14	6	6	DNAJC2		0.746247	3.26048	0.104351
Q8N6R0	eEF1A lysine and N-terminal methyltransferase OS=Homo sapiens OX=9606 GN=EEF1AKNMT PE=1 SV=1	8	4	4	EEF1AKNMT		0.518629	3.25805	0.104527
Q9NRW1	Ras-related protein Rab-6B OS=Homo sapiens OX=9606 GN=RAB6B PE=1 SV=1 Ras-related protein Rab-6A OS=Homo sapiens OX=9606 GN=RAB6A PE=1 SV=3	22	4	1	RAB6B		0.557985	3.25694	0.104607
Q92882	Osteoclast-stimulating factor 1 OS=Homo sapiens OX=9606 GN=OSTF1 PE=1 SV=2	34	5	5	OSTF1		0.613413	3.25438	0.104793
Q15172	Serine/threonine-protein phosphatase 2A 56 kDa regulatory subunit alpha isoform OS=Homo sapiens OX=9606 GN=PPP2R5A PE=1 SV=1	17	7	7	PPP2R5A		0.479468	3.24446	0.105516
P50570	Dynamin-2 OS=Homo sapiens OX=9606 GN=DNM2 PE=1 SV=2	39	29	21	DNM2		0.344203	3.24297	0.105626
P26599	Polypyrimidine tract-binding protein 1 OS=Homo sapiens OX=9606 GN=PTBP1 PE=1 SV=1	45	15	12	PTBP1		0.385648	3.24171	0.105718
Q03013	Glutathione S-transferase Mu 4 OS=Homo sapiens OX=9606 GN=GSTM4 PE=1 SV=3	19	3	0	GSTM4		0.362017	3.24015	0.105832
P47897	Glutamine--tRNA ligase OS=Homo sapiens OX=9606 GN=QARS PE=1 SV=1	16	11	10	QARS		0.23711	3.23927	0.105897
Q96A33	Coiled-coil domain-containing protein 47 OS=Homo sapiens OX=9606 GN=CCDC47 PE=1 SV=1	29	10	10	CCDC47		0.765849	3.23464	0.106237
Q9H098	Protein FAM107B OS=Homo sapiens OX=9606 GN=FAM107B PE=1 SV=1	38	6	6	FAM107B		2.09059	3.2293	0.106631
P62258	14-3-3 protein epsilon OS=Homo sapiens OX=9606 GN=YWHAE PE=1 SV=1	81	29	26	YWHAE		0.287417	3.22739	0.106772
Q96T88	E3 ubiquitin-protein ligase UHRF1 OS=Homo sapiens OX=9606 GN=UHRF1 PE=1 SV=1	4	3	3	UHRF1		0.981291	3.22433	0.106999
Q15008	26S proteasome non-ATPase regulatory subunit 6 OS=Homo sapiens OX=9606 GN=PSMD6 PE=1 SV=1	26	10	10	PSMD6		0.516183	3.22077	0.107264
O75962	Triple functional domain protein OS=Homo sapiens OX=9606 GN=TRIO PE=1 SV=2	2	5	5	TRIO		-0.501063	3.22008	0.107315
O75844	CAAX prenyl protease 1 homolog OS=Homo sapiens OX=9606 GN=ZMPSTE24 PE=1 SV=2	14	5	5	ZMPSTE24		0.572759	3.21695	0.107548
B2RTY4	Unconventional myosin-IXa OS=Homo sapiens OX=9606 GN=MYO9A PE=1 SV=2	0	1	1	MYO9A		-0.342895	3.20288	0.108602
Q9Y4I1	Unconventional myosin-Va OS=Homo sapiens OX=9606 GN=MYO5A PE=1 SV=2 Unconventional myosin-Vb OS=Homo sapiens OX=9606 GN=MYO5B PE=1 SV=3	4	5	2	MYO5A		-0.250232	3.19803	0.108967
O75891	Cytosolic 10-formyltetrahydrofolate dehydrogenase OS=Homo sapiens OX=9606 GN=ALDH1L1 PE=1 SV=2	24	22	19	ALDH1L1		-0.236313	3.19768	0.108994
P26641	Elongation factor 1-gamma OS=Homo sapiens OX=9606 GN=EEF1G PE=1 SV=3	51	21	21	EEF1G		0.24488	3.19738	0.109016
Q9ULK4	Mediator of RNA polymerase II transcription subunit 23 OS=Homo sapiens OX=9606 GN=MED23 PE=1 SV=2	6	7	7	MED23		0.426765	3.19483	0.109209
Q5JPE7	Nodal modulator 2 OS=Homo sapiens OX=9606 GN=NOMO2 PE=1 SV=1	15	13	0	NOMO2		0.361398	3.19089	0.109508
Q9Y221	60S ribosome subunit biogenesis protein NIP7 homolog OS=Homo sapiens OX=9606 GN=NIP7 PE=1 SV=1	27	3	3	NIP7		-0.34336	3.18477	0.109974
P43378	Tyrosine-protein phosphatase non-receptor type 9 OS=Homo sapiens OX=9606 GN=PTPN9 PE=1 SV=1	8	3	3	PTPN9		0.968309	3.18387	0.110042
Q6SJ96	TATA box-binding protein-like protein 2 OS=Homo sapiens OX=9606 GN=TBPL2 PE=2 SV=1	7	1	0	TBPL2		1.87769	3.18081	0.110276
O43427	Acidic fibroblast growth factor intracellular-binding protein OS=Homo sapiens OX=9606 GN=FIBP PE=1 SV=3	2	1	1	FIBP		-0.330358	3.18033	0.110313
Q92890	Ubiquitin recognition factor in ER-associated degradation protein 1 OS=Homo sapiens OX=9606 GN=UFD1 PE=1 SV=3	16	4	4	UFD1		-0.163256	3.17995	0.110342
Q9HBF4	Zinc finger FYVE domain-containing protein 1 OS=Homo sapiens OX=9606 GN=ZFYVE1 PE=1 SV=1	1	1	1	ZFYVE1		-0.304581	3.1789	0.110422
Q9Y3C6	Peptidyl-prolyl cis-trans isomerase-like 1 OS=Homo sapiens OX=9606 GN=PPIL1 PE=1 SV=1	36	5	5	PPIL1		1.17433	3.17736	0.11054
P49327	Fatty acid synthase OS=Homo sapiens OX=9606 GN=FASN PE=1 SV=3	9	21	21	FASN		0.317253	3.1773	0.110544
P85037	Forkhead box protein K1 OS=Homo sapiens OX=9606 GN=FOXK1 PE=1 SV=1	4	2	2	FOXK1		-0.414057	3.17638	0.110615
Q9BXS5	AP-1 complex subunit mu-1 OS=Homo sapiens OX=9606 GN=AP1M1 PE=1 SV=3	38	11	8	AP1M1		0.73317	3.17545	0.110687
O43684	Mitotic checkpoint protein BUB3 OS=Homo sapiens OX=9606 GN=BUB3 PE=1 SV=1	65	15	15	BUB3		0.345606	3.16854	0.111218
O75165	DnaJ homolog subfamily C member 13 OS=Homo sapiens OX=9606 GN=DNAJC13 PE=1 SV=5	13	19	19	DNAJC13		0.251277	3.16666	0.111363
O95793	Double-stranded RNA-binding protein Staufen homolog 1 OS=Homo sapiens OX=9606 GN=STAU1 PE=1 SV=2	17	6	6	STAU1		-0.400769	3.16597	0.111416
Q9UKR5	Probable ergosterol biosynthetic protein 28 OS=Homo sapiens OX=9606 GN=ERG28 PE=1 SV=1	9	1	1	ERG28		0.793459	3.15615	0.112177
Q9UMX0	Ubiquilin-1 OS=Homo sapiens OX=9606 GN=UBQLN1 PE=1 SV=2	32	11	6	UBQLN1		0.289866	3.15615	0.112177
Q8WVB6	Chromosome transmission fidelity protein 18 homolog OS=Homo sapiens OX=9606 GN=CHTF18 PE=1 SV=1	1	1	1	CHTF18		-0.489327	3.15251	0.112461
Q99638	Cell cycle checkpoint control protein RAD9A OS=Homo sapiens OX=9606 GN=RAD9A PE=1 SV=1	4	1	1	RAD9A		-0.142202	3.15102	0.112576
Q12906	Interleukin enhancer-binding factor 3 OS=Homo sapiens OX=9606 GN=ILF3 PE=1 SV=3	37	27	23	ILF3		0.162293	3.15081	0.112593
O00471	Exocyst complex component 5 OS=Homo sapiens OX=9606 GN=EXOC5 PE=1 SV=1	20	9	9	EXOC5		0.909774	3.14967	0.112682
Q8NBJ4	Golgi membrane protein 1 OS=Homo sapiens OX=9606 GN=GOLM1 PE=1 SV=1	2	1	1	GOLM1		-0.749499	3.14926	0.112714
Q9Y6J9	TAF6-like RNA polymerase II p300/CBP-associated factor-associated factor 65 kDa subunit 6L OS=Homo sapiens OX=9606 GN=TAF6L PE=1 SV=1	9	2	2	TAF6L		-0.332423	3.14497	0.11305
P68400	Casein kinase II subunit alpha OS=Homo sapiens OX=9606 GN=CSNK2A1 PE=1 SV=1	42	14	3	CSNK2A1		0.85038	3.13841	0.113565
Q5TDH0	Protein DDI1 homolog 2 OS=Homo sapiens OX=9606 GN=DDI2 PE=1 SV=1	17	4	3	DDI2		-0.224614	3.13674	0.113697
P05981	Serine protease hepsin OS=Homo sapiens OX=9606 GN=HPN PE=1 SV=1	3	1	1	HPN		-0.335787	3.13576	0.113774
Q05209	Tyrosine-protein phosphatase non-receptor type 12 OS=Homo sapiens OX=9606 GN=PTPN12 PE=1 SV=3	9	5	5	PTPN12		0.723218	3.12935	0.114281
Q15629	Translocating chain-associated membrane protein 1 OS=Homo sapiens OX=9606 GN=TRAM1 PE=1 SV=3	2	1	1	TRAM1		2.55131	3.12852	0.114346
Q15102	Platelet-activating factor acetylhydrolase IB subunit gamma OS=Homo sapiens OX=9606 GN=PAFAH1B3 PE=1 SV=1	56	9	9	PAFAH1B3		0.446627	3.12557	0.11458
Q06830	Peroxiredoxin-1 OS=Homo sapiens OX=9606 GN=PRDX1 PE=1 SV=1	67	18	14	PRDX1		-0.301693	3.11834	0.115156
Q9NPQ8	Synembryn-A OS=Homo sapiens OX=9606 GN=RIC8A PE=1 SV=3	4	2	1	RIC8A		1.24799	3.11811	0.115174
Q96QD9	UAP56-interacting factor OS=Homo sapiens OX=9606 GN=FYTTD1 PE=1 SV=3	11	2	2	FYTTD1		-1.22031	3.1171	0.115255
Q86X27	Ras-specific guanine nucleotide-releasing factor RalGPS2 OS=Homo sapiens OX=9606 GN=RALGPS2 PE=1 SV=1	2	1	1	RALGPS2		0.326619	3.11654	0.1153
P55854	Small ubiquitin-related modifier 3 OS=Homo sapiens OX=9606 GN=SUMO3 PE=1 SV=2 Small ubiquitin-related modifier 2 OS=Homo sapiens OX=9606 GN=SUMO2 PE=1 SV=3	20	2	1	SUMO3		-0.904486	3.11514	0.115412
Q14693	Phosphatidate phosphatase LPIN1 OS=Homo sapiens OX=9606 GN=LPIN1 PE=1 SV=2	2	1	1	LPIN1		-0.942738	3.11238	0.115632
Q8NDN9	RCC1 and BTB domain-containing protein 1 OS=Homo sapiens OX=9606 GN=RCBTB1 PE=1 SV=1	2	1	1	RCBTB1		-0.323369	3.11177	0.115682
P30154	Serine/threonine-protein phosphatase 2A 65 kDa regulatory subunit A beta isoform OS=Homo sapiens OX=9606 GN=PPP2R1B PE=1 SV=3	31	17	9	PPP2R1B		0.563527	3.11137	0.115713
P41091	Eukaryotic translation initiation factor 2 subunit 3 OS=Homo sapiens OX=9606 GN=EIF2S3 PE=1 SV=3	37	13	3	EIF2S3		0.244227	3.10748	0.116026
O00507	Probable ubiquitin carboxyl-terminal hydrolase FAF-Y OS=Homo sapiens OX=9606 GN=USP9Y PE=2 SV=2 Probable ubiquitin carboxyl-terminal hydrolase FAF-X OS=Homo sapiens OX=9606 GN=USP9X PE=1 SV=3	6	14	2	USP9Y		0.297802	3.10364	0.116335
Q8NBL1	Protein O-glucosyltransferase 1 OS=Homo sapiens OX=9606 GN=POGLUT1 PE=1 SV=1	9	3	3	POGLUT1		0.334331	3.10167	0.116494
P61158	Actin-related protein 3 OS=Homo sapiens OX=9606 GN=ACTR3 PE=1 SV=3	69	21	17	ACTR3		0.350538	3.09447	0.117077
Q9NQC3	Reticulon-4 OS=Homo sapiens OX=9606 GN=RTN4 PE=1 SV=2	6	6	6	RTN4		1.21768	3.09352	0.117154
Q15642	Cdc42-interacting protein 4 OS=Homo sapiens OX=9606 GN=TRIP10 PE=1 SV=3	26	12	12	TRIP10		0.583348	3.0929	0.117205
Q15477	Helicase SKI2W OS=Homo sapiens OX=9606 GN=SKIV2L PE=1 SV=3	15	12	12	SKIV2L		0.54383	3.08745	0.117648
Q16643	Drebrin OS=Homo sapiens OX=9606 GN=DBN1 PE=1 SV=4	7	3	3	DBN1		-0.256721	3.08627	0.117744
Q00653	Nuclear factor NF-kappa-B p100 subunit OS=Homo sapiens OX=9606 GN=NFKB2 PE=1 SV=4	13	8	8	NFKB2		0.609138	3.08081	0.118191
P06744	Glucose-6-phosphate isomerase OS=Homo sapiens OX=9606 GN=GPI PE=1 SV=4	25	10	10	GPI		0.266431	3.07459	0.118702
P05387	60S acidic ribosomal protein P2 OS=Homo sapiens OX=9606 GN=RPLP2 PE=1 SV=1	47	7	6	RPLP2		0.869813	3.07296	0.118835
P53539	Protein fosB OS=Homo sapiens OX=9606 GN=FOSB PE=1 SV=1	7	1	1	FOSB		1.76982	3.07268	0.118859
P23921	Ribonucleoside-diphosphate reductase large subunit OS=Homo sapiens OX=9606 GN=RRM1 PE=1 SV=1	53	30	30	RRM1		0.250352	3.07259	0.118866
Q0VDF9	Heat shock 70 kDa protein 14 OS=Homo sapiens OX=9606 GN=HSPA14 PE=1 SV=1	19	6	6	HSPA14		0.58788	3.07233	0.118888
P07858	Cathepsin B OS=Homo sapiens OX=9606 GN=CTSB PE=1 SV=3	6	1	1	CTSB		-0.447163	3.06828	0.119222
Q16772	Glutathione S-transferase A3 OS=Homo sapiens OX=9606 GN=GSTA3 PE=1 SV=3	9	1	1	GSTA3		0.956474	3.06653	0.119366
Q6YN16	Hydroxysteroid dehydrogenase-like protein 2 OS=Homo sapiens OX=9606 GN=HSDL2 PE=1 SV=1	2	1	1	HSDL2		-0.207024	3.06581	0.119426
Q92743	Serine protease HTRA1 OS=Homo sapiens OX=9606 GN=HTRA1 PE=1 SV=1	11	3	3	HTRA1		-0.590453	3.0597	0.119933
O43617	Trafficking protein particle complex subunit 3 OS=Homo sapiens OX=9606 GN=TRAPPC3 PE=1 SV=1	37	7	7	TRAPPC3		0.522359	3.05893	0.119997
P56537	Eukaryotic translation initiation factor 6 OS=Homo sapiens OX=9606 GN=EIF6 PE=1 SV=1	33	4	4	EIF6		1.57724	3.05884	0.120005
P51553	Isocitrate dehydrogenase [NAD] subunit gamma, mitochondrial OS=Homo sapiens OX=9606 GN=IDH3G PE=1 SV=1	31	8	8	IDH3G		0.840001	3.05685	0.12017
Q93073	Selenocysteine insertion sequence-binding protein 2-like OS=Homo sapiens OX=9606 GN=SECISBP2L PE=1 SV=3	3	2	2	SECISBP2L		-0.70189	3.05526	0.120303
Q6DN03	Putative histone H2B type 2-C OS=Homo sapiens OX=9606 GN=HIST2H2BC PE=5 SV=3	17	4	0	HIST2H2BC		1.61461	3.05358	0.120443
Q15637	Splicing factor 1 OS=Homo sapiens OX=9606 GN=SF1 PE=1 SV=4	28	14	14	SF1		-0.203452	3.05009	0.120734
Q14244	Ensconsin OS=Homo sapiens OX=9606 GN=MAP7 PE=1 SV=1	8	5	5	MAP7		-0.394541	3.04965	0.120772
O14841	5-oxoprolinase OS=Homo sapiens OX=9606 GN=OPLAH PE=1 SV=3	14	13	13	OPLAH		0.636587	3.04582	0.121092
Q6PKG0	La-related protein 1 OS=Homo sapiens OX=9606 GN=LARP1 PE=1 SV=2	25	23	20	LARP1		0.43898	3.04582	0.121093
Q16864	V-type proton ATPase subunit F OS=Homo sapiens OX=9606 GN=ATP6V1F PE=1 SV=2	52	4	4	ATP6V1F		0.42453	3.04368	0.121272
Q9H694	Protein bicaudal C homolog 1 OS=Homo sapiens OX=9606 GN=BICC1 PE=1 SV=2	8	5	5	BICC1		-0.885755	3.04086	0.121509
Q02750	Dual specificity mitogen-activated protein kinase kinase 1 OS=Homo sapiens OX=9606 GN=MAP2K1 PE=1 SV=2	50	18	12	MAP2K1		0.557412	3.03762	0.121782
P63220	40S ribosomal protein S21 OS=Homo sapiens OX=9606 GN=RPS21 PE=1 SV=1	64	6	6	RPS21		0.961332	3.0361	0.121911
P33121	Long-chain-fatty-acid--CoA ligase 1 OS=Homo sapiens OX=9606 GN=ACSL1 PE=1 SV=1	8	6	5	ACSL1		1.43076	3.03428	0.122065
Q7Z3U7	Protein MON2 homolog OS=Homo sapiens OX=9606 GN=MON2 PE=1 SV=3	4	6	6	MON2		0.846436	3.021	0.123193
Q9UI12	V-type proton ATPase subunit H OS=Homo sapiens OX=9606 GN=ATP6V1H PE=1 SV=1	43	14	14	ATP6V1H		0.476226	3.01517	0.123693
O75146	Huntingtin-interacting protein 1-related protein OS=Homo sapiens OX=9606 GN=HIP1R PE=1 SV=2	5	4	4	HIP1R		1.22622	3.0133	0.123853
Q86W50	RNA N6-adenosine-methyltransferase METTL16 OS=Homo sapiens OX=9606 GN=METTL16 PE=1 SV=2	2	1	1	METTL16		0.558757	3.01299	0.123879
Q9Y4C1	Lysine-specific demethylase 3A OS=Homo sapiens OX=9606 GN=KDM3A PE=1 SV=4	2	2	2	KDM3A		-1.3743	3.00935	0.124192
Q8N4A0	Polypeptide N-acetylgalactosaminyltransferase 4 OS=Homo sapiens OX=9606 GN=GALNT4 PE=1 SV=2	9	5	3	GALNT4		0.45164	3.0079	0.124318
Q14344	Guanine nucleotide-binding protein subunit alpha-13 OS=Homo sapiens OX=9606 GN=GNA13 PE=1 SV=2	19	5	4	GNA13		1.21017	3.00705	0.124391
O60879	Protein diaphanous homolog 2 OS=Homo sapiens OX=9606 GN=DIAPH2 PE=1 SV=1	18	13	13	DIAPH2		0.457716	3.00348	0.124699
Q5JRX3	Presequence protease, mitochondrial OS=Homo sapiens OX=9606 GN=PITRM1 PE=1 SV=3	10	7	7	PITRM1		-0.177239	2.99926	0.125064
O43598	2'-deoxynucleoside 5'-phosphate N-hydrolase 1 OS=Homo sapiens OX=9606 GN=DNPH1 PE=1 SV=1	4	1	1	DNPH1		-0.494298	2.99893	0.125093
P21359	Neurofibromin OS=Homo sapiens OX=9606 GN=NF1 PE=1 SV=2	1	2	2	NF1		-0.177658	2.99655	0.125299
P01130	Low-density lipoprotein receptor OS=Homo sapiens OX=9606 GN=LDLR PE=1 SV=1	1	1	1	LDLR		-0.80525	2.99362	0.125554
P43490	Nicotinamide phosphoribosyltransferase OS=Homo sapiens OX=9606 GN=NAMPT PE=1 SV=1	31	11	11	NAMPT		0.863099	2.99097	0.125785
O95782	AP-2 complex subunit alpha-1 OS=Homo sapiens OX=9606 GN=AP2A1 PE=1 SV=3	32	20	14	AP2A1		0.178843	2.98892	0.125964
P22626	Heterogeneous nuclear ribonucleoproteins A2/B1 OS=Homo sapiens OX=9606 GN=HNRNPA2B1 PE=1 SV=2	67	28	23	HNRNPA2B1		-0.26475	2.98176	0.12659
Q86TU7	Actin-histidine N-methyltransferase OS=Homo sapiens OX=9606 GN=SETD3 PE=1 SV=1	6	4	4	SETD3		0.961712	2.98043	0.126707
Q8NCN5	Pyruvate dehydrogenase phosphatase regulatory subunit, mitochondrial OS=Homo sapiens OX=9606 GN=PDPR PE=1 SV=2	3	1	1	PDPR		-0.532329	2.97948	0.12679
Q7Z7H5	Transmembrane emp24 domain-containing protein 4 OS=Homo sapiens OX=9606 GN=TMED4 PE=1 SV=1 Transmembrane emp24 domain-containing protein 9 OS=Homo sapiens OX=9606 GN=TMED9 PE=1 SV=2	42	8	6	TMED4		1.1994	2.97485	0.127198
O95397	Putative protein PLEKHA9 OS=Homo sapiens OX=9606 GN=PLEKHA8P1 PE=5 SV=1	6	1	1	PLEKHA8P1		1.29554	2.97342	0.127325
P17029	Zinc finger protein with KRAB and SCAN domains 1 OS=Homo sapiens OX=9606 GN=ZKSCAN1 PE=1 SV=3	3	1	1	ZKSCAN1		-1.04374	2.97177	0.12747
Q9Y5S9	RNA-binding protein 8A OS=Homo sapiens OX=9606 GN=RBM8A PE=1 SV=1	27	4	4	RBM8A		1.19844	2.97138	0.127505
Q96GG9	DCN1-like protein 1 OS=Homo sapiens OX=9606 GN=DCUN1D1 PE=1 SV=1	31	7	6	DCUN1D1		0.206276	2.96831	0.127776
P21281	V-type proton ATPase subunit B, brain isoform OS=Homo sapiens OX=9606 GN=ATP6V1B2 PE=1 SV=3 V-type proton ATPase subunit B, kidney isoform OS=Homo sapiens OX=9606 GN=ATP6V1B1 PE=1 SV=3	61	20	13	ATP6V1B2		0.18693	2.96309	0.128239
Q53H96	Pyrroline-5-carboxylate reductase 3 OS=Homo sapiens OX=9606 GN=PYCR3 PE=1 SV=3	5	1	1	PYCR3		0.255711	2.96167	0.128366
Q10471	Polypeptide N-acetylgalactosaminyltransferase 2 OS=Homo sapiens OX=9606 GN=GALNT2 PE=1 SV=1	37	17	16	GALNT2		0.297353	2.9608	0.128443
Q15257	Serine/threonine-protein phosphatase 2A activator OS=Homo sapiens OX=9606 GN=PTPA PE=1 SV=3	22	6	6	PTPA		0.266854	2.95984	0.128529
Q8TAB3	Protocadherin-19 OS=Homo sapiens OX=9606 GN=PCDH19 PE=1 SV=3	1	1	1	PCDH19		-0.548499	2.95556	0.128911
Q53G44	Interferon-induced protein 44-like OS=Homo sapiens OX=9606 GN=IFI44L PE=2 SV=3	2	1	1	IFI44L		0.482787	2.9546	0.128996
Q8WTW3	Conserved oligomeric Golgi complex subunit 1 OS=Homo sapiens OX=9606 GN=COG1 PE=1 SV=1	7	6	6	COG1		0.659126	2.95287	0.129151
O75063	Glycosaminoglycan xylosylkinase OS=Homo sapiens OX=9606 GN=FAM20B PE=1 SV=1	9	2	2	FAM20B		0.367647	2.95047	0.129366
Q12802	A-kinase anchor protein 13 OS=Homo sapiens OX=9606 GN=AKAP13 PE=1 SV=2	3	5	5	AKAP13		-0.230103	2.95017	0.129393
P05166	Propionyl-CoA carboxylase beta chain, mitochondrial OS=Homo sapiens OX=9606 GN=PCCB PE=1 SV=3	25	11	11	PCCB		0.730636	2.94759	0.129625
P53794	Sodium/myo-inositol cotransporter OS=Homo sapiens OX=9606 GN=SLC5A3 PE=1 SV=2	11	7	7	SLC5A3		-0.74951	2.94275	0.13006
Q86SQ0	Pleckstrin homology-like domain family B member 2 OS=Homo sapiens OX=9606 GN=PHLDB2 PE=1 SV=2	2	2	2	PHLDB2		-1.35405	2.94077	0.130238
Q9H019	Mitochondrial fission regulator 1-like OS=Homo sapiens OX=9606 GN=MTFR1L PE=1 SV=2	10	2	2	MTFR1L		-0.567734	2.93988	0.130319
Q9Y2V7	Conserved oligomeric Golgi complex subunit 6 OS=Homo sapiens OX=9606 GN=COG6 PE=1 SV=2	11	4	4	COG6		1.25123	2.93921	0.13038
Q14166	Tubulin--tyrosine ligase-like protein 12 OS=Homo sapiens OX=9606 GN=TTLL12 PE=1 SV=2	11	6	6	TTLL12		0.130637	2.93748	0.130536
Q9BV57	1,2-dihydroxy-3-keto-5-methylthiopentene dioxygenase OS=Homo sapiens OX=9606 GN=ADI1 PE=1 SV=1	16	3	3	ADI1		0.447493	2.9323	0.131005
Q1KMD3	Heterogeneous nuclear ribonucleoprotein U-like protein 2 OS=Homo sapiens OX=9606 GN=HNRNPUL2 PE=1 SV=1	21	16	16	HNRNPUL2		-0.142731	2.92762	0.131431
Q7Z417	Nuclear fragile X mental retardation-interacting protein 2 OS=Homo sapiens OX=9606 GN=NUFIP2 PE=1 SV=1	16	7	7	NUFIP2		1.32173	2.92629	0.131552
Q9UKV3	Apoptotic chromatin condensation inducer in the nucleus OS=Homo sapiens OX=9606 GN=ACIN1 PE=1 SV=2	10	7	7	ACIN1		-1.06556	2.9251	0.131661
P31689	DnaJ homolog subfamily A member 1 OS=Homo sapiens OX=9606 GN=DNAJA1 PE=1 SV=2	60	17	17	DNAJA1		0.262017	2.92428	0.131736
Q6VY07	Phosphofurin acidic cluster sorting protein 1 OS=Homo sapiens OX=9606 GN=PACS1 PE=1 SV=2	16	11	10	PACS1		0.657828	2.92401	0.131761
P49720	Proteasome subunit beta type-3 OS=Homo sapiens OX=9606 GN=PSMB3 PE=1 SV=2	44	9	9	PSMB3		0.280695	2.91951	0.132173
P35611	Alpha-adducin OS=Homo sapiens OX=9606 GN=ADD1 PE=1 SV=2	2	1	1	ADD1		-0.601597	2.91713	0.132391
P58107	Epiplakin OS=Homo sapiens OX=9606 GN=EPPK1 PE=1 SV=3 Plectin OS=Homo sapiens OX=9606 GN=PLEC PE=1 SV=3	8	8	3	EPPK1		0.248315	2.91673	0.132427
Q9NRX5	Serine incorporator 1 OS=Homo sapiens OX=9606 GN=SERINC1 PE=1 SV=1	3	1	1	SERINC1		-0.921086	2.9146	0.132623
Q4LDG9	Dynein light chain 1, axonemal OS=Homo sapiens OX=9606 GN=DNAL1 PE=1 SV=1	11	1	1	DNAL1		0.490386	2.91292	0.132777
Q96PU8	Protein quaking OS=Homo sapiens OX=9606 GN=QKI PE=1 SV=1	22	5	5	QKI		-0.47079	2.91257	0.132809
O14981	TATA-binding protein-associated factor 172 OS=Homo sapiens OX=9606 GN=BTAF1 PE=1 SV=2	5	8	8	BTAF1		0.773243	2.91241	0.132824
P37837	Transaldolase OS=Homo sapiens OX=9606 GN=TALDO1 PE=1 SV=2	36	14	14	TALDO1		0.354911	2.90866	0.13317
Q86WQ0	Nuclear receptor 2C2-associated protein OS=Homo sapiens OX=9606 GN=NR2C2AP PE=1 SV=1	5	1	1	NR2C2AP		2.18884	2.9083	0.133203
O95219	Sorting nexin-4 OS=Homo sapiens OX=9606 GN=SNX4 PE=1 SV=1	24	7	7	SNX4		1.0179	2.90442	0.133562
Q96L12	Calreticulin-3 OS=Homo sapiens OX=9606 GN=CALR3 PE=1 SV=2	2	1	1	CALR3		0.243574	2.9043	0.133573
Q4G0X9	Coiled-coil domain-containing protein 40 OS=Homo sapiens OX=9606 GN=CCDC40 PE=2 SV=2	1	1	1	CCDC40		-0.683915	2.90071	0.133906
Q9Y274	Type 2 lactosamine alpha-2,3-sialyltransferase OS=Homo sapiens OX=9606 GN=ST3GAL6 PE=1 SV=1	2	1	1	ST3GAL6		-0.430981	2.90046	0.133929
Q8TEA8	D-aminoacyl-tRNA deacylase 1 OS=Homo sapiens OX=9606 GN=DTD1 PE=1 SV=2	8	1	1	DTD1		-0.295592	2.89892	0.134072
Q08426	Peroxisomal bifunctional enzyme OS=Homo sapiens OX=9606 GN=EHHADH PE=1 SV=3	4	2	2	EHHADH		-0.45269	2.89519	0.134419
Q96EK6	Glucosamine 6-phosphate N-acetyltransferase OS=Homo sapiens OX=9606 GN=GNPNAT1 PE=1 SV=1	21	4	4	GNPNAT1		2.04672	2.89409	0.134521
Q96BR1	Serine/threonine-protein kinase Sgk3 OS=Homo sapiens OX=9606 GN=SGK3 PE=1 SV=1	8	2	2	SGK3		-0.349122	2.89327	0.134598
Q96M27	Protein PRRC1 OS=Homo sapiens OX=9606 GN=PRRC1 PE=1 SV=1	16	6	6	PRRC1		0.44407	2.89235	0.134684
O95376	E3 ubiquitin-protein ligase ARIH2 OS=Homo sapiens OX=9606 GN=ARIH2 PE=1 SV=1	24	7	7	ARIH2		0.62621	2.89211	0.134707
P35813	Protein phosphatase 1A OS=Homo sapiens OX=9606 GN=PPM1A PE=1 SV=1	27	7	5	PPM1A		0.857103	2.88544	0.13533
O75533	Splicing factor 3B subunit 1 OS=Homo sapiens OX=9606 GN=SF3B1 PE=1 SV=3	49	38	38	SF3B1		0.281552	2.88458	0.135411
P50213	Isocitrate dehydrogenase [NAD] subunit alpha, mitochondrial OS=Homo sapiens OX=9606 GN=IDH3A PE=1 SV=1	41	12	12	IDH3A		0.445065	2.88267	0.135591
P68032	Actin, alpha cardiac muscle 1 OS=Homo sapiens OX=9606 GN=ACTC1 PE=1 SV=1 Actin, cytoplasmic 2 OS=Homo sapiens OX=9606 GN=ACTG1 PE=1 SV=1	47	19	0	ACTC1		-0.496298	2.87624	0.136197
Q9Y3C8	Ubiquitin-fold modifier-conjugating enzyme 1 OS=Homo sapiens OX=9606 GN=UFC1 PE=1 SV=3	37	5	5	UFC1		1.10862	2.87549	0.136267
Q9BT92	Trichoplein keratin filament-binding protein OS=Homo sapiens OX=9606 GN=TCHP PE=1 SV=1	2	1	1	TCHP		-0.169374	2.87005	0.136782
Q5RKV6	Exosome complex component MTR3 OS=Homo sapiens OX=9606 GN=EXOSC6 PE=1 SV=1	15	3	3	EXOSC6		-0.148777	2.86906	0.136876
P98179	RNA-binding protein 3 OS=Homo sapiens OX=9606 GN=RBM3 PE=1 SV=1	14	3	3	RBM3		-0.827643	2.86563	0.137201
P55061	Bax inhibitor 1 OS=Homo sapiens OX=9606 GN=TMBIM6 PE=1 SV=2	4	2	2	TMBIM6		-0.804164	2.86364	0.137391
Q5T1J5	Putative coiled-coil-helix-coiled-coil-helix domain-containing protein CHCHD2P9, mitochondrial OS=Homo sapiens OX=9606 GN=CHCHD2P9 PE=5 SV=1	13	2	0	CHCHD2P9		-1.66944	2.86132	0.137612
O95070	Protein YIF1A OS=Homo sapiens OX=9606 GN=YIF1A PE=1 SV=2	4	1	1	YIF1A		0.399939	2.86011	0.137728
O43324	Eukaryotic translation elongation factor 1 epsilon-1 OS=Homo sapiens OX=9606 GN=EEF1E1 PE=1 SV=1	36	5	5	EEF1E1		0.492859	2.85954	0.137782
P62244	40S ribosomal protein S15a OS=Homo sapiens OX=9606 GN=RPS15A PE=1 SV=2	52	6	6	RPS15A		0.227897	2.85508	0.138209
Q05655	Protein kinase C delta type OS=Homo sapiens OX=9606 GN=PRKCD PE=1 SV=2	2	1	1	PRKCD		-0.0975986	2.85288	0.13842
O43148	mRNA cap guanine-N7 methyltransferase OS=Homo sapiens OX=9606 GN=RNMT PE=1 SV=1	16	7	7	RNMT		0.696721	2.85112	0.138588
P63010	AP-2 complex subunit beta OS=Homo sapiens OX=9606 GN=AP2B1 PE=1 SV=1	52	41	23	AP2B1		0.240707	2.84979	0.138716
P60891	Ribose-phosphate pyrophosphokinase 1 OS=Homo sapiens OX=9606 GN=PRPS1 PE=1 SV=2	60	13	5	PRPS1		0.383135	2.84867	0.138824
Q9Y6G9	Cytoplasmic dynein 1 light intermediate chain 1 OS=Homo sapiens OX=9606 GN=DYNC1LI1 PE=1 SV=3	28	10	9	DYNC1LI1		0.904022	2.84743	0.138944
Q14139	Ubiquitin conjugation factor E4 A OS=Homo sapiens OX=9606 GN=UBE4A PE=1 SV=2	13	8	8	UBE4A		0.874272	2.84271	0.139399
Q9H0A8	COMM domain-containing protein 4 OS=Homo sapiens OX=9606 GN=COMMD4 PE=1 SV=1	31	4	4	COMMD4		0.794588	2.8409	0.139574
P10398	Serine/threonine-protein kinase A-Raf OS=Homo sapiens OX=9606 GN=ARAF PE=1 SV=2	10	5	4	ARAF		1.07111	2.84076	0.139587
Q5W0Z9	Palmitoyltransferase ZDHHC20 OS=Homo sapiens OX=9606 GN=ZDHHC20 PE=1 SV=1	5	1	1	ZDHHC20		-0.656625	2.84057	0.139606
Q8TBY8	Polyamine-modulated factor 1-binding protein 1 OS=Homo sapiens OX=9606 GN=PMFBP1 PE=1 SV=2	2	1	1	PMFBP1		0.649417	2.83878	0.139779
Q9Y4P3	Transducin beta-like protein 2 OS=Homo sapiens OX=9606 GN=TBL2 PE=1 SV=1	4	2	2	TBL2		-0.75028	2.83855	0.139801
O95994	Anterior gradient protein 2 homolog OS=Homo sapiens OX=9606 GN=AGR2 PE=1 SV=1	39	4	4	AGR2		2.20852	2.83377	0.140265
Q14141	Septin-6 OS=Homo sapiens OX=9606 GN=SEPT6 PE=1 SV=4	31	12	5	SEPT6_		0.853361	2.83286	0.140353
Q9Y2Z0	Protein SGT1 homolog OS=Homo sapiens OX=9606 GN=SUGT1 PE=1 SV=3	21	7	7	SUGT1		-0.11383	2.83122	0.140513
Q8IZ83	Aldehyde dehydrogenase family 16 member A1 OS=Homo sapiens OX=9606 GN=ALDH16A1 PE=1 SV=2	4	2	2	ALDH16A1		0.300224	2.83076	0.140558
O00116	Alkyldihydroxyacetonephosphate synthase, peroxisomal OS=Homo sapiens OX=9606 GN=AGPS PE=1 SV=1	32	12	12	AGPS		0.448035	2.82936	0.140695
Q96CN7	Isochorismatase domain-containing protein 1 OS=Homo sapiens OX=9606 GN=ISOC1 PE=1 SV=3	34	7	7	ISOC1		1.07284	2.82841	0.140787
Q15942	Zyxin OS=Homo sapiens OX=9606 GN=ZYX PE=1 SV=1	6	2	2	ZYX		-0.224593	2.8284	0.140788
O94925	Glutaminase kidney isoform, mitochondrial OS=Homo sapiens OX=9606 GN=GLS PE=1 SV=1	43	19	19	GLS		0.480416	2.82598	0.141024
Q6P5R6	60S ribosomal protein L22-like 1 OS=Homo sapiens OX=9606 GN=RPL22L1 PE=1 SV=2	39	3	3	RPL22L1		-0.25747	2.82465	0.141155
O60506	Heterogeneous nuclear ribonucleoprotein Q OS=Homo sapiens OX=9606 GN=SYNCRIP PE=1 SV=2	56	31	24	SYNCRIP		0.182485	2.82199	0.141415
O15047	Histone-lysine N-methyltransferase SETD1A OS=Homo sapiens OX=9606 GN=SETD1A PE=1 SV=3	1	1	1	SETD1A		-0.450209	2.81807	0.1418
Q9UKY7	Protein CDV3 homolog OS=Homo sapiens OX=9606 GN=CDV3 PE=1 SV=1	21	5	5	CDV3		0.0946558	2.81303	0.142297
Q9UQ16	Dynamin-3 OS=Homo sapiens OX=9606 GN=DNM3 PE=1 SV=4	9	7	1	DNM3		0.108748	2.81234	0.142364
Q9NYU1	UDP-glucose:glycoprotein glucosyltransferase 2 OS=Homo sapiens OX=9606 GN=UGGT2 PE=1 SV=4	1	1	1	UGGT2		-0.950903	2.81218	0.14238
Q9H9Y6	DNA-directed RNA polymerase I subunit RPA2 OS=Homo sapiens OX=9606 GN=POLR1B PE=1 SV=2	4	4	4	POLR1B		0.877896	2.81148	0.14245
Q9NUQ7	Ufm1-specific protease 2 OS=Homo sapiens OX=9606 GN=UFSP2 PE=1 SV=3	4	1	1	UFSP2		2.57073	2.80882	0.142713
Q9Y5U8	Mitochondrial pyruvate carrier 1 OS=Homo sapiens OX=9606 GN=MPC1 PE=1 SV=1	43	2	2	MPC1		0.602594	2.8062	0.142971
P51692	Signal transducer and activator of transcription 5B OS=Homo sapiens OX=9606 GN=STAT5B PE=1 SV=2 Signal transducer and activator of transcription 5A OS=Homo sapiens OX=9606 GN=STAT5A PE=1 SV=1	15	10	4	STAT5B		0.879916	2.8061	0.142982
Q8WZA0	Protein LZIC OS=Homo sapiens OX=9606 GN=LZIC PE=1 SV=1	68	8	8	LZIC		0.817488	2.80578	0.143013
Q53H12	Acylglycerol kinase, mitochondrial OS=Homo sapiens OX=9606 GN=AGK PE=1 SV=2	8	2	2	AGK		3.17761	2.80521	0.14307
O75347	Tubulin-specific chaperone A OS=Homo sapiens OX=9606 GN=TBCA PE=1 SV=3	23	4	4	TBCA		0.244953	2.80497	0.143093
O00499	Myc box-dependent-interacting protein 1 OS=Homo sapiens OX=9606 GN=BIN1 PE=1 SV=1	3	1	1	BIN1		1.21188	2.80469	0.143121
Q96JG6	Syndetin OS=Homo sapiens OX=9606 GN=VPS50 PE=1 SV=3	11	7	7	VPS50		0.298352	2.80405	0.143185
Q9UBU9	Nuclear RNA export factor 1 OS=Homo sapiens OX=9606 GN=NXF1 PE=1 SV=1	11	5	5	NXF1		0.514603	2.80246	0.143343
P59998	Actin-related protein 2/3 complex subunit 4 OS=Homo sapiens OX=9606 GN=ARPC4 PE=1 SV=3	52	7	7	ARPC4		0.601151	2.80106	0.143482
P49841	Glycogen synthase kinase-3 beta OS=Homo sapiens OX=9606 GN=GSK3B PE=1 SV=2	23	4	4	GSK3B		0.684801	2.80082	0.143506
Q9Y314	Nitric oxide synthase-interacting protein OS=Homo sapiens OX=9606 GN=NOSIP PE=1 SV=1	8	2	2	NOSIP		-0.354084	2.79938	0.143649
O43157	Plexin-B1 OS=Homo sapiens OX=9606 GN=PLXNB1 PE=1 SV=3	1	2	2	PLXNB1		0.31537	2.79719	0.143867
Q9P015	39S ribosomal protein L15, mitochondrial OS=Homo sapiens OX=9606 GN=MRPL15 PE=1 SV=1	12	3	3	MRPL15		-0.259758	2.79717	0.143869
O95747	Serine/threonine-protein kinase OSR1 OS=Homo sapiens OX=9606 GN=OXSR1 PE=1 SV=1 STE20/SPS1-related proline-alanine-rich protein kinase OS=Homo sapiens OX=9606 GN=STK39 PE=1 SV=3	36	17	14	OXSR1		0.449032	2.79452	0.144134
P62942	Peptidyl-prolyl cis-trans isomerase FKBP1A OS=Homo sapiens OX=9606 GN=FKBP1A PE=1 SV=2	34	6	5	FKBP1A		1.24937	2.7932	0.144265
Q14764	Major vault protein OS=Homo sapiens OX=9606 GN=MVP PE=1 SV=4	22	13	13	MVP		-0.187287	2.79053	0.144533
O75762	Transient receptor potential cation channel subfamily A member 1 OS=Homo sapiens OX=9606 GN=TRPA1 PE=1 SV=3	6	5	5	TRPA1		-0.422253	2.79049	0.144537
Q9UHD1	Cysteine and histidine-rich domain-containing protein 1 OS=Homo sapiens OX=9606 GN=CHORDC1 PE=1 SV=2	29	5	5	CHORDC1		0.291162	2.78382	0.145207
Q13423	NAD(P) transhydrogenase, mitochondrial OS=Homo sapiens OX=9606 GN=NNT PE=1 SV=3	20	12	12	NNT		0.406775	2.78308	0.145281
P49773	Histidine triad nucleotide-binding protein 1 OS=Homo sapiens OX=9606 GN=HINT1 PE=1 SV=2	39	3	3	HINT1		0.838241	2.78277	0.145313
P05141	ADP/ATP translocase 2 OS=Homo sapiens OX=9606 GN=SLC25A5 PE=1 SV=7	40	15	4	SLC25A5		-0.171686	2.78267	0.145322
P62328	Thymosin beta-4 OS=Homo sapiens OX=9606 GN=TMSB4X PE=1 SV=2	45	4	4	TMSB4X		-0.396759	2.78151	0.14544
O94776	Metastasis-associated protein MTA2 OS=Homo sapiens OX=9606 GN=MTA2 PE=1 SV=1	34	15	14	MTA2		-0.386346	2.78136	0.145455
Q53HL2	Borealin OS=Homo sapiens OX=9606 GN=CDCA8 PE=1 SV=2	5	1	1	CDCA8		-0.748812	2.77945	0.145647
O60493	Sorting nexin-3 OS=Homo sapiens OX=9606 GN=SNX3 PE=1 SV=3	65	9	8	SNX3		0.372284	2.7715	0.146452
P51991	Heterogeneous nuclear ribonucleoprotein A3 OS=Homo sapiens OX=9606 GN=HNRNPA3 PE=1 SV=2	48	21	19	HNRNPA3		-0.213303	2.77146	0.146456
Q6P4Q7	Metal transporter CNNM4 OS=Homo sapiens OX=9606 GN=CNNM4 PE=1 SV=3	7	3	3	CNNM4		0.0428929	2.7714	0.146463
P05067	Amyloid-beta precursor protein OS=Homo sapiens OX=9606 GN=APP PE=1 SV=3	3	2	2	APP		-2.69357	2.77086	0.146517
Q9Y512	Sorting and assembly machinery component 50 homolog OS=Homo sapiens OX=9606 GN=SAMM50 PE=1 SV=3	7	2	2	SAMM50		0.865795	2.76661	0.146949
Q99747	Gamma-soluble NSF attachment protein OS=Homo sapiens OX=9606 GN=NAPG PE=1 SV=1	38	10	10	NAPG		0.46833	2.76267	0.147351
P67936	Tropomyosin alpha-4 chain OS=Homo sapiens OX=9606 GN=TPM4 PE=1 SV=3	60	21	9	TPM4		0.433271	2.7619	0.14743
Q13451	Peptidyl-prolyl cis-trans isomerase FKBP5 OS=Homo sapiens OX=9606 GN=FKBP5 PE=1 SV=2	36	13	13	FKBP5		0.514678	2.75497	0.14814
Q9UJ70	N-acetyl-D-glucosamine kinase OS=Homo sapiens OX=9606 GN=NAGK PE=1 SV=4	12	2	2	NAGK		1.67108	2.7529	0.148352
Q8N108	Mesoderm induction early response protein 1 OS=Homo sapiens OX=9606 GN=MIER1 PE=1 SV=2	7	3	2	MIER1		-0.132652	2.75044	0.148606
Q5C9Z4	Nucleolar MIF4G domain-containing protein 1 OS=Homo sapiens OX=9606 GN=NOM1 PE=1 SV=1	3	2	2	NOM1		-0.653291	2.7464	0.149022
P30876	DNA-directed RNA polymerase II subunit RPB2 OS=Homo sapiens OX=9606 GN=POLR2B PE=1 SV=1	24	17	17	POLR2B		0.311812	2.74632	0.14903
Q9H4L5	Oxysterol-binding protein-related protein 3 OS=Homo sapiens OX=9606 GN=OSBPL3 PE=1 SV=1	18	12	10	OSBPL3		0.494003	2.74082	0.1496
Q92541	RNA polymerase-associated protein RTF1 homolog OS=Homo sapiens OX=9606 GN=RTF1 PE=1 SV=4	8	5	5	RTF1		-0.696947	2.73836	0.149855
Q8N4J0	Carnosine N-methyltransferase OS=Homo sapiens OX=9606 GN=CARNMT1 PE=1 SV=1	8	4	4	CARNMT1		-0.282378	2.73775	0.149919
Q92878	DNA repair protein RAD50 OS=Homo sapiens OX=9606 GN=RAD50 PE=1 SV=1	12	11	11	RAD50		0.76906	2.73701	0.149995
Q96SB8	Structural maintenance of chromosomes protein 6 OS=Homo sapiens OX=9606 GN=SMC6 PE=1 SV=2	5	3	3	SMC6		1.95394	2.73637	0.150062
Q9H3S7	Tyrosine-protein phosphatase non-receptor type 23 OS=Homo sapiens OX=9606 GN=PTPN23 PE=1 SV=1	12	13	13	PTPN23		0.509955	2.73558	0.150144
Q02818	Nucleobindin-1 OS=Homo sapiens OX=9606 GN=NUCB1 PE=1 SV=4	40	16	16	NUCB1		0.449671	2.73523	0.15018
Q13107	Ubiquitin carboxyl-terminal hydrolase 4 OS=Homo sapiens OX=9606 GN=USP4 PE=1 SV=3	11	10	9	USP4		0.769583	2.73239	0.150477
Q9BPZ3	Polyadenylate-binding protein-interacting protein 2 OS=Homo sapiens OX=9606 GN=PAIP2 PE=1 SV=1	11	1	1	PAIP2		1.45968	2.73032	0.150692
Q9UIJ7	GTP:AMP phosphotransferase AK3, mitochondrial OS=Homo sapiens OX=9606 GN=AK3 PE=1 SV=4	19	4	4	AK3		2.29992	2.72768	0.150969
Q2M2I8	AP2-associated protein kinase 1 OS=Homo sapiens OX=9606 GN=AAK1 PE=1 SV=3	5	2	2	AAK1		-0.454694	2.72666	0.151075
P16219	Short-chain specific acyl-CoA dehydrogenase, mitochondrial OS=Homo sapiens OX=9606 GN=ACADS PE=1 SV=1	17	4	4	ACADS		1.09401	2.7262	0.151124
P38117	Electron transfer flavoprotein subunit beta OS=Homo sapiens OX=9606 GN=ETFB PE=1 SV=3	32	8	8	ETFB		-0.170319	2.72587	0.151158
P05023	Sodium/potassium-transporting ATPase subunit alpha-1 OS=Homo sapiens OX=9606 GN=ATP1A1 PE=1 SV=1	41	39	22	ATP1A1		0.346418	2.72517	0.151232
P49427	Ubiquitin-conjugating enzyme E2 R1 OS=Homo sapiens OX=9606 GN=CDC34 PE=1 SV=2	3	1	1	CDC34		0.572285	2.72439	0.151314
Q08J23	tRNA (cytosine(34)-C(5))-methyltransferase OS=Homo sapiens OX=9606 GN=NSUN2 PE=1 SV=2	23	13	13	NSUN2		0.289543	2.72246	0.151516
Q6PGP7	Tetratricopeptide repeat protein 37 OS=Homo sapiens OX=9606 GN=TTC37 PE=1 SV=1	7	7	7	TTC37		-0.621904	2.718	0.151985
P55039	Developmentally-regulated GTP-binding protein 2 OS=Homo sapiens OX=9606 GN=DRG2 PE=1 SV=1	27	8	8	DRG2		0.642785	2.71741	0.152047
Q9Y3C4	EKC/KEOPS complex subunit TPRKB OS=Homo sapiens OX=9606 GN=TPRKB PE=1 SV=1	4	1	1	TPRKB		0.392564	2.71594	0.152202
P22059	Oxysterol-binding protein 1 OS=Homo sapiens OX=9606 GN=OSBP PE=1 SV=1	21	13	12	OSBP		0.606764	2.71576	0.152221
Q8WXI9	Transcriptional repressor p66-beta OS=Homo sapiens OX=9606 GN=GATAD2B PE=1 SV=1	5	2	1	GATAD2B		-0.317226	2.71258	0.152557
Q8TCT9	Minor histocompatibility antigen H13 OS=Homo sapiens OX=9606 GN=HM13 PE=1 SV=1	10	3	3	HM13		0.822811	2.71234	0.152582
P22033	Methylmalonyl-CoA mutase, mitochondrial OS=Homo sapiens OX=9606 GN=MMUT PE=1 SV=4	17	11	11	MMUT		-0.127948	2.71063	0.152763
Q99523	Sortilin OS=Homo sapiens OX=9606 GN=SORT1 PE=1 SV=3	4	3	3	SORT1		-0.730961	2.70969	0.152863
Q9UBV8	Peflin OS=Homo sapiens OX=9606 GN=PEF1 PE=1 SV=1	15	4	4	PEF1		0.812699	2.70885	0.152952
Q15006	ER membrane protein complex subunit 2 OS=Homo sapiens OX=9606 GN=EMC2 PE=1 SV=1	18	4	4	EMC2		1.08995	2.70861	0.152977
O15371	Eukaryotic translation initiation factor 3 subunit D OS=Homo sapiens OX=9606 GN=EIF3D PE=1 SV=1	45	17	17	EIF3D		0.289629	2.7066	0.153191
Q7L099	Protein RUFY3 OS=Homo sapiens OX=9606 GN=RUFY3 PE=1 SV=1	7	2	2	RUFY3		-0.10591	2.6976	0.154149
Q99805	Transmembrane 9 superfamily member 2 OS=Homo sapiens OX=9606 GN=TM9SF2 PE=1 SV=1	18	8	8	TM9SF2		0.242169	2.69686	0.154228
P09960	Leukotriene A-4 hydrolase OS=Homo sapiens OX=9606 GN=LTA4H PE=1 SV=2	27	13	13	LTA4H		0.340133	2.69663	0.154252
Q15819	Ubiquitin-conjugating enzyme E2 variant 2 OS=Homo sapiens OX=9606 GN=UBE2V2 PE=1 SV=4	45	6	1	UBE2V2		0.159389	2.69365	0.154572
Q9UHW9	Solute carrier family 12 member 6 OS=Homo sapiens OX=9606 GN=SLC12A6 PE=1 SV=2	13	11	8	SLC12A6		0.338857	2.6935	0.154588
Q04917	14-3-3 protein eta OS=Homo sapiens OX=9606 GN=YWHAH PE=1 SV=4	52	15	10	YWHAH		0.310828	2.69223	0.154724
Q9UKK9	ADP-sugar pyrophosphatase OS=Homo sapiens OX=9606 GN=NUDT5 PE=1 SV=1	12	3	3	NUDT5		0.291456	2.69174	0.154777
P04843	Dolichyl-diphosphooligosaccharide--protein glycosyltransferase subunit 1 OS=Homo sapiens OX=9606 GN=RPN1 PE=1 SV=1	44	23	23	RPN1		0.318466	2.68472	0.155532
P33176	Kinesin-1 heavy chain OS=Homo sapiens OX=9606 GN=KIF5B PE=1 SV=1	43	35	28	KIF5B		0.332686	2.68361	0.155652
Q12899	Tripartite motif-containing protein 26 OS=Homo sapiens OX=9606 GN=TRIM26 PE=1 SV=1	3	1	1	TRIM26		-0.790231	2.67924	0.156123
Q12849	G-rich sequence factor 1 OS=Homo sapiens OX=9606 GN=GRSF1 PE=1 SV=3	15	5	5	GRSF1		-0.283289	2.6782	0.156236
Q9Y2Q5	Ragulator complex protein LAMTOR2 OS=Homo sapiens OX=9606 GN=LAMTOR2 PE=1 SV=1	48	5	5	LAMTOR2		0.575638	2.67157	0.156956
P12004	Proliferating cell nuclear antigen OS=Homo sapiens OX=9606 GN=PCNA PE=1 SV=1	62	13	13	PCNA		0.356604	2.66865	0.157274
Q92974	Rho guanine nucleotide exchange factor 2 OS=Homo sapiens OX=9606 GN=ARHGEF2 PE=1 SV=4	12	8	8	ARHGEF2		0.939313	2.66794	0.157351
O14950	Myosin regulatory light chain 12B OS=Homo sapiens OX=9606 GN=MYL12B PE=1 SV=2	63	11	0	MYL12B		-0.310393	2.66486	0.157688
Q15024	Exosome complex component RRP42 OS=Homo sapiens OX=9606 GN=EXOSC7 PE=1 SV=3	18	3	3	EXOSC7		1.56564	2.66415	0.157765
Q15428	Splicing factor 3A subunit 2 OS=Homo sapiens OX=9606 GN=SF3A2 PE=1 SV=2	20	7	7	SF3A2		0.264691	2.66349	0.157838
Q12792	Twinfilin-1 OS=Homo sapiens OX=9606 GN=TWF1 PE=1 SV=3	40	13	10	TWF1		0.765583	2.66172	0.158031
Q8WVM8	Sec1 family domain-containing protein 1 OS=Homo sapiens OX=9606 GN=SCFD1 PE=1 SV=4	28	14	14	SCFD1		0.485006	2.66141	0.158065
P31942	Heterogeneous nuclear ribonucleoprotein H3 OS=Homo sapiens OX=9606 GN=HNRNPH3 PE=1 SV=2	41	8	8	HNRNPH3		-0.48917	2.66006	0.158213
Q9UHV9	Prefoldin subunit 2 OS=Homo sapiens OX=9606 GN=PFDN2 PE=1 SV=1	42	5	5	PFDN2		0.438662	2.65887	0.158344
O94855	Protein transport protein Sec24D OS=Homo sapiens OX=9606 GN=SEC24D PE=1 SV=2	17	13	12	SEC24D		0.458864	2.65654	0.158599
Q9UL25	Ras-related protein Rab-21 OS=Homo sapiens OX=9606 GN=RAB21 PE=1 SV=3	32	6	6	RAB21		1.32418	2.6555	0.158714
Q16740	ATP-dependent Clp protease proteolytic subunit, mitochondrial OS=Homo sapiens OX=9606 GN=CLPP PE=1 SV=1	15	3	3	CLPP		-0.130759	2.65397	0.158882
Q7Z3E5	LisH domain-containing protein ARMC9 OS=Homo sapiens OX=9606 GN=ARMC9 PE=1 SV=3	3	1	1	ARMC9		-0.4428	2.65148	0.159157
P15531	Nucleoside diphosphate kinase A OS=Homo sapiens OX=9606 GN=NME1 PE=1 SV=1	53	6	3	NME1		0.148726	2.65064	0.15925
O76003	Glutaredoxin-3 OS=Homo sapiens OX=9606 GN=GLRX3 PE=1 SV=2	26	7	7	GLRX3		0.246666	2.64677	0.159678
P63000	Ras-related C3 botulinum toxin substrate 1 OS=Homo sapiens OX=9606 GN=RAC1 PE=1 SV=1	41	9	3	RAC1		0.456597	2.64562	0.159804
Q16647	Prostacyclin synthase OS=Homo sapiens OX=9606 GN=PTGIS PE=1 SV=1	8	3	3	PTGIS		-1.64876	2.645	0.159873
P47712	Cytosolic phospholipase A2 OS=Homo sapiens OX=9606 GN=PLA2G4A PE=1 SV=2	21	11	11	PLA2G4A		0.428288	2.64453	0.159926
A0FGR8	Extended synaptotagmin-2 OS=Homo sapiens OX=9606 GN=ESYT2 PE=1 SV=1	9	6	6	ESYT2		1.39973	2.64348	0.160041
Q9BUQ8	Probable ATP-dependent RNA helicase DDX23 OS=Homo sapiens OX=9606 GN=DDX23 PE=1 SV=3	15	9	9	DDX23		0.715244	2.64046	0.160377
Q9BR76	Coronin-1B OS=Homo sapiens OX=9606 GN=CORO1B PE=1 SV=1	11	5	5	CORO1B		0.162362	2.64019	0.160407
Q9UM00	Calcium load-activated calcium channel OS=Homo sapiens OX=9606 GN=TMCO1 PE=1 SV=1	13	2	2	TMCO1		0.410247	2.63971	0.16046
P22061	Protein-L-isoaspartate(D-aspartate) O-methyltransferase OS=Homo sapiens OX=9606 GN=PCMT1 PE=1 SV=4	54	9	9	PCMT1		0.172027	2.63952	0.160482
Q9UJX4	Anaphase-promoting complex subunit 5 OS=Homo sapiens OX=9606 GN=ANAPC5 PE=1 SV=2	14	6	6	ANAPC5		0.292902	2.63862	0.160582
Q13347	Eukaryotic translation initiation factor 3 subunit I OS=Homo sapiens OX=9606 GN=EIF3I PE=1 SV=1	61	15	15	EIF3I		0.554289	2.63831	0.160617
O60907	F-box-like/WD repeat-containing protein TBL1X OS=Homo sapiens OX=9606 GN=TBL1X PE=1 SV=3 F-box-like/WD repeat-containing protein TBL1XR1 OS=Homo sapiens OX=9606 GN=TBL1XR1 PE=1 SV=1	22	8	0	TBL1X		0.371102	2.63398	0.161099
Q13885	Tubulin beta-2A chain OS=Homo sapiens OX=9606 GN=TUBB2A PE=1 SV=1	74	28	1	TUBB2A		0.175544	2.63244	0.161272
P61758	Prefoldin subunit 3 OS=Homo sapiens OX=9606 GN=VBP1 PE=1 SV=3	40	7	7	VBP1		0.666226	2.63233	0.161283
Q9H857	5'-nucleotidase domain-containing protein 2 OS=Homo sapiens OX=9606 GN=NT5DC2 PE=1 SV=1	7	2	2	NT5DC2		-0.266832	2.63202	0.161318
O00571	ATP-dependent RNA helicase DDX3X OS=Homo sapiens OX=9606 GN=DDX3X PE=1 SV=3	51	29	8	DDX3X		-0.12944	2.62891	0.161667
Q8IZE3	Protein-associating with the carboxyl-terminal domain of ezrin OS=Homo sapiens OX=9606 GN=SCYL3 PE=1 SV=3	4	2	2	SCYL3		-0.174417	2.6259	0.162003
Q9BW61	DET1- and DDB1-associated protein 1 OS=Homo sapiens OX=9606 GN=DDA1 PE=1 SV=1	8	1	1	DDA1		-0.34753	2.62542	0.162058
P61326	Protein mago nashi homolog OS=Homo sapiens OX=9606 GN=MAGOH PE=1 SV=1	45	5	1	MAGOH		1.2944	2.62308	0.162321
P61088	Ubiquitin-conjugating enzyme E2 N OS=Homo sapiens OX=9606 GN=UBE2N PE=1 SV=1	63	8	2	UBE2N		0.212032	2.62218	0.162422
P55209	Nucleosome assembly protein 1-like 1 OS=Homo sapiens OX=9606 GN=NAP1L1 PE=1 SV=1 Nucleosome assembly protein 1-like 4 OS=Homo sapiens OX=9606 GN=NAP1L4 PE=1 SV=1	46	15	14	NAP1L1		0.190672	2.6194	0.162736
Q92538	Golgi-specific brefeldin A-resistance guanine nucleotide exchange factor 1 OS=Homo sapiens OX=9606 GN=GBF1 PE=1 SV=2	12	14	14	GBF1		0.266155	2.61469	0.163267
O60264	SWI/SNF-related matrix-associated actin-dependent regulator of chromatin subfamily A member 5 OS=Homo sapiens OX=9606 GN=SMARCA5 PE=1 SV=1	22	21	17	SMARCA5		0.272177	2.61135	0.163646
P56545	C-terminal-binding protein 2 OS=Homo sapiens OX=9606 GN=CTBP2 PE=1 SV=1	43	12	9	CTBP2		0.617631	2.61093	0.163693
P57735	Ras-related protein Rab-25 OS=Homo sapiens OX=9606 GN=RAB25 PE=1 SV=2	17	4	3	RAB25		0.395236	2.61025	0.16377
Q86U44	N6-adenosine-methyltransferase catalytic subunit OS=Homo sapiens OX=9606 GN=METTL3 PE=1 SV=2	8	3	3	METTL3		-0.180403	2.60805	0.164021
P11047	Laminin subunit gamma-1 OS=Homo sapiens OX=9606 GN=LAMC1 PE=1 SV=3	8	9	9	LAMC1		-1.02136	2.6075	0.164083
A0AVT1	Ubiquitin-like modifier-activating enzyme 6 OS=Homo sapiens OX=9606 GN=UBA6 PE=1 SV=1	3	3	3	UBA6		-0.0891726	2.6062	0.164231
P49916	DNA ligase 3 OS=Homo sapiens OX=9606 GN=LIG3 PE=1 SV=2	10	9	9	LIG3		0.81455	2.60561	0.164299
Q10570	Cleavage and polyadenylation specificity factor subunit 1 OS=Homo sapiens OX=9606 GN=CPSF1 PE=1 SV=2	5	5	5	CPSF1		-0.457888	2.60556	0.164304
Q00169	Phosphatidylinositol transfer protein alpha isoform OS=Homo sapiens OX=9606 GN=PITPNA PE=1 SV=2	31	6	4	PITPNA		0.211404	2.60438	0.164439
P13798	Acylamino-acid-releasing enzyme OS=Homo sapiens OX=9606 GN=APEH PE=1 SV=4	10	5	5	APEH		-0.121804	2.60112	0.164811
Q13564	NEDD8-activating enzyme E1 regulatory subunit OS=Homo sapiens OX=9606 GN=NAE1 PE=1 SV=1	29	9	9	NAE1		0.70885	2.59783	0.165187
P29323	Ephrin type-B receptor 2 OS=Homo sapiens OX=9606 GN=EPHB2 PE=1 SV=5	5	3	2	EPHB2		-0.251874	2.59348	0.165686
P62277	40S ribosomal protein S13 OS=Homo sapiens OX=9606 GN=RPS13 PE=1 SV=2	49	10	10	RPS13		-0.304614	2.59344	0.165691
Q9UDY8	Mucosa-associated lymphoid tissue lymphoma translocation protein 1 OS=Homo sapiens OX=9606 GN=MALT1 PE=1 SV=1	5	3	3	MALT1		0.634873	2.59193	0.165864
P22234	Multifunctional protein ADE2 OS=Homo sapiens OX=9606 GN=PAICS PE=1 SV=3	41	18	18	PAICS		0.339989	2.59029	0.166053
P41252	Isoleucine--tRNA ligase, cytoplasmic OS=Homo sapiens OX=9606 GN=IARS PE=1 SV=2	16	16	16	IARS		0.369922	2.5893	0.166166
Q9BV23	Monoacylglycerol lipase ABHD6 OS=Homo sapiens OX=9606 GN=ABHD6 PE=1 SV=1	9	2	2	ABHD6		-0.350097	2.58769	0.166352
P11766	Alcohol dehydrogenase class-3 OS=Homo sapiens OX=9606 GN=ADH5 PE=1 SV=4	15	6	6	ADH5		0.602187	2.58725	0.166403
Q9UJ72	Annexin A10 OS=Homo sapiens OX=9606 GN=ANXA10 PE=1 SV=3	14	3	3	ANXA10		0.381562	2.58646	0.166494
Q9NX63	MICOS complex subunit MIC19 OS=Homo sapiens OX=9606 GN=CHCHD3 PE=1 SV=1	17	4	4	CHCHD3		2.10951	2.58625	0.166518
O60256	Phosphoribosyl pyrophosphate synthase-associated protein 2 OS=Homo sapiens OX=9606 GN=PRPSAP2 PE=1 SV=1	41	11	9	PRPSAP2		0.629947	2.58574	0.166577
Q9BXW6	Oxysterol-binding protein-related protein 1 OS=Homo sapiens OX=9606 GN=OSBPL1A PE=1 SV=2	2	1	1	OSBPL1A		0.327201	2.58419	0.166756
P78383	Solute carrier family 35 member B1 OS=Homo sapiens OX=9606 GN=SLC35B1 PE=1 SV=1	8	2	2	SLC35B1		0.787251	2.58381	0.1668
Q9P253	Vacuolar protein sorting-associated protein 18 homolog OS=Homo sapiens OX=9606 GN=VPS18 PE=1 SV=2	4	3	3	VPS18		0.727798	2.58361	0.166823
Q12874	Splicing factor 3A subunit 3 OS=Homo sapiens OX=9606 GN=SF3A3 PE=1 SV=1	42	16	16	SF3A3		0.238091	2.58351	0.166834
P61604	10 kDa heat shock protein, mitochondrial OS=Homo sapiens OX=9606 GN=HSPE1 PE=1 SV=2	76	9	9	HSPE1		0.236454	2.58172	0.167042
Q3ZCQ8	Mitochondrial import inner membrane translocase subunit TIM50 OS=Homo sapiens OX=9606 GN=TIMM50 PE=1 SV=2	14	5	5	TIMM50		0.156404	2.57773	0.167504
Q9UBV7	Beta-1,4-galactosyltransferase 7 OS=Homo sapiens OX=9606 GN=B4GALT7 PE=1 SV=1	2	1	1	B4GALT7		0.397564	2.57334	0.168015
Q9NPA8	Transcription and mRNA export factor ENY2 OS=Homo sapiens OX=9606 GN=ENY2 PE=1 SV=1	17	1	1	ENY2		-0.205223	2.57268	0.168092
P54652	Heat shock-related 70 kDa protein 2 OS=Homo sapiens OX=9606 GN=HSPA2 PE=1 SV=1 Heat shock cognate 71 kDa protein OS=Homo sapiens OX=9606 GN=HSPA8 PE=1 SV=1	39	22	9	HSPA2		-0.190534	2.5693	0.168486
P43307	Translocon-associated protein subunit alpha OS=Homo sapiens OX=9606 GN=SSR1 PE=1 SV=3	21	4	4	SSR1		0.190412	2.5685	0.168579
P11532	Dystrophin OS=Homo sapiens OX=9606 GN=DMD PE=1 SV=3	1	2	1	DMD		-0.538174	2.56621	0.168847
Q9H0L4	Cleavage stimulation factor subunit 2 tau variant OS=Homo sapiens OX=9606 GN=CSTF2T PE=1 SV=1	17	7	2	CSTF2T		0.272229	2.56418	0.169085
P49247	Ribose-5-phosphate isomerase OS=Homo sapiens OX=9606 GN=RPIA PE=1 SV=3	49	12	12	RPIA		0.203345	2.56376	0.169135
P07305	Histone H1.0 OS=Homo sapiens OX=9606 GN=H1F0 PE=1 SV=3	9	2	2	H1F0		2.94865	2.56286	0.16924
P80297	Metallothionein-1X OS=Homo sapiens OX=9606 GN=MT1X PE=1 SV=1	33	2	0	MT1X		2.37105	2.56154	0.169394
Q92925	SWI/SNF-related matrix-associated actin-dependent regulator of chromatin subfamily D member 2 OS=Homo sapiens OX=9606 GN=SMARCD2 PE=1 SV=3	21	7	5	SMARCD2		0.846251	2.56093	0.169467
Q92609	TBC1 domain family member 5 OS=Homo sapiens OX=9606 GN=TBC1D5 PE=1 SV=1	10	3	3	TBC1D5		-0.260363	2.55977	0.169602
Q9NPA3	Mid1-interacting protein 1 OS=Homo sapiens OX=9606 GN=MID1IP1 PE=1 SV=1	10	1	1	MID1IP1		-0.805453	2.55925	0.169664
Q12851	Mitogen-activated protein kinase kinase kinase kinase 2 OS=Homo sapiens OX=9606 GN=MAP4K2 PE=1 SV=2	5	3	3	MAP4K2		-0.362531	2.5578	0.169835
P43246	DNA mismatch repair protein Msh2 OS=Homo sapiens OX=9606 GN=MSH2 PE=1 SV=1	23	15	15	MSH2		0.205866	2.55762	0.169856
P27105	Erythrocyte band 7 integral membrane protein OS=Homo sapiens OX=9606 GN=STOM PE=1 SV=3	31	7	6	STOM		0.65212	2.557	0.169929
P62854	40S ribosomal protein S26 OS=Homo sapiens OX=9606 GN=RPS26 PE=1 SV=3	50	5	1	RPS26		0.136199	2.55442	0.170233
Q14203	Dynactin subunit 1 OS=Homo sapiens OX=9606 GN=DCTN1 PE=1 SV=3	40	39	39	DCTN1		0.376682	2.55311	0.170387
P27348	14-3-3 protein theta OS=Homo sapiens OX=9606 GN=YWHAQ PE=1 SV=1	63	21	15	YWHAQ		0.36211	2.55082	0.170658
Q9BWH6	RNA polymerase II-associated protein 1 OS=Homo sapiens OX=9606 GN=RPAP1 PE=1 SV=3	2	2	2	RPAP1		-0.214463	2.54974	0.170786
Q7RTV0	PHD finger-like domain-containing protein 5A OS=Homo sapiens OX=9606 GN=PHF5A PE=1 SV=1	48	5	5	PHF5A		0.873979	2.54759	0.17104
Q2VPB7	AP-5 complex subunit beta-1 OS=Homo sapiens OX=9606 GN=AP5B1 PE=1 SV=4	2	1	1	AP5B1		-0.415423	2.54566	0.17127
O43313	ATM interactor OS=Homo sapiens OX=9606 GN=ATMIN PE=1 SV=2	1	1	1	ATMIN		-0.521413	2.54498	0.17135
Q16658	Fascin OS=Homo sapiens OX=9606 GN=FSCN1 PE=1 SV=3	15	5	5	FSCN1		0.243255	2.54482	0.171369
Q9BY44	Eukaryotic translation initiation factor 2A OS=Homo sapiens OX=9606 GN=EIF2A PE=1 SV=3	22	8	8	EIF2A		0.104569	2.54375	0.171497
Q6L8Q7	2',5'-phosphodiesterase 12 OS=Homo sapiens OX=9606 GN=PDE12 PE=1 SV=2	13	6	6	PDE12		0.583006	2.54143	0.171772
P49588	Alanine--tRNA ligase, cytoplasmic OS=Homo sapiens OX=9606 GN=AARS PE=1 SV=2	23	19	19	AARS		0.141385	2.53956	0.171995
P49590	Probable histidine--tRNA ligase, mitochondrial OS=Homo sapiens OX=9606 GN=HARS2 PE=1 SV=1	8	4	1	HARS2		1.44788	2.53837	0.172137
Q9UN86	Ras GTPase-activating protein-binding protein 2 OS=Homo sapiens OX=9606 GN=G3BP2 PE=1 SV=2	36	13	12	G3BP2		-0.139344	2.53655	0.172355
Q96BP3	Peptidylprolyl isomerase domain and WD repeat-containing protein 1 OS=Homo sapiens OX=9606 GN=PPWD1 PE=1 SV=1	13	6	6	PPWD1		0.482357	2.53638	0.172374
P20338	Ras-related protein Rab-4A OS=Homo sapiens OX=9606 GN=RAB4A PE=1 SV=3 Ras-related protein Rab-4B OS=Homo sapiens OX=9606 GN=RAB4B PE=1 SV=1	31	5	3	RAB4A		0.226968	2.53445	0.172605
Q9H299	SH3 domain-binding glutamic acid-rich-like protein 3 OS=Homo sapiens OX=9606 GN=SH3BGRL3 PE=1 SV=1	40	4	4	SH3BGRL3		0.350382	2.53268	0.172817
Q5TFE4	5'-nucleotidase domain-containing protein 1 OS=Homo sapiens OX=9606 GN=NT5DC1 PE=1 SV=1	13	3	3	NT5DC1		0.167902	2.53178	0.172925
P62891	60S ribosomal protein L39 OS=Homo sapiens OX=9606 GN=RPL39 PE=1 SV=2	20	1	0	RPL39		0.743289	2.53129	0.172984
P10644	cAMP-dependent protein kinase type I-alpha regulatory subunit OS=Homo sapiens OX=9606 GN=PRKAR1A PE=1 SV=1	31	12	9	PRKAR1A		0.429911	2.53103	0.173015
Q8NEN0	Armadillo repeat-containing protein 2 OS=Homo sapiens OX=9606 GN=ARMC2 PE=2 SV=4	2	1	1	ARMC2		-0.327788	2.53061	0.173066
Q53EL6	Programmed cell death protein 4 OS=Homo sapiens OX=9606 GN=PDCD4 PE=1 SV=2	8	2	2	PDCD4		-2.06392	2.52726	0.173468
Q75T13	GPI inositol-deacylase OS=Homo sapiens OX=9606 GN=PGAP1 PE=1 SV=1	5	3	3	PGAP1		0.312665	2.52654	0.173554
P26440	Isovaleryl-CoA dehydrogenase, mitochondrial OS=Homo sapiens OX=9606 GN=IVD PE=1 SV=2	13	6	6	IVD		1.14858	2.52639	0.173572
Q6UN15	Pre-mRNA 3'-end-processing factor FIP1 OS=Homo sapiens OX=9606 GN=FIP1L1 PE=1 SV=1	20	7	7	FIP1L1		0.776677	2.52598	0.173622
Q9Y2Z4	Tyrosine--tRNA ligase, mitochondrial OS=Homo sapiens OX=9606 GN=YARS2 PE=1 SV=2	3	1	1	YARS2		0.601354	2.52408	0.17385
Q8NEZ5	F-box only protein 22 OS=Homo sapiens OX=9606 GN=FBXO22 PE=1 SV=1	9	3	3	FBXO22		1.10978	2.5237	0.173897
Q8WTS6	Histone-lysine N-methyltransferase SETD7 OS=Homo sapiens OX=9606 GN=SETD7 PE=1 SV=1	4	1	1	SETD7		-0.526825	2.51985	0.174361
P62269	40S ribosomal protein S18 OS=Homo sapiens OX=9606 GN=RPS18 PE=1 SV=3	47	9	9	RPS18		-0.56762	2.51834	0.174543
Q8IWX8	Calcium homeostasis endoplasmic reticulum protein OS=Homo sapiens OX=9606 GN=CHERP PE=1 SV=3	6	4	4	CHERP		1.08802	2.51403	0.175066
P60468	Protein transport protein Sec61 subunit beta OS=Homo sapiens OX=9606 GN=SEC61B PE=1 SV=2	22	2	2	SEC61B		0.100732	2.5137	0.175106
Q14964	Ras-related protein Rab-39A OS=Homo sapiens OX=9606 GN=RAB39A PE=1 SV=2	13	2	2	RAB39A		1.20196	2.51367	0.17511
P09972	Fructose-bisphosphate aldolase C OS=Homo sapiens OX=9606 GN=ALDOC PE=1 SV=2	48	14	7	ALDOC		1.0743	2.51308	0.175181
O14737	Programmed cell death protein 5 OS=Homo sapiens OX=9606 GN=PDCD5 PE=1 SV=3	38	4	4	PDCD5		0.118258	2.50973	0.175589
P46940	Ras GTPase-activating-like protein IQGAP1 OS=Homo sapiens OX=9606 GN=IQGAP1 PE=1 SV=1	39	61	57	IQGAP1		0.146654	2.50889	0.17569
Q71UI9	Histone H2A.V OS=Homo sapiens OX=9606 GN=H2AFV PE=1 SV=3	54	5	0	H2AFV		2.46106	2.50767	0.175839
Q9UKW4	Guanine nucleotide exchange factor VAV3 OS=Homo sapiens OX=9606 GN=VAV3 PE=1 SV=1	4	2	2	VAV3		0.628998	2.50756	0.175852
Q9UPQ9	Trinucleotide repeat-containing gene 6B protein OS=Homo sapiens OX=9606 GN=TNRC6B PE=1 SV=4	3	3	3	TNRC6B		-0.817879	2.50682	0.175943
Q96P70	Importin-9 OS=Homo sapiens OX=9606 GN=IPO9 PE=1 SV=3	18	10	10	IPO9		0.49906	2.50606	0.176035
Q9P2E9	Ribosome-binding protein 1 OS=Homo sapiens OX=9606 GN=RRBP1 PE=1 SV=5	16	16	16	RRBP1		0.371964	2.50555	0.176098
P30086	Phosphatidylethanolamine-binding protein 1 OS=Homo sapiens OX=9606 GN=PEBP1 PE=1 SV=3	38	8	8	PEBP1		0.707132	2.50472	0.176199
P60866	40S ribosomal protein S20 OS=Homo sapiens OX=9606 GN=RPS20 PE=1 SV=1	34	5	5	RPS20		0.378102	2.50204	0.176527
P62829	60S ribosomal protein L23 OS=Homo sapiens OX=9606 GN=RPL23 PE=1 SV=1	66	10	10	RPL23		-0.42262	2.49833	0.176982
Q13470	Non-receptor tyrosine-protein kinase TNK1 OS=Homo sapiens OX=9606 GN=TNK1 PE=1 SV=3	2	1	1	TNK1		-0.375229	2.4966	0.177193
O43150	Arf-GAP with SH3 domain, ANK repeat and PH domain-containing protein 2 OS=Homo sapiens OX=9606 GN=ASAP2 PE=1 SV=3	4	2	2	ASAP2		0.539028	2.49591	0.177279
Q16555	Dihydropyrimidinase-related protein 2 OS=Homo sapiens OX=9606 GN=DPYSL2 PE=1 SV=1	62	22	19	DPYSL2		-0.170894	2.49308	0.177627
O14896	Interferon regulatory factor 6 OS=Homo sapiens OX=9606 GN=IRF6 PE=1 SV=1	3	1	1	IRF6		0.488797	2.49202	0.177757
Q96AT9	Ribulose-phosphate 3-epimerase OS=Homo sapiens OX=9606 GN=RPE PE=1 SV=1	29	4	2	RPE		0.85773	2.48986	0.178024
Q96L92	Sorting nexin-27 OS=Homo sapiens OX=9606 GN=SNX27 PE=1 SV=2	9	3	3	SNX27		1.62013	2.48833	0.178212
P51398	28S ribosomal protein S29, mitochondrial OS=Homo sapiens OX=9606 GN=DAP3 PE=1 SV=1	10	3	3	DAP3		0.298053	2.48662	0.178424
Q9P2R3	Rabankyrin-5 OS=Homo sapiens OX=9606 GN=ANKFY1 PE=1 SV=2	16	13	13	ANKFY1		0.303267	2.48625	0.17847
P55263	Adenosine kinase OS=Homo sapiens OX=9606 GN=ADK PE=1 SV=2	21	10	10	ADK		0.707636	2.48175	0.179027
Q9C0H2	Protein tweety homolog 3 OS=Homo sapiens OX=9606 GN=TTYH3 PE=1 SV=3	7	2	2	TTYH3		-1.24905	2.48174	0.179029
Q9NX40	OCIA domain-containing protein 1 OS=Homo sapiens OX=9606 GN=OCIAD1 PE=1 SV=1	13	2	2	OCIAD1		-0.159226	2.48114	0.179102
Q13572	Inositol-tetrakisphosphate 1-kinase OS=Homo sapiens OX=9606 GN=ITPK1 PE=1 SV=2	5	1	1	ITPK1		-0.283265	2.48029	0.179209
P43897	Elongation factor Ts, mitochondrial OS=Homo sapiens OX=9606 GN=TSFM PE=1 SV=2	23	4	4	TSFM		0.279943	2.47843	0.17944
Q15628	Tumor necrosis factor receptor type 1-associated DEATH domain protein OS=Homo sapiens OX=9606 GN=TRADD PE=1 SV=2	3	1	1	TRADD		0.308114	2.47463	0.179912
P42574	Caspase-3 OS=Homo sapiens OX=9606 GN=CASP3 PE=1 SV=2	7	2	1	CASP3		0.443385	2.47284	0.180136
O95235	Kinesin-like protein KIF20A OS=Homo sapiens OX=9606 GN=KIF20A PE=1 SV=1	3	2	2	KIF20A		-0.374712	2.47241	0.18019
P54920	Alpha-soluble NSF attachment protein OS=Homo sapiens OX=9606 GN=NAPA PE=1 SV=3	46	9	7	NAPA		0.614178	2.47056	0.180422
Q99661	Kinesin-like protein KIF2C OS=Homo sapiens OX=9606 GN=KIF2C PE=1 SV=2	14	10	9	KIF2C		0.354152	2.46802	0.180739
Q9NXX6	Non-structural maintenance of chromosomes element 4 homolog A OS=Homo sapiens OX=9606 GN=NSMCE4A PE=1 SV=2	8	2	1	NSMCE4A		0.251093	2.46801	0.180741
P61966	AP-1 complex subunit sigma-1A OS=Homo sapiens OX=9606 GN=AP1S1 PE=1 SV=1	49	8	6	AP1S1		0.616633	2.46744	0.180812
Q8N3P4	Vacuolar protein sorting-associated protein 8 homolog OS=Homo sapiens OX=9606 GN=VPS8 PE=1 SV=3	1	1	1	VPS8		-1.14894	2.46465	0.181162
Q16543	Hsp90 co-chaperone Cdc37 OS=Homo sapiens OX=9606 GN=CDC37 PE=1 SV=1	27	10	10	CDC37		0.352925	2.46332	0.181329
Q9HAV4	Exportin-5 OS=Homo sapiens OX=9606 GN=XPO5 PE=1 SV=1	5	5	5	XPO5		0.850021	2.46084	0.181641
Q9NZ32	Actin-related protein 10 OS=Homo sapiens OX=9606 GN=ACTR10 PE=1 SV=1	30	9	9	ACTR10		0.533087	2.46017	0.181725
O95861	3'(2'),5'-bisphosphate nucleotidase 1 OS=Homo sapiens OX=9606 GN=BPNT1 PE=1 SV=1	43	12	12	BPNT1		0.146191	2.45725	0.182093
O00743	Serine/threonine-protein phosphatase 6 catalytic subunit OS=Homo sapiens OX=9606 GN=PPP6C PE=1 SV=1	33	6	6	PPP6C		0.660324	2.45584	0.182272
Q9NZJ7	Mitochondrial carrier homolog 1 OS=Homo sapiens OX=9606 GN=MTCH1 PE=1 SV=1	3	1	1	MTCH1		3.55638	2.4558	0.182276
P51665	26S proteasome non-ATPase regulatory subunit 7 OS=Homo sapiens OX=9606 GN=PSMD7 PE=1 SV=2	57	12	12	PSMD7		0.19816	2.45536	0.182332
Q13188	Serine/threonine-protein kinase 3 OS=Homo sapiens OX=9606 GN=STK3 PE=1 SV=2	11	4	2	STK3		-0.545279	2.45256	0.182687
O15439	Multidrug resistance-associated protein 4 OS=Homo sapiens OX=9606 GN=ABCC4 PE=1 SV=3	7	7	7	ABCC4		1.03609	2.45167	0.182799
Q14165	Malectin OS=Homo sapiens OX=9606 GN=MLEC PE=1 SV=1	30	7	7	MLEC		0.61087	2.45124	0.182853
O60216	Double-strand-break repair protein rad21 homolog OS=Homo sapiens OX=9606 GN=RAD21 PE=1 SV=2	9	3	2	RAD21		-0.607736	2.45067	0.182926
Q92887	Canalicular multispecific organic anion transporter 1 OS=Homo sapiens OX=9606 GN=ABCC2 PE=1 SV=3	2	1	1	ABCC2		-0.455823	2.45009	0.182999
Q9UNH7	Sorting nexin-6 OS=Homo sapiens OX=9606 GN=SNX6 PE=1 SV=1	38	16	14	SNX6		0.427226	2.44873	0.183172
P23468	Receptor-type tyrosine-protein phosphatase delta OS=Homo sapiens OX=9606 GN=PTPRD PE=1 SV=2	1	1	0	PTPRD		-1.43153	2.44786	0.183283
O75448	Mediator of RNA polymerase II transcription subunit 24 OS=Homo sapiens OX=9606 GN=MED24 PE=1 SV=1	2	1	1	MED24		-0.826226	2.44686	0.183409
O95630	STAM-binding protein OS=Homo sapiens OX=9606 GN=STAMBP PE=1 SV=1	19	7	7	STAMBP		0.596747	2.44684	0.183412
Q9Y3B8	Oligoribonuclease, mitochondrial OS=Homo sapiens OX=9606 GN=REXO2 PE=1 SV=3	17	3	3	REXO2		0.840854	2.44672	0.183428
P06733	Alpha-enolase OS=Homo sapiens OX=9606 GN=ENO1 PE=1 SV=2	56	22	17	ENO1		-0.237683	2.4466	0.183442
Q5T1C6	Acyl-coenzyme A thioesterase THEM4 OS=Homo sapiens OX=9606 GN=THEM4 PE=1 SV=1	3	1	1	THEM4		-0.12623	2.44608	0.183509
Q6ZXV5	Protein O-mannosyl-transferase TMTC3 OS=Homo sapiens OX=9606 GN=TMTC3 PE=1 SV=2	8	5	5	TMTC3		0.462037	2.44585	0.183539
Q9HAV7	GrpE protein homolog 1, mitochondrial OS=Homo sapiens OX=9606 GN=GRPEL1 PE=1 SV=2	24	4	4	GRPEL1		0.668325	2.44402	0.183771
Q8IYQ7	Threonine synthase-like 1 OS=Homo sapiens OX=9606 GN=THNSL1 PE=1 SV=2	12	5	5	THNSL1		0.646164	2.43865	0.184457
P61353	60S ribosomal protein L27 OS=Homo sapiens OX=9606 GN=RPL27 PE=1 SV=2	50	8	8	RPL27		-0.206941	2.43723	0.184638
Q02952	A-kinase anchor protein 12 OS=Homo sapiens OX=9606 GN=AKAP12 PE=1 SV=4	3	6	6	AKAP12		0.53242	2.43658	0.184722
Q9H446	RWD domain-containing protein 1 OS=Homo sapiens OX=9606 GN=RWDD1 PE=1 SV=1	19	3	3	RWDD1		1.0773	2.43594	0.184803
Q9H0C8	Integrin-linked kinase-associated serine/threonine phosphatase 2C OS=Homo sapiens OX=9606 GN=ILKAP PE=1 SV=1	15	6	6	ILKAP		0.806772	2.43586	0.184813
P52306	Rap1 GTPase-GDP dissociation stimulator 1 OS=Homo sapiens OX=9606 GN=RAP1GDS1 PE=1 SV=3	32	13	13	RAP1GDS1		0.287913	2.43478	0.184951
Q96MV1	Transmembrane protein 56 OS=Homo sapiens OX=9606 GN=TMEM56 PE=1 SV=1	8	2	2	TMEM56		0.158254	2.43258	0.185234
Q9GZT3	SRA stem-loop-interacting RNA-binding protein, mitochondrial OS=Homo sapiens OX=9606 GN=SLIRP PE=1 SV=1	9	1	1	SLIRP		-0.693634	2.43122	0.185409
Q8N684	Cleavage and polyadenylation specificity factor subunit 7 OS=Homo sapiens OX=9606 GN=CPSF7 PE=1 SV=1	26	10	10	CPSF7		0.341109	2.42982	0.185589
P83881	60S ribosomal protein L36a OS=Homo sapiens OX=9606 GN=RPL36A PE=1 SV=2	28	6	2	RPL36A		-0.135182	2.42929	0.185657
Q15800	Methylsterol monooxygenase 1 OS=Homo sapiens OX=9606 GN=MSMO1 PE=1 SV=1	4	1	1	MSMO1		0.57859	2.42886	0.185712
Q9BRX2	Protein pelota homolog OS=Homo sapiens OX=9606 GN=PELO PE=1 SV=2	15	5	5	PELO		1.01695	2.42872	0.185731
P62256	Ubiquitin-conjugating enzyme E2 H OS=Homo sapiens OX=9606 GN=UBE2H PE=1 SV=1	27	4	4	UBE2H		0.398897	2.42861	0.185745
Q6WKZ4	Rab11 family-interacting protein 1 OS=Homo sapiens OX=9606 GN=RAB11FIP1 PE=1 SV=3	2	2	0	RAB11FIP1		0.463484	2.42848	0.185761
P10155	60 kDa SS-A/Ro ribonucleoprotein OS=Homo sapiens OX=9606 GN=TROVE2 PE=1 SV=2	30	13	13	TROVE2		0.289384	2.42758	0.185877
P53582	Methionine aminopeptidase 1 OS=Homo sapiens OX=9606 GN=METAP1 PE=1 SV=2	29	8	8	METAP1		0.226159	2.42567	0.186123
Q9NWY4	Histone PARylation factor 1 OS=Homo sapiens OX=9606 GN=HPF1 PE=1 SV=2	15	5	5	HPF1		0.567701	2.42285	0.186487
Q4G0J3	La-related protein 7 OS=Homo sapiens OX=9606 GN=LARP7 PE=1 SV=1	5	3	3	LARP7		-0.454302	2.42274	0.186502
Q86UP6	CUB and zona pellucida-like domain-containing protein 1 OS=Homo sapiens OX=9606 GN=CUZD1 PE=2 SV=1	4	1	1	CUZD1		0.24992	2.42224	0.186567
Q99613	Eukaryotic translation initiation factor 3 subunit C OS=Homo sapiens OX=9606 GN=EIF3C PE=1 SV=1	38	33	2	EIF3C		0.16806	2.4186	0.187037
Q14573	Inositol 1,4,5-trisphosphate receptor type 3 OS=Homo sapiens OX=9606 GN=ITPR3 PE=1 SV=2	6	13	13	ITPR3		0.313851	2.41488	0.18752
Q96BW1	Uracil phosphoribosyltransferase homolog OS=Homo sapiens OX=9606 GN=UPRT PE=1 SV=1	4	1	1	UPRT		-0.88143	2.4148	0.187531
P32929	Cystathionine gamma-lyase OS=Homo sapiens OX=9606 GN=CTH PE=1 SV=3	12	4	4	CTH		1.11705	2.41424	0.187604
Q8WTS1	1-acylglycerol-3-phosphate O-acyltransferase ABHD5 OS=Homo sapiens OX=9606 GN=ABHD5 PE=1 SV=1	5	1	1	ABHD5		-0.25241	2.41297	0.187769
P37235	Hippocalcin-like protein 1 OS=Homo sapiens OX=9606 GN=HPCAL1 PE=1 SV=3	15	2	1	HPCAL1		0.272727	2.41199	0.187897
Q8WVK2	U4/U6.U5 small nuclear ribonucleoprotein 27 kDa protein OS=Homo sapiens OX=9606 GN=SNRNP27 PE=1 SV=1	7	1	1	SNRNP27		-0.322941	2.41191	0.187907
O75689	Arf-GAP with dual PH domain-containing protein 1 OS=Homo sapiens OX=9606 GN=ADAP1 PE=1 SV=2	6	2	1	ADAP1		0.239001	2.41174	0.18793
P27695	DNA-(apurinic or apyrimidinic site) lyase OS=Homo sapiens OX=9606 GN=APEX1 PE=1 SV=2	38	10	10	APEX1		0.477822	2.41068	0.188067
P49821	NADH dehydrogenase [ubiquinone] flavoprotein 1, mitochondrial OS=Homo sapiens OX=9606 GN=NDUFV1 PE=1 SV=4	25	6	6	NDUFV1		0.42571	2.40825	0.188385
P51397	Death-associated protein 1 OS=Homo sapiens OX=9606 GN=DAP PE=1 SV=3	40	3	3	DAP		-0.419799	2.40578	0.188707
Q8IYB7	DIS3-like exonuclease 2 OS=Homo sapiens OX=9606 GN=DIS3L2 PE=1 SV=4	2	1	1	DIS3L2		0.410772	2.40575	0.188711
P49257	Protein ERGIC-53 OS=Homo sapiens OX=9606 GN=LMAN1 PE=1 SV=2	16	8	8	LMAN1		0.915844	2.40436	0.188892
Q6PCB6	Alpha/beta hydrolase domain-containing protein 17C OS=Homo sapiens OX=9606 GN=ABHD17C PE=1 SV=2	4	1	0	ABHD17C		0.507926	2.40419	0.188915
Q14157	Ubiquitin-associated protein 2-like OS=Homo sapiens OX=9606 GN=UBAP2L PE=1 SV=2	30	19	19	UBAP2L		0.421553	2.40236	0.189154
Q9Y276	Mitochondrial chaperone BCS1 OS=Homo sapiens OX=9606 GN=BCS1L PE=1 SV=1	17	4	4	BCS1L		0.610016	2.40142	0.189279
Q9UNF0	Protein kinase C and casein kinase substrate in neurons protein 2 OS=Homo sapiens OX=9606 GN=PACSIN2 PE=1 SV=2	27	11	9	PACSIN2		0.564537	2.40095	0.18934
Q99538	Legumain OS=Homo sapiens OX=9606 GN=LGMN PE=1 SV=1	4	1	1	LGMN		-0.227595	2.40087	0.18935
P61081	NEDD8-conjugating enzyme Ubc12 OS=Homo sapiens OX=9606 GN=UBE2M PE=1 SV=1	37	6	6	UBE2M		0.234929	2.39589	0.190005
Q8WVM7	Cohesin subunit SA-1 OS=Homo sapiens OX=9606 GN=STAG1 PE=1 SV=3	3	3	2	STAG1		0.480575	2.39513	0.190105
P67812	Signal peptidase complex catalytic subunit SEC11A OS=Homo sapiens OX=9606 GN=SEC11A PE=1 SV=1	26	6	5	SEC11A		0.303525	2.3943	0.190215
Q9Y3I0	tRNA-splicing ligase RtcB homolog OS=Homo sapiens OX=9606 GN=RTCB PE=1 SV=1	60	25	25	RTCB		0.251372	2.39368	0.190296
P55196	Afadin OS=Homo sapiens OX=9606 GN=AFDN PE=1 SV=3	6	6	6	AFDN		0.396755	2.39323	0.190356
Q969G5	Caveolae-associated protein 3 OS=Homo sapiens OX=9606 GN=CAVIN3 PE=1 SV=3	11	3	3	CAVIN3		1.37852	2.39073	0.190685
Q5MIZ7	Serine/threonine-protein phosphatase 4 regulatory subunit 3B OS=Homo sapiens OX=9606 GN=PPP4R3B PE=1 SV=2	10	6	3	PPP4R3B		0.483629	2.38915	0.190895
Q8WVC0	RNA polymerase-associated protein LEO1 OS=Homo sapiens OX=9606 GN=LEO1 PE=1 SV=1	5	2	2	LEO1		-0.996052	2.38915	0.190895
Q9C0I1	Myotubularin-related protein 12 OS=Homo sapiens OX=9606 GN=MTMR12 PE=1 SV=2	3	1	1	MTMR12		0.311744	2.38835	0.191
Q15020	Squamous cell carcinoma antigen recognized by T-cells 3 OS=Homo sapiens OX=9606 GN=SART3 PE=1 SV=1	7	6	6	SART3		0.718005	2.38829	0.191009
P42336	Phosphatidylinositol 4,5-bisphosphate 3-kinase catalytic subunit alpha isoform OS=Homo sapiens OX=9606 GN=PIK3CA PE=1 SV=2	1	1	1	PIK3CA		-0.340347	2.38716	0.191158
Q10713	Mitochondrial-processing peptidase subunit alpha OS=Homo sapiens OX=9606 GN=PMPCA PE=1 SV=2	10	5	5	PMPCA		0.862452	2.38392	0.191588
Q9UH65	Switch-associated protein 70 OS=Homo sapiens OX=9606 GN=SWAP70 PE=1 SV=1	23	10	10	SWAP70		0.239477	2.38382	0.191601
P13995	Bifunctional methylenetetrahydrofolate dehydrogenase/cyclohydrolase, mitochondrial OS=Homo sapiens OX=9606 GN=MTHFD2 PE=1 SV=2	22	5	5	MTHFD2		0.832548	2.3825	0.191777
P35659	Protein DEK OS=Homo sapiens OX=9606 GN=DEK PE=1 SV=1	20	8	8	DEK		1.11586	2.38022	0.192081
Q8WUM4	Programmed cell death 6-interacting protein OS=Homo sapiens OX=9606 GN=PDCD6IP PE=1 SV=1	34	23	23	PDCD6IP		0.241563	2.37847	0.192313
Q12974	Protein tyrosine phosphatase type IVA 2 OS=Homo sapiens OX=9606 GN=PTP4A2 PE=1 SV=1	43	4	3	PTP4A2		0.309287	2.37508	0.192765
Q09028	Histone-binding protein RBBP4 OS=Homo sapiens OX=9606 GN=RBBP4 PE=1 SV=3	74	15	10	RBBP4		0.46271	2.37397	0.192914
Q14444	Caprin-1 OS=Homo sapiens OX=9606 GN=CAPRIN1 PE=1 SV=2	22	13	13	CAPRIN1		0.336678	2.37225	0.193144
O96019	Actin-like protein 6A OS=Homo sapiens OX=9606 GN=ACTL6A PE=1 SV=1	26	7	6	ACTL6A		1.01161	2.37224	0.193146
Q96G23	Ceramide synthase 2 OS=Homo sapiens OX=9606 GN=CERS2 PE=1 SV=1	5	1	1	CERS2		0.561659	2.37213	0.19316
Q9NS69	Mitochondrial import receptor subunit TOM22 homolog OS=Homo sapiens OX=9606 GN=TOMM22 PE=1 SV=3	34	4	4	TOMM22		0.448914	2.36978	0.193476
P48509	CD151 antigen OS=Homo sapiens OX=9606 GN=CD151 PE=1 SV=3	3	1	1	CD151		0.411316	2.36912	0.193563
Q9BVW5	TIMELESS-interacting protein OS=Homo sapiens OX=9606 GN=TIPIN PE=1 SV=2	5	1	1	TIPIN		-0.715523	2.36859	0.193635
P61421	V-type proton ATPase subunit d 1 OS=Homo sapiens OX=9606 GN=ATP6V0D1 PE=1 SV=1	17	4	4	ATP6V0D1		0.313032	2.36845	0.193654
Q99700	Ataxin-2 OS=Homo sapiens OX=9606 GN=ATXN2 PE=1 SV=2	8	8	8	ATXN2		-0.256701	2.36199	0.194522
Q9Y281	Cofilin-2 OS=Homo sapiens OX=9606 GN=CFL2 PE=1 SV=1	67	11	7	CFL2		0.711569	2.35947	0.194863
O43776	Asparagine--tRNA ligase, cytoplasmic OS=Homo sapiens OX=9606 GN=NARS PE=1 SV=1	26	14	14	NARS		0.475454	2.35939	0.194873
P39687	Acidic leucine-rich nuclear phosphoprotein 32 family member A OS=Homo sapiens OX=9606 GN=ANP32A PE=1 SV=1 Acidic leucine-rich nuclear phosphoprotein 32 family member B OS=Homo sapiens OX=9606 GN=ANP32B PE=1 SV=1	35	12	6	ANP32A		0.156969	2.35923	0.194895
Q53GS9	U4/U6.U5 tri-snRNP-associated protein 2 OS=Homo sapiens OX=9606 GN=USP39 PE=1 SV=2	18	6	6	USP39		0.189126	2.35886	0.194945
Q9Y678	Coatomer subunit gamma-1 OS=Homo sapiens OX=9606 GN=COPG1 PE=1 SV=1	61	39	36	COPG1		0.188636	2.35524	0.195435
Q13868	Exosome complex component RRP4 OS=Homo sapiens OX=9606 GN=EXOSC2 PE=1 SV=2	33	6	6	EXOSC2		0.35579	2.35515	0.195447
Q06124	Tyrosine-protein phosphatase non-receptor type 11 OS=Homo sapiens OX=9606 GN=PTPN11 PE=1 SV=2	39	16	16	PTPN11		0.0998631	2.35504	0.195462
P61020	Ras-related protein Rab-5B OS=Homo sapiens OX=9606 GN=RAB5B PE=1 SV=1	72	10	7	RAB5B		0.245432	2.35485	0.195488
Q92734	Protein TFG OS=Homo sapiens OX=9606 GN=TFG PE=1 SV=2	22	7	7	TFG		0.259844	2.35184	0.195896
P45984	Mitogen-activated protein kinase 9 OS=Homo sapiens OX=9606 GN=MAPK9 PE=1 SV=2	20	8	2	MAPK9		0.722866	2.35107	0.196
P55060	Exportin-2 OS=Homo sapiens OX=9606 GN=CSE1L PE=1 SV=3	43	32	32	CSE1L		0.168087	2.34924	0.196249
Q01804	OTU domain-containing protein 4 OS=Homo sapiens OX=9606 GN=OTUD4 PE=1 SV=4	1	1	1	OTUD4		0.253354	2.34821	0.19639
P46379	Large proline-rich protein BAG6 OS=Homo sapiens OX=9606 GN=BAG6 PE=1 SV=2	17	14	14	BAG6		0.515785	2.34792	0.196429
O00330	Pyruvate dehydrogenase protein X component, mitochondrial OS=Homo sapiens OX=9606 GN=PDHX PE=1 SV=3	19	7	7	PDHX		0.322205	2.34782	0.196442
Q5JRA6	Transport and Golgi organization protein 1 homolog OS=Homo sapiens OX=9606 GN=MIA3 PE=1 SV=1	3	4	4	MIA3		0.758359	2.34765	0.196466
O15321	Transmembrane 9 superfamily member 1 OS=Homo sapiens OX=9606 GN=TM9SF1 PE=2 SV=2	2	1	1	TM9SF1		-0.128566	2.34728	0.196516
P36578	60S ribosomal protein L4 OS=Homo sapiens OX=9606 GN=RPL4 PE=1 SV=5	41	19	19	RPL4		-0.29344	2.34721	0.196525
P62877	E3 ubiquitin-protein ligase RBX1 OS=Homo sapiens OX=9606 GN=RBX1 PE=1 SV=1	7	1	1	RBX1		0.745584	2.34567	0.196736
O00148	ATP-dependent RNA helicase DDX39A OS=Homo sapiens OX=9606 GN=DDX39A PE=1 SV=2	54	20	9	DDX39A		0.305285	2.34421	0.196935
P29692	Elongation factor 1-delta OS=Homo sapiens OX=9606 GN=EEF1D PE=1 SV=5	28	12	9	EEF1D		0.644517	2.34381	0.196989
Q9UL26	Ras-related protein Rab-22A OS=Homo sapiens OX=9606 GN=RAB22A PE=1 SV=2	14	2	1	RAB22A		0.292318	2.34305	0.197093
Q5VSL9	Striatin-interacting protein 1 OS=Homo sapiens OX=9606 GN=STRIP1 PE=1 SV=1	7	4	2	STRIP1		-0.306027	2.34268	0.197143
P54725	UV excision repair protein RAD23 homolog A OS=Homo sapiens OX=9606 GN=RAD23A PE=1 SV=1	25	5	3	RAD23A		0.224887	2.34253	0.197165
Q03164	Histone-lysine N-methyltransferase 2A OS=Homo sapiens OX=9606 GN=KMT2A PE=1 SV=5	0	1	1	KMT2A		-0.344305	2.34239	0.197184
Q7LGA3	Heparan sulfate 2-O-sulfotransferase 1 OS=Homo sapiens OX=9606 GN=HS2ST1 PE=1 SV=1	9	2	2	HS2ST1		0.291925	2.34225	0.197203
Q9H8Y8	Golgi reassembly-stacking protein 2 OS=Homo sapiens OX=9606 GN=GORASP2 PE=1 SV=3	22	7	6	GORASP2		0.173185	2.33921	0.197618
Q9UPT9	Ubiquitin carboxyl-terminal hydrolase 22 OS=Homo sapiens OX=9606 GN=USP22 PE=1 SV=2	7	2	2	USP22		-1.08264	2.33853	0.197711
P46109	Crk-like protein OS=Homo sapiens OX=9606 GN=CRKL PE=1 SV=1	26	6	6	CRKL		0.801247	2.338	0.197785
Q16851	UTP--glucose-1-phosphate uridylyltransferase OS=Homo sapiens OX=9606 GN=UGP2 PE=1 SV=5	43	15	15	UGP2		0.29485	2.33542	0.198139
O15212	Prefoldin subunit 6 OS=Homo sapiens OX=9606 GN=PFDN6 PE=1 SV=1	45	6	6	PFDN6		0.170279	2.33492	0.198207
Q96AG4	Leucine-rich repeat-containing protein 59 OS=Homo sapiens OX=9606 GN=LRRC59 PE=1 SV=1	26	10	10	LRRC59		-0.470076	2.33392	0.198345
P29218	Inositol monophosphatase 1 OS=Homo sapiens OX=9606 GN=IMPA1 PE=1 SV=1	16	5	5	IMPA1		1.11879	2.33305	0.198464
P10909	Clusterin OS=Homo sapiens OX=9606 GN=CLU PE=1 SV=1	4	2	2	CLU		-1.3509	2.33069	0.198788
P15104	Glutamine synthetase OS=Homo sapiens OX=9606 GN=GLUL PE=1 SV=4	16	4	4	GLUL		1.21398	2.33069	0.19879
Q99986	Serine/threonine-protein kinase VRK1 OS=Homo sapiens OX=9606 GN=VRK1 PE=1 SV=1	10	4	4	VRK1		1.49194	2.33005	0.198877
P09543	2',3'-cyclic-nucleotide 3'-phosphodiesterase OS=Homo sapiens OX=9606 GN=CNP PE=1 SV=2	6	3	2	CNP		0.432337	2.32949	0.198955
Q8N6D5	Ankyrin repeat domain-containing protein 29 OS=Homo sapiens OX=9606 GN=ANKRD29 PE=2 SV=2	3	1	1	ANKRD29		0.312253	2.32948	0.198955
P82673	28S ribosomal protein S35, mitochondrial OS=Homo sapiens OX=9606 GN=MRPS35 PE=1 SV=1	4	1	1	MRPS35		-0.280295	2.3268	0.199326
Q9Y277	Voltage-dependent anion-selective channel protein 3 OS=Homo sapiens OX=9606 GN=VDAC3 PE=1 SV=1	12	3	2	VDAC3		0.996222	2.3262	0.199409
P52434	DNA-directed RNA polymerases I, II, and III subunit RPABC3 OS=Homo sapiens OX=9606 GN=POLR2H PE=1 SV=4	46	4	4	POLR2H		1.02365	2.32618	0.199412
Q8NE71	ATP-binding cassette sub-family F member 1 OS=Homo sapiens OX=9606 GN=ABCF1 PE=1 SV=2	27	15	15	ABCF1		0.260874	2.32575	0.199471
Q12979	Active breakpoint cluster region-related protein OS=Homo sapiens OX=9606 GN=ABR PE=2 SV=2	19	11	10	ABR		0.236451	2.32351	0.199781
P63098	Calcineurin subunit B type 1 OS=Homo sapiens OX=9606 GN=PPP3R1 PE=1 SV=2	36	3	3	PPP3R1		0.278628	2.32341	0.199794
Q8WZA9	Immunity-related GTPase family Q protein OS=Homo sapiens OX=9606 GN=IRGQ PE=1 SV=1	12	3	3	IRGQ		0.373602	2.32285	0.199873
Q96IZ0	PRKC apoptosis WT1 regulator protein OS=Homo sapiens OX=9606 GN=PAWR PE=1 SV=1	8	2	2	PAWR		2.54214	2.3214	0.200074
Q96HW7	Integrator complex subunit 4 OS=Homo sapiens OX=9606 GN=INTS4 PE=1 SV=2	5	3	3	INTS4		-0.205594	2.31681	0.200711
O95817	BAG family molecular chaperone regulator 3 OS=Homo sapiens OX=9606 GN=BAG3 PE=1 SV=3	2	1	1	BAG3		1.09986	2.31292	0.201253
O14910	Protein lin-7 homolog A OS=Homo sapiens OX=9606 GN=LIN7A PE=1 SV=2	7	1	0	LIN7A		-0.302331	2.30749	0.202011
Q8IVM0	Coiled-coil domain-containing protein 50 OS=Homo sapiens OX=9606 GN=CCDC50 PE=1 SV=1	4	1	1	CCDC50		-0.931122	2.30737	0.202029
P20042	Eukaryotic translation initiation factor 2 subunit 2 OS=Homo sapiens OX=9606 GN=EIF2S2 PE=1 SV=2	34	12	12	EIF2S2		0.304893	2.30246	0.202718
O75431	Metaxin-2 OS=Homo sapiens OX=9606 GN=MTX2 PE=1 SV=1	12	2	2	MTX2		0.654068	2.30153	0.202848
Q13751	Laminin subunit beta-3 OS=Homo sapiens OX=9606 GN=LAMB3 PE=1 SV=1	1	1	1	LAMB3		-0.891443	2.30095	0.202929
Q86SZ2	Trafficking protein particle complex subunit 6B OS=Homo sapiens OX=9606 GN=TRAPPC6B PE=1 SV=1	5	1	1	TRAPPC6B		0.90358	2.29911	0.203188
Q9ULC4	Malignant T-cell-amplified sequence 1 OS=Homo sapiens OX=9606 GN=MCTS1 PE=1 SV=1	61	9	9	MCTS1		0.510537	2.2987	0.203246
P61019	Ras-related protein Rab-2A OS=Homo sapiens OX=9606 GN=RAB2A PE=1 SV=1	67	13	7	RAB2A		0.532975	2.29859	0.203261
Q3MHD2	Protein LSM12 homolog OS=Homo sapiens OX=9606 GN=LSM12 PE=1 SV=2	27	3	3	LSM12		0.0584114	2.29609	0.203614
Q969X5	Endoplasmic reticulum-Golgi intermediate compartment protein 1 OS=Homo sapiens OX=9606 GN=ERGIC1 PE=1 SV=1	19	4	4	ERGIC1		0.540412	2.29585	0.203648
P46459	Vesicle-fusing ATPase OS=Homo sapiens OX=9606 GN=NSF PE=1 SV=3	28	17	17	NSF		0.172813	2.29416	0.203887
Q15833	Syntaxin-binding protein 2 OS=Homo sapiens OX=9606 GN=STXBP2 PE=1 SV=2	20	11	11	STXBP2		0.55327	2.29342	0.203992
Q96S59	Ran-binding protein 9 OS=Homo sapiens OX=9606 GN=RANBP9 PE=1 SV=1	12	6	6	RANBP9		0.756019	2.29316	0.204028
Q8N4T8	Carbonyl reductase family member 4 OS=Homo sapiens OX=9606 GN=CBR4 PE=1 SV=3	16	3	3	CBR4		-0.154529	2.29288	0.204068
Q96Q15	Serine/threonine-protein kinase SMG1 OS=Homo sapiens OX=9606 GN=SMG1 PE=1 SV=3	3	5	5	SMG1		-0.202163	2.29279	0.20408
Q9BY77	Polymerase delta-interacting protein 3 OS=Homo sapiens OX=9606 GN=POLDIP3 PE=1 SV=2	12	4	4	POLDIP3		-0.684264	2.29224	0.204159
Q702N8	Xin actin-binding repeat-containing protein 1 OS=Homo sapiens OX=9606 GN=XIRP1 PE=1 SV=1	0	1	1	XIRP1		-0.291449	2.2899	0.20449
Q9UBQ0	Vacuolar protein sorting-associated protein 29 OS=Homo sapiens OX=9606 GN=VPS29 PE=1 SV=1	49	7	7	VPS29		0.618056	2.28962	0.204529
O95487	Protein transport protein Sec24B OS=Homo sapiens OX=9606 GN=SEC24B PE=1 SV=2	11	9	9	SEC24B		0.26996	2.28942	0.204558
O95299	NADH dehydrogenase [ubiquinone] 1 alpha subcomplex subunit 10, mitochondrial OS=Homo sapiens OX=9606 GN=NDUFA10 PE=1 SV=1	2	1	1	NDUFA10		1.54817	2.28312	0.205453
Q01469	Fatty acid-binding protein 5 OS=Homo sapiens OX=9606 GN=FABP5 PE=1 SV=3	22	2	1	FABP5		1.37552	2.2823	0.20557
P05496	ATP synthase F(0) complex subunit C1, mitochondrial OS=Homo sapiens OX=9606 GN=ATP5MC1 PE=1 SV=2	28	2	0	ATP5MC1		0.520999	2.28095	0.205762
Q9UIC8	Leucine carboxyl methyltransferase 1 OS=Homo sapiens OX=9606 GN=LCMT1 PE=1 SV=2	7	2	2	LCMT1		0.424832	2.27799	0.206184
Q99729	Heterogeneous nuclear ribonucleoprotein A/B OS=Homo sapiens OX=9606 GN=HNRNPAB PE=1 SV=2	28	10	9	HNRNPAB		0.202536	2.27618	0.206443
Q99766	ATP synthase subunit s, mitochondrial OS=Homo sapiens OX=9606 GN=DMAC2L PE=1 SV=3	5	1	1	DMAC2L		0.64103	2.27595	0.206477
P46100	Transcriptional regulator ATRX OS=Homo sapiens OX=9606 GN=ATRX PE=1 SV=5	1	2	2	ATRX		-0.99063	2.27125	0.20715
Q13131	5'-AMP-activated protein kinase catalytic subunit alpha-1 OS=Homo sapiens OX=9606 GN=PRKAA1 PE=1 SV=4	26	12	11	PRKAA1		0.224616	2.27111	0.207171
O95155	Ubiquitin conjugation factor E4 B OS=Homo sapiens OX=9606 GN=UBE4B PE=1 SV=1	12	10	10	UBE4B		-0.179754	2.26967	0.207377
Q9BV79	Enoyl-[acyl-carrier-protein] reductase, mitochondrial OS=Homo sapiens OX=9606 GN=MECR PE=1 SV=2	4	1	1	MECR		-0.344681	2.26772	0.207658
Q9GZZ1	N-alpha-acetyltransferase 50 OS=Homo sapiens OX=9606 GN=NAA50 PE=1 SV=1	27	4	4	NAA50		0.711021	2.26639	0.20785
Q9UQE7	Structural maintenance of chromosomes protein 3 OS=Homo sapiens OX=9606 GN=SMC3 PE=1 SV=2	37	39	39	SMC3		-0.11969	2.26048	0.208703
O75822	Eukaryotic translation initiation factor 3 subunit J OS=Homo sapiens OX=9606 GN=EIF3J PE=1 SV=2	36	9	9	EIF3J		0.606615	2.25976	0.208807
Q99633	Pre-mRNA-splicing factor 18 OS=Homo sapiens OX=9606 GN=PRPF18 PE=1 SV=1	4	1	1	PRPF18		-0.700395	2.25967	0.208819
P63272	Transcription elongation factor SPT4 OS=Homo sapiens OX=9606 GN=SUPT4H1 PE=1 SV=1	14	1	1	SUPT4H1		0.76893	2.25894	0.208925
O14920	Inhibitor of nuclear factor kappa-B kinase subunit beta OS=Homo sapiens OX=9606 GN=IKBKB PE=1 SV=1	4	2	2	IKBKB		0.283092	2.25807	0.209052
Q92599	Septin-8 OS=Homo sapiens OX=9606 GN=SEPT8 PE=1 SV=4	21	7	5	SEPT8_		0.975062	2.25718	0.20918
P84095	Rho-related GTP-binding protein RhoG OS=Homo sapiens OX=9606 GN=RHOG PE=1 SV=1	46	7	6	RHOG		1.00419	2.25681	0.209234
P04632	Calpain small subunit 1 OS=Homo sapiens OX=9606 GN=CAPNS1 PE=1 SV=1	49	9	8	CAPNS1		0.127973	2.2557	0.209395
Q5VWQ8	Disabled homolog 2-interacting protein OS=Homo sapiens OX=9606 GN=DAB2IP PE=1 SV=2	1	1	1	DAB2IP		0.447137	2.25565	0.209403
Q99504	Eyes absent homolog 3 OS=Homo sapiens OX=9606 GN=EYA3 PE=1 SV=3	9	3	3	EYA3		0.45225	2.25387	0.209662
Q99798	Aconitate hydratase, mitochondrial OS=Homo sapiens OX=9606 GN=ACO2 PE=1 SV=2	40	26	26	ACO2		-0.32279	2.2536	0.2097
O60437	Periplakin OS=Homo sapiens OX=9606 GN=PPL PE=1 SV=4	15	25	25	PPL		0.445272	2.25236	0.209881
Q8WU76	Sec1 family domain-containing protein 2 OS=Homo sapiens OX=9606 GN=SCFD2 PE=1 SV=2	4	2	2	SCFD2		-0.164971	2.25213	0.209914
P08173	Muscarinic acetylcholine receptor M4 OS=Homo sapiens OX=9606 GN=CHRM4 PE=1 SV=2	7	2	2	CHRM4		-0.610496	2.25001	0.210222
Q9HB40	Retinoid-inducible serine carboxypeptidase OS=Homo sapiens OX=9606 GN=SCPEP1 PE=1 SV=1	6	2	2	SCPEP1		-0.961692	2.24687	0.210681
Q676U5	Autophagy-related protein 16-1 OS=Homo sapiens OX=9606 GN=ATG16L1 PE=1 SV=2	3	2	2	ATG16L1		-1.58971	2.24465	0.211005
P09661	U2 small nuclear ribonucleoprotein A' OS=Homo sapiens OX=9606 GN=SNRPA1 PE=1 SV=2	46	9	9	SNRPA1		0.330651	2.24313	0.211227
Q7Z2Z2	Elongation factor-like GTPase 1 OS=Homo sapiens OX=9606 GN=EFL1 PE=1 SV=2	5	3	3	EFL1		0.583357	2.24224	0.211357
O00217	NADH dehydrogenase [ubiquinone] iron-sulfur protein 8, mitochondrial OS=Homo sapiens OX=9606 GN=NDUFS8 PE=1 SV=1	9	2	2	NDUFS8		0.486304	2.24153	0.211462
Q9NWZ5	Uridine-cytidine kinase-like 1 OS=Homo sapiens OX=9606 GN=UCKL1 PE=1 SV=2	5	1	1	UCKL1		0.577695	2.24081	0.211567
P30825	High affinity cationic amino acid transporter 1 OS=Homo sapiens OX=9606 GN=SLC7A1 PE=1 SV=1	2	1	0	SLC7A1		0.529645	2.23822	0.211948
P12235	ADP/ATP translocase 1 OS=Homo sapiens OX=9606 GN=SLC25A4 PE=1 SV=4	52	16	3	SLC25A4		0.175273	2.23555	0.21234
P53365	Arfaptin-2 OS=Homo sapiens OX=9606 GN=ARFIP2 PE=1 SV=1	22	4	4	ARFIP2		0.437907	2.23507	0.21241
Q13363	C-terminal-binding protein 1 OS=Homo sapiens OX=9606 GN=CTBP1 PE=1 SV=2	21	7	4	CTBP1		0.976515	2.23409	0.212555
Q9UMS4	Pre-mRNA-processing factor 19 OS=Homo sapiens OX=9606 GN=PRPF19 PE=1 SV=1	22	8	8	PRPF19		0.160168	2.23192	0.212876
Q92900	Regulator of nonsense transcripts 1 OS=Homo sapiens OX=9606 GN=UPF1 PE=1 SV=2	33	30	30	UPF1		0.357009	2.229	0.213306
Q9GZS3	WD repeat-containing protein 61 OS=Homo sapiens OX=9606 GN=WDR61 PE=1 SV=1	53	10	10	WDR61		0.657046	2.22804	0.213448
P58546	Myotrophin OS=Homo sapiens OX=9606 GN=MTPN PE=1 SV=2	44	5	5	MTPN		1.11968	2.22512	0.21388
Q6NZI2	Caveolae-associated protein 1 OS=Homo sapiens OX=9606 GN=CAVIN1 PE=1 SV=1	26	10	10	CAVIN1		0.203297	2.22422	0.214014
Q9H4A4	Aminopeptidase B OS=Homo sapiens OX=9606 GN=RNPEP PE=1 SV=2	17	10	10	RNPEP		0.482787	2.22317	0.214171
Q15393	Splicing factor 3B subunit 3 OS=Homo sapiens OX=9606 GN=SF3B3 PE=1 SV=4	30	27	27	SF3B3		0.226304	2.22292	0.214208
Q13480	GRB2-associated-binding protein 1 OS=Homo sapiens OX=9606 GN=GAB1 PE=1 SV=2	2	1	1	GAB1		-0.832146	2.2213	0.214447
P04233	HLA class II histocompatibility antigen gamma chain OS=Homo sapiens OX=9606 GN=CD74 PE=1 SV=3	3	1	1	CD74		-1.20561	2.22114	0.214471
Q7Z3B4	Nucleoporin p54 OS=Homo sapiens OX=9606 GN=NUP54 PE=1 SV=2	9	3	3	NUP54		1.30722	2.22033	0.214592
Q96EK5	KIF1-binding protein OS=Homo sapiens OX=9606 GN=KIF1BP PE=1 SV=1	10	6	6	KIF1BP		0.786424	2.21484	0.21541
P41240	Tyrosine-protein kinase CSK OS=Homo sapiens OX=9606 GN=CSK PE=1 SV=1	40	13	12	CSK		0.594486	2.21294	0.215695
Q9UNM6	26S proteasome non-ATPase regulatory subunit 13 OS=Homo sapiens OX=9606 GN=PSMD13 PE=1 SV=2	57	19	19	PSMD13		0.283975	2.21209	0.215822
Q9UHR4	Brain-specific angiogenesis inhibitor 1-associated protein 2-like protein 1 OS=Homo sapiens OX=9606 GN=BAIAP2L1 PE=1 SV=2	19	8	8	BAIAP2L1		0.240591	2.21186	0.215856
Q14789	Golgin subfamily B member 1 OS=Homo sapiens OX=9606 GN=GOLGB1 PE=1 SV=2	7	16	16	GOLGB1		0.383837	2.21143	0.21592
Q6NUK1	Calcium-binding mitochondrial carrier protein SCaMC-1 OS=Homo sapiens OX=9606 GN=SLC25A24 PE=1 SV=2	22	9	9	SLC25A24		0.220262	2.21096	0.215991
Q9C0D3	Protein zyg-11 homolog B OS=Homo sapiens OX=9606 GN=ZYG11B PE=1 SV=2	3	2	2	ZYG11B		-0.556699	2.20999	0.216135
Q9UL46	Proteasome activator complex subunit 2 OS=Homo sapiens OX=9606 GN=PSME2 PE=1 SV=4	53	11	11	PSME2		0.161724	2.20704	0.216577
O75909	Cyclin-K OS=Homo sapiens OX=9606 GN=CCNK PE=1 SV=2	2	1	1	CCNK		0.55916	2.20543	0.21682
P15311	Ezrin OS=Homo sapiens OX=9606 GN=EZR PE=1 SV=4	52	41	26	EZR		0.213946	2.20306	0.217176
O60841	Eukaryotic translation initiation factor 5B OS=Homo sapiens OX=9606 GN=EIF5B PE=1 SV=4	29	32	32	EIF5B		0.103627	2.20054	0.217557
Q92979	Ribosomal RNA small subunit methyltransferase NEP1 OS=Homo sapiens OX=9606 GN=EMG1 PE=1 SV=4	11	2	2	EMG1		0.761066	2.20032	0.21759
Q13042	Cell division cycle protein 16 homolog OS=Homo sapiens OX=9606 GN=CDC16 PE=1 SV=2	6	3	3	CDC16		0.943576	2.19941	0.217727
P10636	Microtubule-associated protein tau OS=Homo sapiens OX=9606 GN=MAPT PE=1 SV=5	9	4	4	MAPT		1.6211	2.19928	0.217747
P16401	Histone H1.5 OS=Homo sapiens OX=9606 GN=HIST1H1B PE=1 SV=3	12	4	3	HIST1H1B		0.373914	2.19902	0.217785
O15234	Protein CASC3 OS=Homo sapiens OX=9606 GN=CASC3 PE=1 SV=2	9	4	4	CASC3		0.625186	2.1985	0.217865
P49748	Very long-chain specific acyl-CoA dehydrogenase, mitochondrial OS=Homo sapiens OX=9606 GN=ACADVL PE=1 SV=1	22	11	11	ACADVL		0.837084	2.19439	0.218485
P42345	Serine/threonine-protein kinase mTOR OS=Homo sapiens OX=9606 GN=MTOR PE=1 SV=1	12	17	17	MTOR		0.20928	2.19405	0.218537
P14550	Aldo-keto reductase family 1 member A1 OS=Homo sapiens OX=9606 GN=AKR1A1 PE=1 SV=3	23	7	6	AKR1A1		0.196568	2.19319	0.218667
Q9BQQ3	Golgi reassembly-stacking protein 1 OS=Homo sapiens OX=9606 GN=GORASP1 PE=1 SV=3	14	4	3	GORASP1		0.231231	2.18985	0.219174
P39748	Flap endonuclease 1 OS=Homo sapiens OX=9606 GN=FEN1 PE=1 SV=1	25	7	7	FEN1		0.176256	2.1898	0.219182
P50336	Protoporphyrinogen oxidase OS=Homo sapiens OX=9606 GN=PPOX PE=1 SV=1	4	1	1	PPOX		0.509127	2.18733	0.219558
O00716	Transcription factor E2F3 OS=Homo sapiens OX=9606 GN=E2F3 PE=1 SV=1	3	1	1	E2F3		0.384627	2.18588	0.219778
P25490	Transcriptional repressor protein YY1 OS=Homo sapiens OX=9606 GN=YY1 PE=1 SV=2	17	7	3	YY1		0.468772	2.1857	0.219806
Q93045	Stathmin-2 OS=Homo sapiens OX=9606 GN=STMN2 PE=1 SV=3	15	4	1	STMN2		-0.324348	2.18483	0.219939
Q9UKV8	Protein argonaute-2 OS=Homo sapiens OX=9606 GN=AGO2 PE=1 SV=3	14	8	4	AGO2		-0.163495	2.1846	0.219973
P61457	Pterin-4-alpha-carbinolamine dehydratase OS=Homo sapiens OX=9606 GN=PCBD1 PE=1 SV=2	31	2	2	PCBD1		-0.850962	2.18395	0.220072
P03905	NADH-ubiquinone oxidoreductase chain 4 OS=Homo sapiens OX=9606 GN=MT-ND4 PE=1 SV=1	7	2	2	MT-ND4		0.917306	2.18117	0.220496
P50395	Rab GDP dissociation inhibitor beta OS=Homo sapiens OX=9606 GN=GDI2 PE=1 SV=2	74	29	20	GDI2		0.243138	2.18054	0.220594
Q96C36	Pyrroline-5-carboxylate reductase 2 OS=Homo sapiens OX=9606 GN=PYCR2 PE=1 SV=1	21	6	5	PYCR2		0.155269	2.1796	0.220737
P15559	NAD(P)H dehydrogenase [quinone] 1 OS=Homo sapiens OX=9606 GN=NQO1 PE=1 SV=1	7	2	2	NQO1		0.446615	2.17745	0.221066
Q9HD33	39S ribosomal protein L47, mitochondrial OS=Homo sapiens OX=9606 GN=MRPL47 PE=1 SV=2	7	2	2	MRPL47		0.0830351	2.17578	0.221321
Q07812	Apoptosis regulator BAX OS=Homo sapiens OX=9606 GN=BAX PE=1 SV=1	37	7	7	BAX		0.2124	2.17548	0.221368
P14406	Cytochrome c oxidase subunit 7A2, mitochondrial OS=Homo sapiens OX=9606 GN=COX7A2 PE=1 SV=1	12	1	1	COX7A2		1.68305	2.17471	0.221487
P18615	Negative elongation factor E OS=Homo sapiens OX=9606 GN=NELFE PE=1 SV=3	16	4	4	NELFE		-0.259125	2.16699	0.222675
P25789	Proteasome subunit alpha type-4 OS=Homo sapiens OX=9606 GN=PSMA4 PE=1 SV=1	67	12	12	PSMA4		0.33672	2.16693	0.222684
P47756	F-actin-capping protein subunit beta OS=Homo sapiens OX=9606 GN=CAPZB PE=1 SV=4	56	13	13	CAPZB		0.266841	2.166	0.222828
P46926	Glucosamine-6-phosphate isomerase 1 OS=Homo sapiens OX=9606 GN=GNPDA1 PE=1 SV=1	41	9	5	GNPDA1		0.481576	2.1641	0.223121
Q9UQB8	Brain-specific angiogenesis inhibitor 1-associated protein 2 OS=Homo sapiens OX=9606 GN=BAIAP2 PE=1 SV=1	19	9	9	BAIAP2		0.373149	2.16156	0.223514
O15111	Inhibitor of nuclear factor kappa-B kinase subunit alpha OS=Homo sapiens OX=9606 GN=CHUK PE=1 SV=2	5	3	3	CHUK		-0.24208	2.16077	0.223637
Q92636	Protein FAN OS=Homo sapiens OX=9606 GN=NSMAF PE=1 SV=2	5	3	3	NSMAF		0.806973	2.15789	0.224084
Q8N3D4	EH domain-binding protein 1-like protein 1 OS=Homo sapiens OX=9606 GN=EHBP1L1 PE=1 SV=2	1	1	1	EHBP1L1		0.51966	2.1558	0.224409
Q9P0V3	SH3 domain-binding protein 4 OS=Homo sapiens OX=9606 GN=SH3BP4 PE=1 SV=1	4	3	3	SH3BP4		-0.538652	2.15576	0.224415
Q9UBF2	Coatomer subunit gamma-2 OS=Homo sapiens OX=9606 GN=COPG2 PE=1 SV=1	27	16	13	COPG2		0.291844	2.15214	0.224979
Q9NQ29	Putative RNA-binding protein Luc7-like 1 OS=Homo sapiens OX=9606 GN=LUC7L PE=1 SV=1	24	8	4	LUC7L		0.55698	2.15187	0.225021
O00161	Synaptosomal-associated protein 23 OS=Homo sapiens OX=9606 GN=SNAP23 PE=1 SV=1	19	3	3	SNAP23		-0.116194	2.15071	0.225202
O43707	Alpha-actinin-4 OS=Homo sapiens OX=9606 GN=ACTN4 PE=1 SV=2	68	55	34	ACTN4		0.0994396	2.14972	0.225357
Q9NS00	Glycoprotein-N-acetylgalactosamine 3-beta-galactosyltransferase 1 OS=Homo sapiens OX=9606 GN=C1GALT1 PE=1 SV=1	11	3	3	C1GALT1		2.21825	2.14907	0.225458
Q9NQZ2	Something about silencing protein 10 OS=Homo sapiens OX=9606 GN=UTP3 PE=1 SV=1	3	1	1	UTP3		-1.00471	2.14866	0.225522
Q96MU7	YTH domain-containing protein 1 OS=Homo sapiens OX=9606 GN=YTHDC1 PE=1 SV=3	6	3	3	YTHDC1		-0.148845	2.14751	0.225702
O14656	Torsin-1A OS=Homo sapiens OX=9606 GN=TOR1A PE=1 SV=1	12	3	3	TOR1A		0.555288	2.14747	0.225707
Q9P2N5	RNA-binding protein 27 OS=Homo sapiens OX=9606 GN=RBM27 PE=1 SV=2	9	7	6	RBM27		0.862075	2.14528	0.226051
O60828	Polyglutamine-binding protein 1 OS=Homo sapiens OX=9606 GN=PQBP1 PE=1 SV=1	17	2	2	PQBP1		0.656842	2.14037	0.226822
P16333	Cytoplasmic protein NCK1 OS=Homo sapiens OX=9606 GN=NCK1 PE=1 SV=1	14	4	3	NCK1		0.361906	2.13681	0.227381
Q96CS3	FAS-associated factor 2 OS=Homo sapiens OX=9606 GN=FAF2 PE=1 SV=2	30	8	8	FAF2		0.610123	2.13407	0.227814
O43290	U4/U6.U5 tri-snRNP-associated protein 1 OS=Homo sapiens OX=9606 GN=SART1 PE=1 SV=1	17	8	8	SART1		0.407061	2.13398	0.227828
Q93034	Cullin-5 OS=Homo sapiens OX=9606 GN=CUL5 PE=1 SV=4	12	6	6	CUL5		0.873903	2.13398	0.227829
Q9Y2Q3	Glutathione S-transferase kappa 1 OS=Homo sapiens OX=9606 GN=GSTK1 PE=1 SV=3	16	2	2	GSTK1		0.146382	2.13262	0.228043
Q6ZUJ8	Phosphoinositide 3-kinase adapter protein 1 OS=Homo sapiens OX=9606 GN=PIK3AP1 PE=1 SV=2	2	1	1	PIK3AP1		1.2317	2.13158	0.228208
Q96JM3	Chromosome alignment-maintaining phosphoprotein 1 OS=Homo sapiens OX=9606 GN=CHAMP1 PE=1 SV=2	3	2	2	CHAMP1		0.540327	2.13118	0.228272
Q9Y3A3	MOB-like protein phocein OS=Homo sapiens OX=9606 GN=MOB4 PE=1 SV=1	23	4	4	MOB4		0.995268	2.13068	0.22835
Q8IZP0	Abl interactor 1 OS=Homo sapiens OX=9606 GN=ABI1 PE=1 SV=4	18	7	5	ABI1		1.49103	2.12889	0.228634
P50851	Lipopolysaccharide-responsive and beige-like anchor protein OS=Homo sapiens OX=9606 GN=LRBA PE=1 SV=4	2	4	3	LRBA		-0.121362	2.1268	0.228966
Q9NZL9	Methionine adenosyltransferase 2 subunit beta OS=Homo sapiens OX=9606 GN=MAT2B PE=1 SV=1	14	3	3	MAT2B		-0.629553	2.12515	0.229227
P20839	Inosine-5'-monophosphate dehydrogenase 1 OS=Homo sapiens OX=9606 GN=IMPDH1 PE=1 SV=2	37	10	9	IMPDH1		0.625817	2.1251	0.229235
P36871	Phosphoglucomutase-1 OS=Homo sapiens OX=9606 GN=PGM1 PE=1 SV=3	44	15	15	PGM1		0.266302	2.12426	0.229369
P38435	Vitamin K-dependent gamma-carboxylase OS=Homo sapiens OX=9606 GN=GGCX PE=1 SV=2	3	2	2	GGCX		-0.39141	2.12205	0.22972
Q9Y5B9	FACT complex subunit SPT16 OS=Homo sapiens OX=9606 GN=SUPT16H PE=1 SV=1	32	26	26	SUPT16H		0.322992	2.12096	0.229893
Q6P1X6	UPF0598 protein C8orf82 OS=Homo sapiens OX=9606 GN=C8orf82 PE=1 SV=2	5	1	1	C8orf82		0.5867	2.11948	0.230129
Q13177	Serine/threonine-protein kinase PAK 2 OS=Homo sapiens OX=9606 GN=PAK2 PE=1 SV=3	44	17	11	PAK2		0.380301	2.1193	0.230159
Q16513	Serine/threonine-protein kinase N2 OS=Homo sapiens OX=9606 GN=PKN2 PE=1 SV=1	9	7	7	PKN2		-0.110118	2.11911	0.230189
Q86UL3	Glycerol-3-phosphate acyltransferase 4 OS=Homo sapiens OX=9606 GN=GPAT4 PE=1 SV=1	9	4	4	GPAT4		-0.367842	2.11652	0.230602
Q29974	HLA class II histocompatibility antigen, DRB1-16 beta chain OS=Homo sapiens OX=9606 GN=HLA-DRB1 PE=1 SV=1 HLA class II histocompatibility antigen, DRB1-9 beta chain OS=Homo sapiens OX=9606 GN=HLA-DRB1 PE=1 SV=1	6	2	0	HLA-DRB1		-0.299808	2.11498	0.230849
Q92665	28S ribosomal protein S31, mitochondrial OS=Homo sapiens OX=9606 GN=MRPS31 PE=1 SV=3	5	2	2	MRPS31		-0.314407	2.11471	0.230892
O15075	Serine/threonine-protein kinase DCLK1 OS=Homo sapiens OX=9606 GN=DCLK1 PE=1 SV=2	7	5	5	DCLK1		0.257449	2.11433	0.230953
Q9H1A4	Anaphase-promoting complex subunit 1 OS=Homo sapiens OX=9606 GN=ANAPC1 PE=1 SV=1	1	2	2	ANAPC1		0.492111	2.1141	0.230989
Q9BZJ0	Crooked neck-like protein 1 OS=Homo sapiens OX=9606 GN=CRNKL1 PE=1 SV=4	3	2	2	CRNKL1		-0.459897	2.11356	0.231076
O60232	Sjoegren syndrome/scleroderma autoantigen 1 OS=Homo sapiens OX=9606 GN=SSSCA1 PE=1 SV=1	28	3	3	SSSCA1		0.880928	2.11284	0.231192
Q6P3W7	SCY1-like protein 2 OS=Homo sapiens OX=9606 GN=SCYL2 PE=1 SV=1	16	9	9	SCYL2		1.45041	2.11225	0.231286
Q99996	A-kinase anchor protein 9 OS=Homo sapiens OX=9606 GN=AKAP9 PE=1 SV=4	4	11	11	AKAP9		-0.395797	2.11087	0.231507
A0A0B4J2D5	Glutamine amidotransferase-like class 1 domain-containing protein 3B, mitochondrial OS=Homo sapiens OX=9606 GN=GATD3B PE=1 SV=1	8	2	0	GATD3B		-0.109006	2.10973	0.231691
Q96J01	THO complex subunit 3 OS=Homo sapiens OX=9606 GN=THOC3 PE=1 SV=1	17	4	4	THOC3		1.47598	2.10887	0.231828
P35625	Metalloproteinase inhibitor 3 OS=Homo sapiens OX=9606 GN=TIMP3 PE=1 SV=2	19	3	3	TIMP3		1.99333	2.10753	0.232044
Q14258	E3 ubiquitin/ISG15 ligase TRIM25 OS=Homo sapiens OX=9606 GN=TRIM25 PE=1 SV=2	3	2	2	TRIM25		1.09724	2.1062	0.232258
Q9Y3I1	F-box only protein 7 OS=Homo sapiens OX=9606 GN=FBXO7 PE=1 SV=1	4	1	1	FBXO7		0.615442	2.10574	0.232331
P30101	Protein disulfide-isomerase A3 OS=Homo sapiens OX=9606 GN=PDIA3 PE=1 SV=4	40	23	23	PDIA3		-0.198409	2.10566	0.232345
P22307	Non-specific lipid-transfer protein OS=Homo sapiens OX=9606 GN=SCP2 PE=1 SV=2	11	6	6	SCP2		-0.131601	2.1048	0.232483
Q9HBH5	Retinol dehydrogenase 14 OS=Homo sapiens OX=9606 GN=RDH14 PE=1 SV=1	26	9	9	RDH14		0.257386	2.10304	0.232767
O15050	TPR and ankyrin repeat-containing protein 1 OS=Homo sapiens OX=9606 GN=TRANK1 PE=2 SV=4	0	1	1	TRANK1		1.47194	2.10281	0.232804
O76024	Wolframin OS=Homo sapiens OX=9606 GN=WFS1 PE=1 SV=2	1	1	1	WFS1		0.40463	2.10247	0.232859
Q8NE86	Calcium uniporter protein, mitochondrial OS=Homo sapiens OX=9606 GN=MCU PE=1 SV=1	21	5	5	MCU		0.923243	2.10055	0.23317
P51858	Hepatoma-derived growth factor OS=Homo sapiens OX=9606 GN=HDGF PE=1 SV=1	32	9	8	HDGF		0.328039	2.09863	0.23348
P15880	40S ribosomal protein S2 OS=Homo sapiens OX=9606 GN=RPS2 PE=1 SV=2	48	15	15	RPS2		0.156021	2.09754	0.233656
P54750	Calcium/calmodulin-dependent 3',5'-cyclic nucleotide phosphodiesterase 1A OS=Homo sapiens OX=9606 GN=PDE1A PE=2 SV=2	6	2	2	PDE1A		0.683083	2.09556	0.233978
O95336	6-phosphogluconolactonase OS=Homo sapiens OX=9606 GN=PGLS PE=1 SV=2	42	7	7	PGLS		-0.131034	2.09489	0.234085
O15228	Dihydroxyacetone phosphate acyltransferase OS=Homo sapiens OX=9606 GN=GNPAT PE=1 SV=1	4	2	2	GNPAT		0.426413	2.0941	0.234215
Q9BTX1	Nucleoporin NDC1 OS=Homo sapiens OX=9606 GN=NDC1 PE=1 SV=2	3	1	1	NDC1		1.06491	2.093	0.234393
Q96F86	Enhancer of mRNA-decapping protein 3 OS=Homo sapiens OX=9606 GN=EDC3 PE=1 SV=1	3	1	1	EDC3		0.44059	2.09206	0.234546
Q5TAQ9	DDB1- and CUL4-associated factor 8 OS=Homo sapiens OX=9606 GN=DCAF8 PE=1 SV=1	4	2	2	DCAF8		-0.807377	2.09011	0.234863
P31350	Ribonucleoside-diphosphate reductase subunit M2 OS=Homo sapiens OX=9606 GN=RRM2 PE=1 SV=1	48	16	15	RRM2		0.169206	2.08967	0.234934
Q96A65	Exocyst complex component 4 OS=Homo sapiens OX=9606 GN=EXOC4 PE=1 SV=1	24	18	18	EXOC4		-0.180205	2.08955	0.234954
Q15427	Splicing factor 3B subunit 4 OS=Homo sapiens OX=9606 GN=SF3B4 PE=1 SV=1	22	6	6	SF3B4		0.408338	2.08908	0.23503
Q9C0B2	Cilia- and flagella-associated protein 74 OS=Homo sapiens OX=9606 GN=CFAP74 PE=2 SV=3	1	1	1	CFAP74		-0.331313	2.08868	0.235095
Q96F63	Coiled-coil domain-containing protein 97 OS=Homo sapiens OX=9606 GN=CCDC97 PE=1 SV=1	6	1	1	CCDC97		-0.365298	2.08671	0.235417
Q9Y4L1	Hypoxia up-regulated protein 1 OS=Homo sapiens OX=9606 GN=HYOU1 PE=1 SV=1	23	19	19	HYOU1		0.320616	2.08659	0.235437
Q15907	Ras-related protein Rab-11B OS=Homo sapiens OX=9606 GN=RAB11B PE=1 SV=4	61	14	2	RAB11B		-0.0567097	2.08489	0.235714
Q99627	COP9 signalosome complex subunit 8 OS=Homo sapiens OX=9606 GN=COPS8 PE=1 SV=1	44	4	4	COPS8		0.284961	2.07859	0.236746
Q96GC9	Vacuole membrane protein 1 OS=Homo sapiens OX=9606 GN=VMP1 PE=1 SV=1	2	1	1	VMP1		0.401108	2.07411	0.237483
O75323	Protein NipSnap homolog 2 OS=Homo sapiens OX=9606 GN=NIPSNAP2 PE=1 SV=1	23	5	5	NIPSNAP2		0.545395	2.07396	0.237507
Q8N5A5	Zinc finger CCCH-type with G patch domain-containing protein OS=Homo sapiens OX=9606 GN=ZGPAT PE=1 SV=3	1	1	1	ZGPAT		0.255265	2.07392	0.237512
O15258	Protein RER1 OS=Homo sapiens OX=9606 GN=RER1 PE=1 SV=1	19	3	3	RER1		0.905766	2.07211	0.237811
Q04637	Eukaryotic translation initiation factor 4 gamma 1 OS=Homo sapiens OX=9606 GN=EIF4G1 PE=1 SV=4	29	43	37	EIF4G1		0.133196	2.07194	0.237839
Q9Y5A7	NEDD8 ultimate buster 1 OS=Homo sapiens OX=9606 GN=NUB1 PE=1 SV=2	5	3	3	NUB1		1.75181	2.07104	0.237988
P46939	Utrophin OS=Homo sapiens OX=9606 GN=UTRN PE=1 SV=2	11	28	27	UTRN		0.186076	2.06902	0.238321
P09884	DNA polymerase alpha catalytic subunit OS=Homo sapiens OX=9606 GN=POLA1 PE=1 SV=2	8	9	9	POLA1		0.330293	2.06898	0.238328
Q7Z5L9	Interferon regulatory factor 2-binding protein 2 OS=Homo sapiens OX=9606 GN=IRF2BP2 PE=1 SV=2	14	5	3	IRF2BP2		-0.246927	2.06897	0.238329
Q8TBA6	Golgin subfamily A member 5 OS=Homo sapiens OX=9606 GN=GOLGA5 PE=1 SV=3	12	7	7	GOLGA5		0.648107	2.06869	0.238375
P29144	Tripeptidyl-peptidase 2 OS=Homo sapiens OX=9606 GN=TPP2 PE=1 SV=4	19	23	23	TPP2		0.222475	2.06457	0.239058
P09382	Galectin-1 OS=Homo sapiens OX=9606 GN=LGALS1 PE=1 SV=2	6	1	1	LGALS1		-0.204026	2.06449	0.239071
O14874	[3-methyl-2-oxobutanoate dehydrogenase [lipoamide]] kinase, mitochondrial OS=Homo sapiens OX=9606 GN=BCKDK PE=1 SV=2	13	3	3	BCKDK		-0.0580997	2.06431	0.2391
Q8NI60	Atypical kinase COQ8A, mitochondrial OS=Homo sapiens OX=9606 GN=COQ8A PE=1 SV=1	5	2	2	COQ8A		0.263957	2.06428	0.239105
P12830	Cadherin-1 OS=Homo sapiens OX=9606 GN=CDH1 PE=1 SV=3	7	4	4	CDH1		-0.850746	2.06127	0.239606
Q9H444	Charged multivesicular body protein 4b OS=Homo sapiens OX=9606 GN=CHMP4B PE=1 SV=1	15	3	3	CHMP4B		-0.123774	2.06069	0.239701
Q13043	Serine/threonine-protein kinase 4 OS=Homo sapiens OX=9606 GN=STK4 PE=1 SV=2	13	4	2	STK4		-0.195613	2.05996	0.239823
Q8NI35	InaD-like protein OS=Homo sapiens OX=9606 GN=PATJ PE=1 SV=3	2	2	2	PATJ		-0.263126	2.05985	0.239841
Q9BPW4	Apolipoprotein L4 OS=Homo sapiens OX=9606 GN=APOL4 PE=2 SV=3	3	1	1	APOL4		0.413018	2.05772	0.240196
Q5T8P6	RNA-binding protein 26 OS=Homo sapiens OX=9606 GN=RBM26 PE=1 SV=3	10	7	6	RBM26		0.745301	2.05623	0.240444
Q06546	GA-binding protein alpha chain OS=Homo sapiens OX=9606 GN=GABPA PE=1 SV=1	16	4	4	GABPA		1.21702	2.05531	0.240598
Q9NUJ1	Mycophenolic acid acyl-glucuronide esterase, mitochondrial OS=Homo sapiens OX=9606 GN=ABHD10 PE=1 SV=1	5	1	1	ABHD10		0.99218	2.05347	0.240904
P34897	Serine hydroxymethyltransferase, mitochondrial OS=Homo sapiens OX=9606 GN=SHMT2 PE=1 SV=3	44	18	17	SHMT2		-0.209779	2.05278	0.241019
P21291	Cysteine and glycine-rich protein 1 OS=Homo sapiens OX=9606 GN=CSRP1 PE=1 SV=3	31	5	5	CSRP1		0.492157	2.05067	0.241372
Q6P9B9	Integrator complex subunit 5 OS=Homo sapiens OX=9606 GN=INTS5 PE=1 SV=1	3	2	2	INTS5		-0.63972	2.0501	0.241468
Q8N1W1	Rho guanine nucleotide exchange factor 28 OS=Homo sapiens OX=9606 GN=ARHGEF28 PE=1 SV=3	3	4	4	ARHGEF28		-0.711958	2.04922	0.241615
Q9NXE4	Sphingomyelin phosphodiesterase 4 OS=Homo sapiens OX=9606 GN=SMPD4 PE=1 SV=3	2	1	1	SMPD4		0.512022	2.04911	0.241633
O43847	Nardilysin OS=Homo sapiens OX=9606 GN=NRDC PE=1 SV=3	5	5	5	NRDC		0.777404	2.04837	0.241758
Q8N8A2	Serine/threonine-protein phosphatase 6 regulatory ankyrin repeat subunit B OS=Homo sapiens OX=9606 GN=ANKRD44 PE=1 SV=3	3	2	1	ANKRD44		-0.262254	2.04541	0.242253
Q13573	SNW domain-containing protein 1 OS=Homo sapiens OX=9606 GN=SNW1 PE=1 SV=1	21	9	9	SNW1		-0.60717	2.0401	0.243147
Q16512	Serine/threonine-protein kinase N1 OS=Homo sapiens OX=9606 GN=PKN1 PE=1 SV=2	7	4	4	PKN1		-0.201292	2.03979	0.2432
Q96QC0	Serine/threonine-protein phosphatase 1 regulatory subunit 10 OS=Homo sapiens OX=9606 GN=PPP1R10 PE=1 SV=1	20	13	13	PPP1R10		-0.139181	2.03886	0.243355
Q8N556	Actin filament-associated protein 1 OS=Homo sapiens OX=9606 GN=AFAP1 PE=1 SV=2	1	1	1	AFAP1		0.553945	2.03863	0.243395
P34949	Mannose-6-phosphate isomerase OS=Homo sapiens OX=9606 GN=MPI PE=1 SV=2	4	1	1	MPI		0.280031	2.03808	0.243488
Q9Y2H0	Disks large-associated protein 4 OS=Homo sapiens OX=9606 GN=DLGAP4 PE=1 SV=3	2	2	2	DLGAP4		0.499147	2.03677	0.243708
Q96EE3	Nucleoporin SEH1 OS=Homo sapiens OX=9606 GN=SEH1L PE=1 SV=3	20	5	5	SEH1L		1.07603	2.03343	0.244274
Q96A35	39S ribosomal protein L24, mitochondrial OS=Homo sapiens OX=9606 GN=MRPL24 PE=1 SV=1	7	1	1	MRPL24		0.522076	2.03318	0.244316
P62913	60S ribosomal protein L11 OS=Homo sapiens OX=9606 GN=RPL11 PE=1 SV=2	43	7	7	RPL11		0.412544	2.03194	0.244527
Q9H4A6	Golgi phosphoprotein 3 OS=Homo sapiens OX=9606 GN=GOLPH3 PE=1 SV=1	38	8	7	GOLPH3		0.156757	2.02931	0.244972
O00567	Nucleolar protein 56 OS=Homo sapiens OX=9606 GN=NOP56 PE=1 SV=4	24	10	10	NOP56		0.616154	2.02872	0.245073
Q13685	Angio-associated migratory cell protein OS=Homo sapiens OX=9606 GN=AAMP PE=1 SV=2	7	2	2	AAMP		0.439046	2.02795	0.245203
Q8NC44	Reticulophagy regulator 2 OS=Homo sapiens OX=9606 GN=RETREG2 PE=1 SV=3	5	1	1	RETREG2		-0.598375	2.02767	0.24525
Q9UBX3	Mitochondrial dicarboxylate carrier OS=Homo sapiens OX=9606 GN=SLC25A10 PE=1 SV=2	21	5	5	SLC25A10		0.48809	2.02718	0.245333
Q5VZE5	N-alpha-acetyltransferase 35, NatC auxiliary subunit OS=Homo sapiens OX=9606 GN=NAA35 PE=1 SV=1	7	4	4	NAA35		0.335866	2.02673	0.24541
Q96DX4	RING finger and SPRY domain-containing protein 1 OS=Homo sapiens OX=9606 GN=RSPRY1 PE=1 SV=1	4	1	1	RSPRY1		-0.321444	2.0251	0.245688
Q7Z478	ATP-dependent RNA helicase DHX29 OS=Homo sapiens OX=9606 GN=DHX29 PE=1 SV=2	13	13	13	DHX29		0.246284	2.02393	0.245888
Q5T6J7	Probable gluconokinase OS=Homo sapiens OX=9606 GN=IDNK PE=1 SV=1	7	1	1	IDNK		0.159876	2.02216	0.24619
P35268	60S ribosomal protein L22 OS=Homo sapiens OX=9606 GN=RPL22 PE=1 SV=2	60	6	6	RPL22		0.966472	2.02022	0.24652
P10515	Dihydrolipoyllysine-residue acetyltransferase component of pyruvate dehydrogenase complex, mitochondrial OS=Homo sapiens OX=9606 GN=DLAT PE=1 SV=3	14	6	6	DLAT		0.170972	2.02022	0.246521
Q8N3U4	Cohesin subunit SA-2 OS=Homo sapiens OX=9606 GN=STAG2 PE=1 SV=3	9	6	5	STAG2		-0.392849	2.01759	0.246971
Q6IAA8	Ragulator complex protein LAMTOR1 OS=Homo sapiens OX=9606 GN=LAMTOR1 PE=1 SV=2	42	4	4	LAMTOR1		0.249193	2.01741	0.247001
P35610	Sterol O-acyltransferase 1 OS=Homo sapiens OX=9606 GN=SOAT1 PE=1 SV=3	3	1	1	SOAT1		0.78348	2.01399	0.247588
Q00535	Cyclin-dependent-like kinase 5 OS=Homo sapiens OX=9606 GN=CDK5 PE=1 SV=3	3	1	1	CDK5		-0.315728	2.01389	0.247604
P62241	40S ribosomal protein S8 OS=Homo sapiens OX=9606 GN=RPS8 PE=1 SV=2	59	13	13	RPS8		-0.260311	2.01336	0.247696
Q02252	Methylmalonate-semialdehyde dehydrogenase [acylating], mitochondrial OS=Homo sapiens OX=9606 GN=ALDH6A1 PE=1 SV=2	35	15	15	ALDH6A1		0.201608	2.01297	0.247763
P04626	Receptor tyrosine-protein kinase erbB-2 OS=Homo sapiens OX=9606 GN=ERBB2 PE=1 SV=1	4	3	3	ERBB2		-0.583753	2.01082	0.248131
P78417	Glutathione S-transferase omega-1 OS=Homo sapiens OX=9606 GN=GSTO1 PE=1 SV=2	7	2	2	GSTO1		0.408621	2.00994	0.248284
P00167	Cytochrome b5 OS=Homo sapiens OX=9606 GN=CYB5A PE=1 SV=2	32	3	3	CYB5A		0.471799	2.00949	0.24836
Q9NYL9	Tropomodulin-3 OS=Homo sapiens OX=9606 GN=TMOD3 PE=1 SV=1	42	12	10	TMOD3		0.358993	2.00937	0.248381
Q2TB10	Zinc finger protein 800 OS=Homo sapiens OX=9606 GN=ZNF800 PE=1 SV=1	3	1	1	ZNF800		-0.5503	2.00062	0.249893
P78318	Immunoglobulin-binding protein 1 OS=Homo sapiens OX=9606 GN=IGBP1 PE=1 SV=1	4	1	1	IGBP1		0.322025	1.99931	0.25012
O60306	RNA helicase aquarius OS=Homo sapiens OX=9606 GN=AQR PE=1 SV=4	6	5	5	AQR		0.588985	1.99748	0.250437
O15511	Actin-related protein 2/3 complex subunit 5 OS=Homo sapiens OX=9606 GN=ARPC5 PE=1 SV=3	36	4	4	ARPC5		0.948444	1.9973	0.250468
Q9H9B4	Sideroflexin-1 OS=Homo sapiens OX=9606 GN=SFXN1 PE=1 SV=4 Sideroflexin-3 OS=Homo sapiens OX=9606 GN=SFXN3 PE=1 SV=3	46	9	8	SFXN1		0.126818	1.9962	0.250659
P50914	60S ribosomal protein L14 OS=Homo sapiens OX=9606 GN=RPL14 PE=1 SV=4	27	6	6	RPL14		0.102669	1.99519	0.250836
Q13362	Serine/threonine-protein phosphatase 2A 56 kDa regulatory subunit gamma isoform OS=Homo sapiens OX=9606 GN=PPP2R5C PE=1 SV=3	15	6	4	PPP2R5C		0.334157	1.9944	0.250972
P51610	Host cell factor 1 OS=Homo sapiens OX=9606 GN=HCFC1 PE=1 SV=2	14	18	18	HCFC1		-0.212446	1.99427	0.250995
O95716	Ras-related protein Rab-3D OS=Homo sapiens OX=9606 GN=RAB3D PE=1 SV=1	31	5	1	RAB3D		0.347631	1.99183	0.25142
O60826	Coiled-coil domain-containing protein 22 OS=Homo sapiens OX=9606 GN=CCDC22 PE=1 SV=1	5	3	3	CCDC22		-0.199469	1.98998	0.251742
Q14534	Squalene monooxygenase OS=Homo sapiens OX=9606 GN=SQLE PE=1 SV=3	5	2	2	SQLE		-1.73188	1.98901	0.251912
Q9NVM9	Integrator complex subunit 13 OS=Homo sapiens OX=9606 GN=INTS13 PE=1 SV=2	3	2	2	INTS13		-0.277408	1.98825	0.252045
O14777	Kinetochore protein NDC80 homolog OS=Homo sapiens OX=9606 GN=NDC80 PE=1 SV=1	7	3	3	NDC80		-1.09206	1.98806	0.252078
Q9UKV5	E3 ubiquitin-protein ligase AMFR OS=Homo sapiens OX=9606 GN=AMFR PE=1 SV=2	2	1	1	AMFR		0.103452	1.98757	0.252163
Q13395	Probable methyltransferase TARBP1 OS=Homo sapiens OX=9606 GN=TARBP1 PE=1 SV=1	2	3	3	TARBP1		0.695161	1.98669	0.252317
Q9GZL7	Ribosome biogenesis protein WDR12 OS=Homo sapiens OX=9606 GN=WDR12 PE=1 SV=2	11	3	3	WDR12		1.52781	1.98657	0.252339
P84090	Enhancer of rudimentary homolog OS=Homo sapiens OX=9606 GN=ERH PE=1 SV=1	44	6	6	ERH		-0.483037	1.9865	0.252349
Q14161	ARF GTPase-activating protein GIT2 OS=Homo sapiens OX=9606 GN=GIT2 PE=1 SV=2	8	4	4	GIT2		0.704962	1.98486	0.252638
A5PLN9	Trafficking protein particle complex subunit 13 OS=Homo sapiens OX=9606 GN=TRAPPC13 PE=1 SV=2	2	1	1	TRAPPC13		-1.82988	1.98364	0.252852
P36551	Oxygen-dependent coproporphyrinogen-III oxidase, mitochondrial OS=Homo sapiens OX=9606 GN=CPOX PE=1 SV=3	21	8	8	CPOX		0.285106	1.98151	0.253225
O43657	Tetraspanin-6 OS=Homo sapiens OX=9606 GN=TSPAN6 PE=1 SV=1	11	2	2	TSPAN6		1.23604	1.97971	0.253541
Q9NYB9	Abl interactor 2 OS=Homo sapiens OX=9606 GN=ABI2 PE=1 SV=1 Abl interactor 1 OS=Homo sapiens OX=9606 GN=ABI1 PE=1 SV=4	11	4	2	ABI2		0.209905	1.97889	0.253685
Q9NP97	Dynein light chain roadblock-type 1 OS=Homo sapiens OX=9606 GN=DYNLRB1 PE=1 SV=3	29	2	1	DYNLRB1		-0.0827846	1.977	0.254018
P32189	Glycerol kinase OS=Homo sapiens OX=9606 GN=GK PE=1 SV=3	19	8	1	GK		0.29399	1.97403	0.254541
P07384	Calpain-1 catalytic subunit OS=Homo sapiens OX=9606 GN=CAPN1 PE=1 SV=1	37	20	20	CAPN1		0.172081	1.97119	0.255043
Q99471	Prefoldin subunit 5 OS=Homo sapiens OX=9606 GN=PFDN5 PE=1 SV=2	45	5	5	PFDN5		0.364619	1.97046	0.255171
Q6NYC1	Bifunctional arginine demethylase and lysyl-hydroxylase JMJD6 OS=Homo sapiens OX=9606 GN=JMJD6 PE=1 SV=1	19	5	5	JMJD6		0.378449	1.96985	0.255279
Q13523	Serine/threonine-protein kinase PRP4 homolog OS=Homo sapiens OX=9606 GN=PRPF4B PE=1 SV=3	13	11	11	PRPF4B		-0.381115	1.96942	0.255356
P61009	Signal peptidase complex subunit 3 OS=Homo sapiens OX=9606 GN=SPCS3 PE=1 SV=1	6	1	1	SPCS3		0.412909	1.96828	0.255557
Q16401	26S proteasome non-ATPase regulatory subunit 5 OS=Homo sapiens OX=9606 GN=PSMD5 PE=1 SV=3	8	3	3	PSMD5		0.680734	1.96517	0.256109
P49411	Elongation factor Tu, mitochondrial OS=Homo sapiens OX=9606 GN=TUFM PE=1 SV=2	40	15	15	TUFM		0.283264	1.96496	0.256146
Q6ZMG9	Ceramide synthase 6 OS=Homo sapiens OX=9606 GN=CERS6 PE=1 SV=1	4	2	2	CERS6		0.210657	1.96402	0.256314
P08708	40S ribosomal protein S17 OS=Homo sapiens OX=9606 GN=RPS17 PE=1 SV=2	67	11	11	RPS17		-0.545024	1.96302	0.256491
Q9H3U1	Protein unc-45 homolog A OS=Homo sapiens OX=9606 GN=UNC45A PE=1 SV=1	8	7	7	UNC45A		-0.765706	1.96214	0.256647
Q9NZM3	Intersectin-2 OS=Homo sapiens OX=9606 GN=ITSN2 PE=1 SV=3	1	1	1	ITSN2		-0.163342	1.96206	0.256662
Q9UJX5	Anaphase-promoting complex subunit 4 OS=Homo sapiens OX=9606 GN=ANAPC4 PE=1 SV=2	6	4	4	ANAPC4		0.0854976	1.95661	0.257633
O60763	General vesicular transport factor p115 OS=Homo sapiens OX=9606 GN=USO1 PE=1 SV=2	18	14	14	USO1		0.312727	1.95416	0.258071
O95865	N(G),N(G)-dimethylarginine dimethylaminohydrolase 2 OS=Homo sapiens OX=9606 GN=DDAH2 PE=1 SV=1	12	3	2	DDAH2		0.973707	1.95378	0.258139
Q9NXF1	Testis-expressed protein 10 OS=Homo sapiens OX=9606 GN=TEX10 PE=1 SV=2	6	4	4	TEX10		-0.210908	1.95335	0.258217
Q6IBS0	Twinfilin-2 OS=Homo sapiens OX=9606 GN=TWF2 PE=1 SV=2	24	8	5	TWF2		0.820184	1.95127	0.258589
Q9Y5S2	Serine/threonine-protein kinase MRCK beta OS=Homo sapiens OX=9606 GN=CDC42BPB PE=1 SV=2	12	16	14	CDC42BPB		0.365017	1.95047	0.258732
P17096	High mobility group protein HMG-I/HMG-Y OS=Homo sapiens OX=9606 GN=HMGA1 PE=1 SV=3	55	9	9	HMGA1		0.464172	1.94992	0.25883
Q9C0E2	Exportin-4 OS=Homo sapiens OX=9606 GN=XPO4 PE=1 SV=2	8	5	5	XPO4		-0.794762	1.94636	0.259469
Q96RS0	Trimethylguanosine synthase OS=Homo sapiens OX=9606 GN=TGS1 PE=1 SV=3	1	1	1	TGS1		-0.121223	1.94616	0.259506
Q6QEF8	Coronin-6 OS=Homo sapiens OX=9606 GN=CORO6 PE=1 SV=2	7	3	2	CORO6		1.51277	1.94604	0.259527
Q9NSE4	Isoleucine--tRNA ligase, mitochondrial OS=Homo sapiens OX=9606 GN=IARS2 PE=1 SV=2	9	8	8	IARS2		0.548284	1.94407	0.259882
Q9ULH0	Kinase D-interacting substrate of 220 kDa OS=Homo sapiens OX=9606 GN=KIDINS220 PE=1 SV=3	1	1	1	KIDINS220		-0.340615	1.94394	0.259906
O15116	U6 snRNA-associated Sm-like protein LSm1 OS=Homo sapiens OX=9606 GN=LSM1 PE=1 SV=1	49	5	5	LSM1		0.24061	1.94227	0.260207
Q8N9F7	Lysophospholipase D GDPD1 OS=Homo sapiens OX=9606 GN=GDPD1 PE=1 SV=2	14	3	3	GDPD1		-0.240917	1.94224	0.260212
Q9Y2R9	28S ribosomal protein S7, mitochondrial OS=Homo sapiens OX=9606 GN=MRPS7 PE=1 SV=2	6	1	1	MRPS7		-0.129324	1.94164	0.26032
Q9H0H0	Integrator complex subunit 2 OS=Homo sapiens OX=9606 GN=INTS2 PE=1 SV=2	11	6	6	INTS2		-0.245448	1.94108	0.260422
Q9NRL2	Bromodomain adjacent to zinc finger domain protein 1A OS=Homo sapiens OX=9606 GN=BAZ1A PE=1 SV=2	6	6	6	BAZ1A		0.387949	1.94028	0.260566
Q7Z460	CLIP-associating protein 1 OS=Homo sapiens OX=9606 GN=CLASP1 PE=1 SV=1	4	5	2	CLASP1		0.252132	1.93852	0.260884
Q96CD0	F-box/LRR-repeat protein 8 OS=Homo sapiens OX=9606 GN=FBXL8 PE=1 SV=1	3	1	1	FBXL8		-0.409848	1.93666	0.261221
Q14011	Cold-inducible RNA-binding protein OS=Homo sapiens OX=9606 GN=CIRBP PE=1 SV=1	38	5	5	CIRBP		-0.202388	1.93478	0.26156
P53985	Monocarboxylate transporter 1 OS=Homo sapiens OX=9606 GN=SLC16A1 PE=1 SV=3	8	3	3	SLC16A1		1.16494	1.93373	0.261752
Q05048	Cleavage stimulation factor subunit 1 OS=Homo sapiens OX=9606 GN=CSTF1 PE=1 SV=1	29	7	7	CSTF1		0.526635	1.93326	0.261837
O60927	E3 ubiquitin-protein ligase PPP1R11 OS=Homo sapiens OX=9606 GN=PPP1R11 PE=1 SV=1	13	2	2	PPP1R11		1.73215	1.93267	0.261944
O43264	Centromere/kinetochore protein zw10 homolog OS=Homo sapiens OX=9606 GN=ZW10 PE=1 SV=3	16	9	9	ZW10		0.922258	1.93212	0.262044
P15121	Aldose reductase OS=Homo sapiens OX=9606 GN=AKR1B1 PE=1 SV=3	26	6	4	AKR1B1		0.587955	1.93205	0.262057
Q8WVT3	Trafficking protein particle complex subunit 12 OS=Homo sapiens OX=9606 GN=TRAPPC12 PE=1 SV=3	3	1	1	TRAPPC12		-0.431466	1.932	0.262065
Q9UGR2	Zinc finger CCCH domain-containing protein 7B OS=Homo sapiens OX=9606 GN=ZC3H7B PE=1 SV=2	2	2	2	ZC3H7B		0.776591	1.93019	0.262394
P50502	Hsc70-interacting protein OS=Homo sapiens OX=9606 GN=ST13 PE=1 SV=2	25	9	0	ST13		0.112951	1.92743	0.262897
P50148	Guanine nucleotide-binding protein G(q) subunit alpha OS=Homo sapiens OX=9606 GN=GNAQ PE=1 SV=4	26	7	3	GNAQ		0.633322	1.92656	0.263056
Q9ULH7	Myocardin-related transcription factor B OS=Homo sapiens OX=9606 GN=MRTFB PE=1 SV=3	4	3	3	MRTFB		-0.825663	1.92619	0.263124
Q15811	Intersectin-1 OS=Homo sapiens OX=9606 GN=ITSN1 PE=1 SV=3	1	1	1	ITSN1		0.251274	1.92462	0.263411
Q9Y6Q5	AP-1 complex subunit mu-2 OS=Homo sapiens OX=9606 GN=AP1M2 PE=1 SV=4	31	10	7	AP1M2		-0.169035	1.92418	0.26349
O76031	ATP-dependent Clp protease ATP-binding subunit clpX-like, mitochondrial OS=Homo sapiens OX=9606 GN=CLPX PE=1 SV=2	25	12	12	CLPX		0.423951	1.92408	0.263507
Q9NZT2	Opioid growth factor receptor OS=Homo sapiens OX=9606 GN=OGFR PE=1 SV=3	1	1	1	OGFR		0.295771	1.92213	0.263865
Q15436	Protein transport protein Sec23A OS=Homo sapiens OX=9606 GN=SEC23A PE=1 SV=2	37	18	15	SEC23A		0.314782	1.919	0.264437
P52732	Kinesin-like protein KIF11 OS=Homo sapiens OX=9606 GN=KIF11 PE=1 SV=2	6	3	3	KIF11		-0.407357	1.91569	0.265046
Q9Y5L4	Mitochondrial import inner membrane translocase subunit Tim13 OS=Homo sapiens OX=9606 GN=TIMM13 PE=1 SV=1	78	6	6	TIMM13		0.334514	1.91446	0.26527
Q9NR31	GTP-binding protein SAR1a OS=Homo sapiens OX=9606 GN=SAR1A PE=1 SV=1	56	8	5	SAR1A		0.546999	1.91363	0.265423
Q5T6F2	Ubiquitin-associated protein 2 OS=Homo sapiens OX=9606 GN=UBAP2 PE=1 SV=1	8	4	4	UBAP2		0.444509	1.91312	0.265519
P14324	Farnesyl pyrophosphate synthase OS=Homo sapiens OX=9606 GN=FDPS PE=1 SV=4	2	1	1	FDPS		0.879678	1.91227	0.265675
Q9HD45	Transmembrane 9 superfamily member 3 OS=Homo sapiens OX=9606 GN=TM9SF3 PE=1 SV=2	17	9	9	TM9SF3		0.502531	1.91028	0.26604
P52888	Thimet oligopeptidase OS=Homo sapiens OX=9606 GN=THOP1 PE=1 SV=2	15	10	10	THOP1		0.268943	1.91003	0.266087
O95562	Vesicle transport protein SFT2B OS=Homo sapiens OX=9606 GN=SFT2D2 PE=1 SV=1	6	1	1	SFT2D2		0.390882	1.90997	0.266098
Q92544	Transmembrane 9 superfamily member 4 OS=Homo sapiens OX=9606 GN=TM9SF4 PE=1 SV=2	8	3	3	TM9SF4		0.851168	1.9095	0.266184
P49585	Choline-phosphate cytidylyltransferase A OS=Homo sapiens OX=9606 GN=PCYT1A PE=1 SV=2	23	6	5	PCYT1A		0.562041	1.90896	0.266284
P54105	Methylosome subunit pICln OS=Homo sapiens OX=9606 GN=CLNS1A PE=1 SV=1	21	2	2	CLNS1A		0.10915	1.90755	0.266544
P30622	CAP-Gly domain-containing linker protein 1 OS=Homo sapiens OX=9606 GN=CLIP1 PE=1 SV=2	8	9	8	CLIP1		0.560236	1.90702	0.266643
Q8IWS0	PHD finger protein 6 OS=Homo sapiens OX=9606 GN=PHF6 PE=1 SV=1	13	4	4	PHF6		0.335867	1.90641	0.266756
Q03001	Dystonin OS=Homo sapiens OX=9606 GN=DST PE=1 SV=4 Microtubule-actin cross-linking factor 1, isoforms 1/2/3/5 OS=Homo sapiens OX=9606 GN=MACF1 PE=1 SV=4	1	5	3	DST		-0.193478	1.90558	0.266909
Q14680	Maternal embryonic leucine zipper kinase OS=Homo sapiens OX=9606 GN=MELK PE=1 SV=3	3	1	1	MELK		0.436918	1.9048	0.267052
P30050	60S ribosomal protein L12 OS=Homo sapiens OX=9606 GN=RPL12 PE=1 SV=1	64	8	8	RPL12		0.836399	1.90412	0.26718
Q86X55	Histone-arginine methyltransferase CARM1 OS=Homo sapiens OX=9606 GN=CARM1 PE=1 SV=3	15	6	6	CARM1		0.713288	1.90318	0.267353
Q9ULE0	Protein WWC3 OS=Homo sapiens OX=9606 GN=WWC3 PE=1 SV=3	1	1	1	WWC3		0.197097	1.90213	0.267549
O76054	SEC14-like protein 2 OS=Homo sapiens OX=9606 GN=SEC14L2 PE=1 SV=1	22	8	5	SEC14L2		-0.452852	1.90126	0.26771
O60361	Putative nucleoside diphosphate kinase OS=Homo sapiens OX=9606 GN=NME2P1 PE=5 SV=1 Nucleoside diphosphate kinase B OS=Homo sapiens OX=9606 GN=NME2 PE=1 SV=1	34	4	1	NME2P1		0.350247	1.89931	0.268072
P13861	cAMP-dependent protein kinase type II-alpha regulatory subunit OS=Homo sapiens OX=9606 GN=PRKAR2A PE=1 SV=2	36	12	10	PRKAR2A		0.0909488	1.89913	0.268105
P61165	Transmembrane protein 258 OS=Homo sapiens OX=9606 GN=TMEM258 PE=1 SV=1	10	1	1	TMEM258		0.126859	1.89869	0.268186
P04792	Heat shock protein beta-1 OS=Homo sapiens OX=9606 GN=HSPB1 PE=1 SV=2	15	4	4	HSPB1		-0.798379	1.89508	0.268858
Q8N392	Rho GTPase-activating protein 18 OS=Homo sapiens OX=9606 GN=ARHGAP18 PE=1 SV=3	1	1	1	ARHGAP18		-0.30814	1.89475	0.26892
O43242	26S proteasome non-ATPase regulatory subunit 3 OS=Homo sapiens OX=9606 GN=PSMD3 PE=1 SV=2	41	24	24	PSMD3		0.177692	1.8936	0.269135
Q6PCB7	Long-chain fatty acid transport protein 1 OS=Homo sapiens OX=9606 GN=SLC27A1 PE=1 SV=1 Long-chain fatty acid transport protein 4 OS=Homo sapiens OX=9606 GN=SLC27A4 PE=1 SV=1	3	2	1	SLC27A1		0.579295	1.8895	0.2699
O43747	AP-1 complex subunit gamma-1 OS=Homo sapiens OX=9606 GN=AP1G1 PE=1 SV=5	37	23	23	AP1G1		0.266919	1.88936	0.269926
Q14694	Ubiquitin carboxyl-terminal hydrolase 10 OS=Homo sapiens OX=9606 GN=USP10 PE=1 SV=2	15	9	9	USP10		0.207519	1.88693	0.270382
Q5VZK9	F-actin-uncapping protein LRRC16A OS=Homo sapiens OX=9606 GN=CARMIL1 PE=1 SV=1	9	8	8	CARMIL1		0.337775	1.88667	0.270431
P43353	Aldehyde dehydrogenase family 3 member B1 OS=Homo sapiens OX=9606 GN=ALDH3B1 PE=1 SV=1	7	3	2	ALDH3B1		-0.31647	1.88623	0.270512
O60762	Dolichol-phosphate mannosyltransferase subunit 1 OS=Homo sapiens OX=9606 GN=DPM1 PE=1 SV=1	20	4	4	DPM1		0.929642	1.88605	0.270548
P09525	Annexin A4 OS=Homo sapiens OX=9606 GN=ANXA4 PE=1 SV=4	38	17	16	ANXA4		0.169045	1.88586	0.270583
Q8TBB5	Kelch domain-containing protein 4 OS=Homo sapiens OX=9606 GN=KLHDC4 PE=1 SV=1	2	1	1	KLHDC4		0.876851	1.88492	0.270758
Q86WR0	Coiled-coil domain-containing protein 25 OS=Homo sapiens OX=9606 GN=CCDC25 PE=1 SV=2	28	6	6	CCDC25		0.857449	1.88437	0.270862
Q9NUU7	ATP-dependent RNA helicase DDX19A OS=Homo sapiens OX=9606 GN=DDX19A PE=1 SV=1	43	15	1	DDX19A		0.548802	1.88239	0.271234
P36543	V-type proton ATPase subunit E 1 OS=Homo sapiens OX=9606 GN=ATP6V1E1 PE=1 SV=1	42	10	6	ATP6V1E1		0.292551	1.88235	0.271241
P24468	COUP transcription factor 2 OS=Homo sapiens OX=9606 GN=NR2F2 PE=1 SV=1	3	1	0	NR2F2		0.246846	1.88195	0.271317
O95477	ATP-binding cassette sub-family A member 1 OS=Homo sapiens OX=9606 GN=ABCA1 PE=1 SV=3	0	1	0	ABCA1		0.295219	1.88126	0.271447
Q9Y608	Leucine-rich repeat flightless-interacting protein 2 OS=Homo sapiens OX=9606 GN=LRRFIP2 PE=1 SV=1	12	6	5	LRRFIP2		0.352744	1.88104	0.271488
O95626	Acidic leucine-rich nuclear phosphoprotein 32 family member D OS=Homo sapiens OX=9606 GN=ANP32D PE=2 SV=2	18	4	1	ANP32D		-0.134344	1.88011	0.271664
Q9Y2H5	Pleckstrin homology domain-containing family A member 6 OS=Homo sapiens OX=9606 GN=PLEKHA6 PE=1 SV=4	1	1	1	PLEKHA6		-0.252187	1.88004	0.271675
P04040	Catalase OS=Homo sapiens OX=9606 GN=CAT PE=1 SV=3	28	12	12	CAT		0.394904	1.87692	0.272265
O94760	N(G),N(G)-dimethylarginine dimethylaminohydrolase 1 OS=Homo sapiens OX=9606 GN=DDAH1 PE=1 SV=3	33	9	8	DDAH1		0.158721	1.87604	0.27243
Q9NVE7	Pantothenate kinase 4 OS=Homo sapiens OX=9606 GN=PANK4 PE=1 SV=1	2	1	1	PANK4		-0.758314	1.87405	0.272807
O00506	Serine/threonine-protein kinase 25 OS=Homo sapiens OX=9606 GN=STK25 PE=1 SV=1 Serine/threonine-protein kinase 24 OS=Homo sapiens OX=9606 GN=STK24 PE=1 SV=1	16	5	0	STK25		0.364456	1.87147	0.273296
Q15369	Elongin-C OS=Homo sapiens OX=9606 GN=ELOC PE=1 SV=1	39	3	3	ELOC		0.595133	1.86885	0.273791
P30153	Serine/threonine-protein phosphatase 2A 65 kDa regulatory subunit A alpha isoform OS=Homo sapiens OX=9606 GN=PPP2R1A PE=1 SV=4	54	29	21	PPP2R1A		0.100808	1.86884	0.273793
P51571	Translocon-associated protein subunit delta OS=Homo sapiens OX=9606 GN=SSR4 PE=1 SV=1	29	4	4	SSR4		1.18449	1.86768	0.274013
P20020	Plasma membrane calcium-transporting ATPase 1 OS=Homo sapiens OX=9606 GN=ATP2B1 PE=1 SV=4	12	11	6	ATP2B1		0.370906	1.86494	0.274535
P52209	6-phosphogluconate dehydrogenase, decarboxylating OS=Homo sapiens OX=9606 GN=PGD PE=1 SV=3	35	14	13	PGD		0.194086	1.86432	0.274652
Q9UNZ5	Leydig cell tumor 10 kDa protein homolog OS=Homo sapiens OX=9606 GN=C19orf53 PE=1 SV=1	9	1	1	C19orf53		-0.543744	1.86427	0.274663
P61163	Alpha-centractin OS=Homo sapiens OX=9606 GN=ACTR1A PE=1 SV=1	61	17	9	ACTR1A		-0.159273	1.86409	0.274696
P52907	F-actin-capping protein subunit alpha-1 OS=Homo sapiens OX=9606 GN=CAPZA1 PE=1 SV=3	37	7	4	CAPZA1		0.332482	1.86189	0.275116
Q9H3Z4	DnaJ homolog subfamily C member 5 OS=Homo sapiens OX=9606 GN=DNAJC5 PE=1 SV=1	20	4	4	DNAJC5		1.14935	1.8614	0.27521
Q9H1B7	Interferon regulatory factor 2-binding protein-like OS=Homo sapiens OX=9606 GN=IRF2BPL PE=1 SV=1	15	7	5	IRF2BPL		0.180783	1.86128	0.275233
P16083	Ribosyldihydronicotinamide dehydrogenase [quinone] OS=Homo sapiens OX=9606 GN=NQO2 PE=1 SV=5	13	2	2	NQO2		0.125753	1.86056	0.275369
Q8IVD9	NudC domain-containing protein 3 OS=Homo sapiens OX=9606 GN=NUDCD3 PE=1 SV=3	2	1	1	NUDCD3		0.923901	1.85991	0.275493
Q9BRR6	ADP-dependent glucokinase OS=Homo sapiens OX=9606 GN=ADPGK PE=1 SV=1	4	2	2	ADPGK		-1.81165	1.85942	0.275587
P62314	Small nuclear ribonucleoprotein Sm D1 OS=Homo sapiens OX=9606 GN=SNRPD1 PE=1 SV=1	55	5	5	SNRPD1		0.286154	1.859	0.275667
Q14241	Elongin-A OS=Homo sapiens OX=9606 GN=ELOA PE=1 SV=2	2	1	1	ELOA		-0.314027	1.85688	0.276073
Q86VI3	Ras GTPase-activating-like protein IQGAP3 OS=Homo sapiens OX=9606 GN=IQGAP3 PE=1 SV=2	3	3	1	IQGAP3		-0.505005	1.85521	0.276392
Q9NZB2	Constitutive coactivator of PPAR-gamma-like protein 1 OS=Homo sapiens OX=9606 GN=FAM120A PE=1 SV=2	11	9	9	FAM120A		-0.466765	1.85498	0.276436
O75534	Cold shock domain-containing protein E1 OS=Homo sapiens OX=9606 GN=CSDE1 PE=1 SV=2	46	33	33	CSDE1		0.177873	1.85486	0.276459
Q05397	Focal adhesion kinase 1 OS=Homo sapiens OX=9606 GN=PTK2 PE=1 SV=2	9	7	7	PTK2		0.475545	1.8518	0.277047
O96011	Peroxisomal membrane protein 11B OS=Homo sapiens OX=9606 GN=PEX11B PE=1 SV=1	22	5	5	PEX11B		1.16093	1.85067	0.277264
P08579	U2 small nuclear ribonucleoprotein B'' OS=Homo sapiens OX=9606 GN=SNRPB2 PE=1 SV=1	41	8	6	SNRPB2		0.205403	1.85049	0.277299
P17050	Alpha-N-acetylgalactosaminidase OS=Homo sapiens OX=9606 GN=NAGA PE=1 SV=2	5	2	2	NAGA		-1.26155	1.85014	0.277365
Q6P1N0	Coiled-coil and C2 domain-containing protein 1A OS=Homo sapiens OX=9606 GN=CC2D1A PE=1 SV=1	1	1	1	CC2D1A		-0.323165	1.84967	0.277456
Q9BXB4	Oxysterol-binding protein-related protein 11 OS=Homo sapiens OX=9606 GN=OSBPL11 PE=1 SV=2	13	6	5	OSBPL11		0.308042	1.8493	0.277528
Q9NXW2	DnaJ homolog subfamily B member 12 OS=Homo sapiens OX=9606 GN=DNAJB12 PE=1 SV=5	8	3	3	DNAJB12		0.574637	1.84924	0.277539
O75494	Serine/arginine-rich splicing factor 10 OS=Homo sapiens OX=9606 GN=SRSF10 PE=1 SV=1	22	6	6	SRSF10		-0.266372	1.84916	0.277554
O94888	UBX domain-containing protein 7 OS=Homo sapiens OX=9606 GN=UBXN7 PE=1 SV=2	14	5	5	UBXN7		-0.197451	1.84889	0.277605
Q9UJC3	Protein Hook homolog 1 OS=Homo sapiens OX=9606 GN=HOOK1 PE=1 SV=2	2	1	1	HOOK1		-0.296163	1.84771	0.277833
Q9HCD6	Protein TANC2 OS=Homo sapiens OX=9606 GN=TANC2 PE=1 SV=3	2	2	2	TANC2		-0.640141	1.84708	0.277953
Q9Y3A6	Transmembrane emp24 domain-containing protein 5 OS=Homo sapiens OX=9606 GN=TMED5 PE=1 SV=1	12	3	3	TMED5		0.164513	1.84659	0.27805
Q9Y3E7	Charged multivesicular body protein 3 OS=Homo sapiens OX=9606 GN=CHMP3 PE=1 SV=3	14	3	3	CHMP3		1.22135	1.8457	0.278221
Q9NUB1	Acetyl-coenzyme A synthetase 2-like, mitochondrial OS=Homo sapiens OX=9606 GN=ACSS1 PE=1 SV=2	19	10	10	ACSS1		-0.28935	1.8444	0.278472
O14976	Cyclin-G-associated kinase OS=Homo sapiens OX=9606 GN=GAK PE=1 SV=2	5	5	5	GAK		0.779914	1.84315	0.278712
Q9BSI4	TERF1-interacting nuclear factor 2 OS=Homo sapiens OX=9606 GN=TINF2 PE=1 SV=1	4	1	1	TINF2		0.239021	1.83789	0.279731
P82664	28S ribosomal protein S10, mitochondrial OS=Homo sapiens OX=9606 GN=MRPS10 PE=1 SV=2	7	1	1	MRPS10		0.425566	1.83586	0.280124
Q9Y3E1	Hepatoma-derived growth factor-related protein 3 OS=Homo sapiens OX=9606 GN=HDGFL3 PE=1 SV=1	32	5	3	HDGFL3		0.420199	1.8327	0.280739
Q9H3P7	Golgi resident protein GCP60 OS=Homo sapiens OX=9606 GN=ACBD3 PE=1 SV=4	26	9	9	ACBD3		0.191572	1.83208	0.280858
Q9BXJ8	Transmembrane protein 120A OS=Homo sapiens OX=9606 GN=TMEM120A PE=1 SV=1	4	1	1	TMEM120A		0.436882	1.83193	0.280889
Q8TF01	Arginine/serine-rich protein PNISR OS=Homo sapiens OX=9606 GN=PNISR PE=1 SV=2	2	1	1	PNISR		-0.333026	1.83057	0.281153
Q9UHG0	Doublecortin domain-containing protein 2 OS=Homo sapiens OX=9606 GN=DCDC2 PE=1 SV=2	10	3	3	DCDC2		-0.366147	1.82986	0.281292
Q15165	Serum paraoxonase/arylesterase 2 OS=Homo sapiens OX=9606 GN=PON2 PE=1 SV=4	7	2	2	PON2		0.522624	1.82949	0.281365
P48507	Glutamate--cysteine ligase regulatory subunit OS=Homo sapiens OX=9606 GN=GCLM PE=1 SV=1	15	3	3	GCLM		-0.259789	1.82919	0.281422
O95486	Protein transport protein Sec24A OS=Homo sapiens OX=9606 GN=SEC24A PE=1 SV=2	4	5	5	SEC24A		0.476533	1.82905	0.281449
Q7Z6B0	Coiled-coil domain-containing protein 91 OS=Homo sapiens OX=9606 GN=CCDC91 PE=1 SV=2	3	1	1	CCDC91		-0.555179	1.82667	0.281914
O75439	Mitochondrial-processing peptidase subunit beta OS=Homo sapiens OX=9606 GN=PMPCB PE=1 SV=2	20	6	5	PMPCB		0.133988	1.82636	0.281976
P62873	Guanine nucleotide-binding protein G(I)/G(S)/G(T) subunit beta-1 OS=Homo sapiens OX=9606 GN=GNB1 PE=1 SV=3	56	13	7	GNB1		0.626419	1.82577	0.28209
Q5JVS0	Intracellular hyaluronan-binding protein 4 OS=Homo sapiens OX=9606 GN=HABP4 PE=1 SV=1	4	1	1	HABP4		0.784278	1.8241	0.282417
Q99598	Translin-associated protein X OS=Homo sapiens OX=9606 GN=TSNAX PE=1 SV=1	20	4	4	TSNAX		0.58119	1.82186	0.282855
O75157	TSC22 domain family protein 2 OS=Homo sapiens OX=9606 GN=TSC22D2 PE=1 SV=3	3	2	2	TSC22D2		-0.122092	1.8214	0.282947
P61018	Ras-related protein Rab-4B OS=Homo sapiens OX=9606 GN=RAB4B PE=1 SV=1	24	3	1	RAB4B		0.148551	1.82114	0.282998
Q3YEC7	Rab-like protein 6 OS=Homo sapiens OX=9606 GN=RABL6 PE=1 SV=2	5	3	3	RABL6		-0.116414	1.82032	0.283158
Q7Z2W4	Zinc finger CCCH-type antiviral protein 1 OS=Homo sapiens OX=9606 GN=ZC3HAV1 PE=1 SV=3	2	2	1	ZC3HAV1		0.190658	1.8194	0.283339
Q9UQL6	Histone deacetylase 5 OS=Homo sapiens OX=9606 GN=HDAC5 PE=1 SV=2	1	1	0	HDAC5		-0.8106	1.81919	0.283381
Q9BUI4	DNA-directed RNA polymerase III subunit RPC3 OS=Homo sapiens OX=9606 GN=POLR3C PE=1 SV=1	2	1	1	POLR3C		-0.115191	1.81847	0.283521
Q96HE7	ERO1-like protein alpha OS=Homo sapiens OX=9606 GN=ERO1A PE=1 SV=2	36	15	15	ERO1A		0.421046	1.81769	0.283675
Q8N5I2	Arrestin domain-containing protein 1 OS=Homo sapiens OX=9606 GN=ARRDC1 PE=1 SV=1	2	1	1	ARRDC1		-0.486547	1.81557	0.284091
Q6YP21	Kynurenine--oxoglutarate transaminase 3 OS=Homo sapiens OX=9606 GN=KYAT3 PE=1 SV=1	3	1	1	KYAT3		0.11535	1.81511	0.284182
Q13505	Metaxin-1 OS=Homo sapiens OX=9606 GN=MTX1 PE=1 SV=3	7	4	4	MTX1		-0.129453	1.81507	0.284191
Q9H074	Polyadenylate-binding protein-interacting protein 1 OS=Homo sapiens OX=9606 GN=PAIP1 PE=1 SV=1	10	4	4	PAIP1		0.782256	1.81456	0.28429
Q9H0R4	Haloacid dehalogenase-like hydrolase domain-containing protein 2 OS=Homo sapiens OX=9606 GN=HDHD2 PE=1 SV=1	24	4	4	HDHD2		0.217105	1.81439	0.284324
Q8WUH6	Transmembrane protein 263 OS=Homo sapiens OX=9606 GN=TMEM263 PE=1 SV=1	49	4	4	TMEM263		0.593657	1.81307	0.284585
Q99584	Protein S100-A13 OS=Homo sapiens OX=9606 GN=S100A13 PE=1 SV=1	31	3	3	S100A13		0.794689	1.8123	0.284737
P11171	Protein 4.1 OS=Homo sapiens OX=9606 GN=EPB41 PE=1 SV=4	5	3	3	EPB41		-0.209482	1.8064	0.285903
Q9NVH0	Exonuclease 3'-5' domain-containing protein 2 OS=Homo sapiens OX=9606 GN=EXD2 PE=1 SV=2	2	1	1	EXD2		-0.381578	1.80488	0.286204
Q8WUF8	Cotranscriptional regulator FAM172A OS=Homo sapiens OX=9606 GN=FAM172A PE=2 SV=1	14	5	5	FAM172A		-0.680454	1.80407	0.286366
Q99426	Tubulin-folding cofactor B OS=Homo sapiens OX=9606 GN=TBCB PE=1 SV=2	26	5	5	TBCB		0.103322	1.80392	0.286395
P29353	SHC-transforming protein 1 OS=Homo sapiens OX=9606 GN=SHC1 PE=1 SV=4	10	3	3	SHC1		0.427465	1.80363	0.286453
Q712K3	Ubiquitin-conjugating enzyme E2 R2 OS=Homo sapiens OX=9606 GN=UBE2R2 PE=1 SV=1	5	1	1	UBE2R2		-0.615013	1.80301	0.286576
Q8NCF5	NFATC2-interacting protein OS=Homo sapiens OX=9606 GN=NFATC2IP PE=1 SV=1	4	1	1	NFATC2IP		-0.410369	1.80175	0.286826
Q9NRA8	Eukaryotic translation initiation factor 4E transporter OS=Homo sapiens OX=9606 GN=EIF4ENIF1 PE=1 SV=2	1	1	1	EIF4ENIF1		-0.433823	1.80051	0.287072
Q9BPW8	Protein NipSnap homolog 1 OS=Homo sapiens OX=9606 GN=NIPSNAP1 PE=1 SV=1	4	1	1	NIPSNAP1		-0.692008	1.79978	0.287218
P11387	DNA topoisomerase 1 OS=Homo sapiens OX=9606 GN=TOP1 PE=1 SV=2	23	15	12	TOP1		-0.386503	1.79957	0.287261
Q9Y3D9	28S ribosomal protein S23, mitochondrial OS=Homo sapiens OX=9606 GN=MRPS23 PE=1 SV=2	32	6	6	MRPS23		0.412774	1.79808	0.287557
O75390	Citrate synthase, mitochondrial OS=Homo sapiens OX=9606 GN=CS PE=1 SV=2	30	10	10	CS		0.216623	1.79735	0.287702
P31930	Cytochrome b-c1 complex subunit 1, mitochondrial OS=Homo sapiens OX=9606 GN=UQCRC1 PE=1 SV=3	16	6	5	UQCRC1		0.545127	1.79553	0.288067
Q9BPX6	Calcium uptake protein 1, mitochondrial OS=Homo sapiens OX=9606 GN=MICU1 PE=1 SV=1	9	3	3	MICU1		0.0903303	1.7945	0.288272
Q9NV70	Exocyst complex component 1 OS=Homo sapiens OX=9606 GN=EXOC1 PE=1 SV=4	25	13	13	EXOC1		0.311196	1.79243	0.288686
P09132	Signal recognition particle 19 kDa protein OS=Homo sapiens OX=9606 GN=SRP19 PE=1 SV=3	8	1	1	SRP19		-0.127415	1.79233	0.288705
P47813	Eukaryotic translation initiation factor 1A, X-chromosomal OS=Homo sapiens OX=9606 GN=EIF1AX PE=1 SV=2	62	7	0	EIF1AX		0.705751	1.79166	0.28884
Q9UPN9	E3 ubiquitin-protein ligase TRIM33 OS=Homo sapiens OX=9606 GN=TRIM33 PE=1 SV=3	3	3	3	TRIM33		1.85091	1.79133	0.288905
Q14376	UDP-glucose 4-epimerase OS=Homo sapiens OX=9606 GN=GALE PE=1 SV=2	13	5	5	GALE		1.23553	1.79098	0.288975
P20908	Collagen alpha-1(V) chain OS=Homo sapiens OX=9606 GN=COL5A1 PE=1 SV=3	2	2	2	COL5A1		-0.757668	1.79046	0.28908
P36382	Gap junction alpha-5 protein OS=Homo sapiens OX=9606 GN=GJA5 PE=1 SV=3	4	1	1	GJA5		-0.315203	1.78509	0.290158
O95340	Bifunctional 3'-phosphoadenosine 5'-phosphosulfate synthase 2 OS=Homo sapiens OX=9606 GN=PAPSS2 PE=1 SV=2	29	13	11	PAPSS2		-0.223035	1.78423	0.290331
P55210	Caspase-7 OS=Homo sapiens OX=9606 GN=CASP7 PE=1 SV=1	7	2	2	CASP7		0.263298	1.78378	0.290422
Q9BVL2	Nucleoporin p58/p45 OS=Homo sapiens OX=9606 GN=NUP58 PE=1 SV=1	6	2	2	NUP58		0.853041	1.7837	0.290437
Q96B26	Exosome complex component RRP43 OS=Homo sapiens OX=9606 GN=EXOSC8 PE=1 SV=1	17	2	2	EXOSC8		1.04442	1.78259	0.29066
P08574	Cytochrome c1, heme protein, mitochondrial OS=Homo sapiens OX=9606 GN=CYC1 PE=1 SV=3	24	5	5	CYC1		0.143541	1.78126	0.290928
Q15029	116 kDa U5 small nuclear ribonucleoprotein component OS=Homo sapiens OX=9606 GN=EFTUD2 PE=1 SV=1	44	28	27	EFTUD2		0.201374	1.78102	0.290977
Q9NRF9	DNA polymerase epsilon subunit 3 OS=Homo sapiens OX=9606 GN=POLE3 PE=1 SV=1	12	1	1	POLE3		0.273825	1.78094	0.290994
Q9NUW8	Tyrosyl-DNA phosphodiesterase 1 OS=Homo sapiens OX=9606 GN=TDP1 PE=1 SV=2	5	2	2	TDP1		-1.12037	1.78041	0.291101
Q5XKP0	MICOS complex subunit MIC13 OS=Homo sapiens OX=9606 GN=MICOS13 PE=1 SV=1	19	1	1	MICOS13		0.578019	1.77875	0.291435
Q9BZE1	39S ribosomal protein L37, mitochondrial OS=Homo sapiens OX=9606 GN=MRPL37 PE=1 SV=2	4	1	1	MRPL37		-0.312375	1.77847	0.291491
Q9H9E3	Conserved oligomeric Golgi complex subunit 4 OS=Homo sapiens OX=9606 GN=COG4 PE=1 SV=3	11	6	6	COG4		0.373978	1.77487	0.292221
Q13151	Heterogeneous nuclear ribonucleoprotein A0 OS=Homo sapiens OX=9606 GN=HNRNPA0 PE=1 SV=1	43	10	8	HNRNPA0		-0.721703	1.77465	0.292265
O15382	Branched-chain-amino-acid aminotransferase, mitochondrial OS=Homo sapiens OX=9606 GN=BCAT2 PE=1 SV=2	3	1	1	BCAT2		-0.377133	1.77457	0.292282
Q9HCH5	Synaptotagmin-like protein 2 OS=Homo sapiens OX=9606 GN=SYTL2 PE=1 SV=3	4	2	2	SYTL2		-0.151219	1.7744	0.292317
P09234	U1 small nuclear ribonucleoprotein C OS=Homo sapiens OX=9606 GN=SNRPC PE=1 SV=1	25	3	3	SNRPC		1.58821	1.77418	0.292361
Q9H0S4	Probable ATP-dependent RNA helicase DDX47 OS=Homo sapiens OX=9606 GN=DDX47 PE=1 SV=1	14	4	4	DDX47		0.276187	1.77337	0.292524
Q9H900	Protein zwilch homolog OS=Homo sapiens OX=9606 GN=ZWILCH PE=1 SV=2	9	4	4	ZWILCH		0.309272	1.7726	0.29268
Q96N67	Dedicator of cytokinesis protein 7 OS=Homo sapiens OX=9606 GN=DOCK7 PE=1 SV=4	5	6	5	DOCK7		-0.469482	1.77084	0.293039
O95400	CD2 antigen cytoplasmic tail-binding protein 2 OS=Homo sapiens OX=9606 GN=CD2BP2 PE=1 SV=1	14	3	3	CD2BP2		0.905016	1.76856	0.293502
Q16611	Bcl-2 homologous antagonist/killer OS=Homo sapiens OX=9606 GN=BAK1 PE=1 SV=1	5	1	1	BAK1		0.921669	1.76826	0.293562
P49189	4-trimethylaminobutyraldehyde dehydrogenase OS=Homo sapiens OX=9606 GN=ALDH9A1 PE=1 SV=3	8	3	3	ALDH9A1		1.23261	1.76826	0.293562
Q9Y244	Proteasome maturation protein OS=Homo sapiens OX=9606 GN=POMP PE=1 SV=1	7	1	1	POMP		0.193704	1.76783	0.29365
Q9UMY4	Sorting nexin-12 OS=Homo sapiens OX=9606 GN=SNX12 PE=1 SV=3	22	4	3	SNX12		0.158241	1.76748	0.293721
Q86X76	Deaminated glutathione amidase OS=Homo sapiens OX=9606 GN=NIT1 PE=1 SV=2	5	1	1	NIT1		0.421006	1.76703	0.293813
Q9BV40	Vesicle-associated membrane protein 8 OS=Homo sapiens OX=9606 GN=VAMP8 PE=1 SV=1	23	3	3	VAMP8		0.218767	1.76682	0.293855
Q6UXN9	WD repeat-containing protein 82 OS=Homo sapiens OX=9606 GN=WDR82 PE=1 SV=1	37	7	7	WDR82		0.647847	1.76662	0.293896
P36915	Guanine nucleotide-binding protein-like 1 OS=Homo sapiens OX=9606 GN=GNL1 PE=1 SV=2	10	4	4	GNL1		0.0915812	1.76638	0.293944
Q32MZ4	Leucine-rich repeat flightless-interacting protein 1 OS=Homo sapiens OX=9606 GN=LRRFIP1 PE=1 SV=2	5	3	2	LRRFIP1		0.867136	1.76608	0.294007
P23381	Tryptophan--tRNA ligase, cytoplasmic OS=Homo sapiens OX=9606 GN=WARS PE=1 SV=2	28	11	11	WARS		0.305321	1.76542	0.294142
P25440	Bromodomain-containing protein 2 OS=Homo sapiens OX=9606 GN=BRD2 PE=1 SV=2	2	1	1	BRD2		-0.202326	1.76498	0.294231
P11940	Polyadenylate-binding protein 1 OS=Homo sapiens OX=9606 GN=PABPC1 PE=1 SV=2	57	32	6	PABPC1		-0.115648	1.76409	0.294412
P61106	Ras-related protein Rab-14 OS=Homo sapiens OX=9606 GN=RAB14 PE=1 SV=4	61	11	10	RAB14		0.39708	1.76401	0.29443
P27986	Phosphatidylinositol 3-kinase regulatory subunit alpha OS=Homo sapiens OX=9606 GN=PIK3R1 PE=1 SV=2	5	2	2	PIK3R1		0.222082	1.76399	0.294432
P16157	Ankyrin-1 OS=Homo sapiens OX=9606 GN=ANK1 PE=1 SV=3 Ankyrin-3 OS=Homo sapiens OX=9606 GN=ANK3 PE=1 SV=3	2	3	1	ANK1		-0.605414	1.76327	0.29458
Q14D33	Receptor-transporting protein 5 OS=Homo sapiens OX=9606 GN=RTP5 PE=1 SV=2	2	1	1	RTP5		0.807443	1.76247	0.294743
Q13426	DNA repair protein XRCC4 OS=Homo sapiens OX=9606 GN=XRCC4 PE=1 SV=2	2	1	1	XRCC4		-1.10503	1.76183	0.294874
O14727	Apoptotic protease-activating factor 1 OS=Homo sapiens OX=9606 GN=APAF1 PE=1 SV=2	2	2	2	APAF1		0.776258	1.75828	0.295601
Q13586	Stromal interaction molecule 1 OS=Homo sapiens OX=9606 GN=STIM1 PE=1 SV=3	6	3	3	STIM1		0.11487	1.758	0.295658
Q9UJY5	ADP-ribosylation factor-binding protein GGA1 OS=Homo sapiens OX=9606 GN=GGA1 PE=1 SV=1	12	3	3	GGA1		0.635013	1.75783	0.295693
Q08945	FACT complex subunit SSRP1 OS=Homo sapiens OX=9606 GN=SSRP1 PE=1 SV=1	37	19	19	SSRP1		0.252789	1.75673	0.295918
Q6IQ22	Ras-related protein Rab-12 OS=Homo sapiens OX=9606 GN=RAB12 PE=1 SV=3	9	2	1	RAB12		0.43119	1.75653	0.295959
Q13310	Polyadenylate-binding protein 4 OS=Homo sapiens OX=9606 GN=PABPC4 PE=1 SV=1	45	23	13	PABPC4		0.169066	1.75579	0.296111
Q01780	Exosome component 10 OS=Homo sapiens OX=9606 GN=EXOSC10 PE=1 SV=2	3	2	2	EXOSC10		1.06424	1.75471	0.296333
Q8IVS2	Malonyl-CoA-acyl carrier protein transacylase, mitochondrial OS=Homo sapiens OX=9606 GN=MCAT PE=1 SV=2	2	1	1	MCAT		-0.205839	1.75287	0.296711
Q9NQG5	Regulation of nuclear pre-mRNA domain-containing protein 1B OS=Homo sapiens OX=9606 GN=RPRD1B PE=1 SV=1	20	5	4	RPRD1B		0.555218	1.75239	0.296809
Q7Z4Q2	HEAT repeat-containing protein 3 OS=Homo sapiens OX=9606 GN=HEATR3 PE=1 SV=2	12	6	6	HEATR3		0.243291	1.75144	0.297005
Q9H1Y0	Autophagy protein 5 OS=Homo sapiens OX=9606 GN=ATG5 PE=1 SV=2	19	4	4	ATG5		0.743457	1.7513	0.297035
Q7L5D6	Golgi to ER traffic protein 4 homolog OS=Homo sapiens OX=9606 GN=GET4 PE=1 SV=1	11	3	3	GET4		0.242722	1.75099	0.297099
O14964	Hepatocyte growth factor-regulated tyrosine kinase substrate OS=Homo sapiens OX=9606 GN=HGS PE=1 SV=1	13	7	7	HGS		-0.403148	1.75061	0.297177
Q9P086	Mediator of RNA polymerase II transcription subunit 11 OS=Homo sapiens OX=9606 GN=MED11 PE=1 SV=2	15	1	1	MED11		0.854208	1.75017	0.297267
P32969	60S ribosomal protein L9 OS=Homo sapiens OX=9606 GN=RPL9 PE=1 SV=1	68	13	13	RPL9		0.123723	1.75016	0.297268
Q15286	Ras-related protein Rab-35 OS=Homo sapiens OX=9606 GN=RAB35 PE=1 SV=1	45	7	5	RAB35		0.605364	1.74747	0.297823
O60840	Voltage-dependent L-type calcium channel subunit alpha-1F OS=Homo sapiens OX=9606 GN=CACNA1F PE=1 SV=2	0	1	1	CACNA1F		0.182683	1.74686	0.29795
Q96KP4	Cytosolic non-specific dipeptidase OS=Homo sapiens OX=9606 GN=CNDP2 PE=1 SV=2	23	7	7	CNDP2		0.525643	1.74681	0.297961
Q99447	Ethanolamine-phosphate cytidylyltransferase OS=Homo sapiens OX=9606 GN=PCYT2 PE=1 SV=1	15	4	4	PCYT2		0.416713	1.7415	0.299058
P42167	Lamina-associated polypeptide 2, isoforms beta/gamma OS=Homo sapiens OX=9606 GN=TMPO PE=1 SV=2	15	7	2	TMPO		-0.294029	1.74047	0.299273
Q02543	60S ribosomal protein L18a OS=Homo sapiens OX=9606 GN=RPL18A PE=1 SV=2	48	12	12	RPL18A		0.16769	1.73954	0.299465
Q9BTT0	Acidic leucine-rich nuclear phosphoprotein 32 family member E OS=Homo sapiens OX=9606 GN=ANP32E PE=1 SV=1	23	6	6	ANP32E		0.188207	1.73935	0.299505
Q86YS6	Ras-related protein Rab-43 OS=Homo sapiens OX=9606 GN=RAB43 PE=1 SV=1	12	2	1	RAB43		0.136694	1.73867	0.299646
Q9BZK7	F-box-like/WD repeat-containing protein TBL1XR1 OS=Homo sapiens OX=9606 GN=TBL1XR1 PE=1 SV=1	32	10	5	TBL1XR1		0.533008	1.73413	0.30059
Q9Y265	RuvB-like 1 OS=Homo sapiens OX=9606 GN=RUVBL1 PE=1 SV=1	63	19	19	RUVBL1		0.337639	1.73067	0.301312
P49840	Glycogen synthase kinase-3 alpha OS=Homo sapiens OX=9606 GN=GSK3A PE=1 SV=2	4	1	1	GSK3A		0.105308	1.72992	0.301468
P52943	Cysteine-rich protein 2 OS=Homo sapiens OX=9606 GN=CRIP2 PE=1 SV=1	43	5	5	CRIP2		0.0963228	1.72774	0.301924
Q8NBS9	Thioredoxin domain-containing protein 5 OS=Homo sapiens OX=9606 GN=TXNDC5 PE=1 SV=2	16	5	5	TXNDC5		1.33124	1.7275	0.301975
O95071	E3 ubiquitin-protein ligase UBR5 OS=Homo sapiens OX=9606 GN=UBR5 PE=1 SV=2	5	7	7	UBR5		-0.457361	1.72738	0.302
Q9NVM4	Protein arginine N-methyltransferase 7 OS=Homo sapiens OX=9606 GN=PRMT7 PE=1 SV=1	3	2	2	PRMT7		0.866642	1.72717	0.302045
Q9NPI6	mRNA-decapping enzyme 1A OS=Homo sapiens OX=9606 GN=DCP1A PE=1 SV=3	5	2	2	DCP1A		-0.180034	1.72701	0.302077
Q96ED9	Protein Hook homolog 2 OS=Homo sapiens OX=9606 GN=HOOK2 PE=1 SV=3	5	2	2	HOOK2		-0.241248	1.72696	0.302088
Q92688	Acidic leucine-rich nuclear phosphoprotein 32 family member B OS=Homo sapiens OX=9606 GN=ANP32B PE=1 SV=1	33	8	3	ANP32B		0.0921814	1.72636	0.302213
O60832	H/ACA ribonucleoprotein complex subunit DKC1 OS=Homo sapiens OX=9606 GN=DKC1 PE=1 SV=3	17	5	5	DKC1		0.198277	1.72582	0.302326
Q96FV9	THO complex subunit 1 OS=Homo sapiens OX=9606 GN=THOC1 PE=1 SV=1	4	2	2	THOC1		0.380395	1.72479	0.302543
Q9BWU0	Kanadaptin OS=Homo sapiens OX=9606 GN=SLC4A1AP PE=1 SV=1	6	4	4	SLC4A1AP		0.438198	1.72364	0.302783
P51151	Ras-related protein Rab-9A OS=Homo sapiens OX=9606 GN=RAB9A PE=1 SV=1	20	3	2	RAB9A		0.473721	1.72349	0.302815
Q8IYB3	Serine/arginine repetitive matrix protein 1 OS=Homo sapiens OX=9606 GN=SRRM1 PE=1 SV=2	14	11	11	SRRM1		0.143465	1.72335	0.302844
P20936	Ras GTPase-activating protein 1 OS=Homo sapiens OX=9606 GN=RASA1 PE=1 SV=1	6	4	4	RASA1		-0.489344	1.72158	0.303216
P57105	Synaptojanin-2-binding protein OS=Homo sapiens OX=9606 GN=SYNJ2BP PE=1 SV=2	18	2	2	SYNJ2BP		0.20926	1.72006	0.303536
Q01658	Protein Dr1 OS=Homo sapiens OX=9606 GN=DR1 PE=1 SV=1	39	4	4	DR1		0.208558	1.71882	0.303797
Q5VW32	BRO1 domain-containing protein BROX OS=Homo sapiens OX=9606 GN=BROX PE=1 SV=1	28	8	8	BROX		0.476824	1.71824	0.303919
Q9UKA9	Polypyrimidine tract-binding protein 2 OS=Homo sapiens OX=9606 GN=PTBP2 PE=1 SV=1	10	4	2	PTBP2		-0.369254	1.71749	0.304077
Q9ULT8	E3 ubiquitin-protein ligase HECTD1 OS=Homo sapiens OX=9606 GN=HECTD1 PE=1 SV=3	7	10	10	HECTD1		-0.310024	1.71661	0.304263
Q96KR1	Zinc finger RNA-binding protein OS=Homo sapiens OX=9606 GN=ZFR PE=1 SV=2	9	7	7	ZFR		0.767095	1.71651	0.304285
O43318	Mitogen-activated protein kinase kinase kinase 7 OS=Homo sapiens OX=9606 GN=MAP3K7 PE=1 SV=1	5	2	2	MAP3K7		-0.296315	1.71545	0.304508
P20618	Proteasome subunit beta type-1 OS=Homo sapiens OX=9606 GN=PSMB1 PE=1 SV=2	46	9	9	PSMB1		0.134146	1.715	0.304603
Q7KZ85	Transcription elongation factor SPT6 OS=Homo sapiens OX=9606 GN=SUPT6H PE=1 SV=2	10	11	11	SUPT6H		0.402195	1.71468	0.304671
Q8IYS2	Uncharacterized protein KIAA2013 OS=Homo sapiens OX=9606 GN=KIAA2013 PE=1 SV=1	5	2	2	KIAA2013		0.509777	1.71324	0.304975
Q9UHC7	E3 ubiquitin-protein ligase makorin-1 OS=Homo sapiens OX=9606 GN=MKRN1 PE=1 SV=3	3	1	1	MKRN1		0.774549	1.71212	0.30521
Q04864	Proto-oncogene c-Rel OS=Homo sapiens OX=9606 GN=REL PE=1 SV=1	7	3	3	REL		1.12822	1.71197	0.305243
Q9BTT4	Mediator of RNA polymerase II transcription subunit 10 OS=Homo sapiens OX=9606 GN=MED10 PE=1 SV=1	21	2	2	MED10		-0.227504	1.71085	0.305479
Q6GMV3	Putative peptidyl-tRNA hydrolase PTRHD1 OS=Homo sapiens OX=9606 GN=PTRHD1 PE=1 SV=1	18	1	1	PTRHD1		0.593321	1.71082	0.305487
Q8N6T3	ADP-ribosylation factor GTPase-activating protein 1 OS=Homo sapiens OX=9606 GN=ARFGAP1 PE=1 SV=2	8	2	2	ARFGAP1		-0.526969	1.71073	0.305506
P62191	26S proteasome regulatory subunit 4 OS=Homo sapiens OX=9606 GN=PSMC1 PE=1 SV=1	62	26	25	PSMC1		0.142217	1.71055	0.305543
Q15424	Scaffold attachment factor B1 OS=Homo sapiens OX=9606 GN=SAFB PE=1 SV=4	9	8	7	SAFB		0.465532	1.71031	0.305595
Q69YN2	CWF19-like protein 1 OS=Homo sapiens OX=9606 GN=CWF19L1 PE=1 SV=2	6	2	2	CWF19L1		-0.0606778	1.7103	0.305595
Q16774	Guanylate kinase OS=Homo sapiens OX=9606 GN=GUK1 PE=1 SV=2	20	2	2	GUK1		1.40932	1.70904	0.305864
P07093	Glia-derived nexin OS=Homo sapiens OX=9606 GN=SERPINE2 PE=1 SV=1	2	1	1	SERPINE2		-0.0524057	1.7087	0.305936
P54727	UV excision repair protein RAD23 homolog B OS=Homo sapiens OX=9606 GN=RAD23B PE=1 SV=1	26	7	5	RAD23B		-0.188209	1.70808	0.306067
P18669	Phosphoglycerate mutase 1 OS=Homo sapiens OX=9606 GN=PGAM1 PE=1 SV=2	76	23	10	PGAM1		-0.162311	1.70661	0.306379
Q9BYD2	39S ribosomal protein L9, mitochondrial OS=Homo sapiens OX=9606 GN=MRPL9 PE=1 SV=2	9	2	2	MRPL9		-0.245572	1.70628	0.30645
Q9UBV2	Protein sel-1 homolog 1 OS=Homo sapiens OX=9606 GN=SEL1L PE=1 SV=3	19	9	9	SEL1L		0.49577	1.7029	0.307168
Q13427	Peptidyl-prolyl cis-trans isomerase G OS=Homo sapiens OX=9606 GN=PPIG PE=1 SV=2	6	4	4	PPIG		0.64677	1.70246	0.307261
Q9NU22	Midasin OS=Homo sapiens OX=9606 GN=MDN1 PE=1 SV=2	1	4	4	MDN1		-0.306774	1.70227	0.307302
O94880	PHD finger protein 14 OS=Homo sapiens OX=9606 GN=PHF14 PE=1 SV=2	2	1	1	PHF14		-1.07498	1.70186	0.30739
P08397	Porphobilinogen deaminase OS=Homo sapiens OX=9606 GN=HMBS PE=1 SV=2	4	2	2	HMBS		1.01053	1.70113	0.307545
P05455	Lupus La protein OS=Homo sapiens OX=9606 GN=SSB PE=1 SV=2	35	18	18	SSB		0.344749	1.70007	0.30777
Q9P0J0	NADH dehydrogenase [ubiquinone] 1 alpha subcomplex subunit 13 OS=Homo sapiens OX=9606 GN=NDUFA13 PE=1 SV=3	7	1	1	NDUFA13		-0.0526166	1.69986	0.307816
Q9NUQ8	ATP-binding cassette sub-family F member 3 OS=Homo sapiens OX=9606 GN=ABCF3 PE=1 SV=2	7	3	3	ABCF3		-0.238714	1.69799	0.308215
Q9UIG0	Tyrosine-protein kinase BAZ1B OS=Homo sapiens OX=9606 GN=BAZ1B PE=1 SV=2	8	8	8	BAZ1B		0.388475	1.69727	0.30837
Q8NBN3	Transmembrane protein 87A OS=Homo sapiens OX=9606 GN=TMEM87A PE=1 SV=3	7	3	3	TMEM87A		1.92803	1.69551	0.308746
Q96DH6	RNA-binding protein Musashi homolog 2 OS=Homo sapiens OX=9606 GN=MSI2 PE=1 SV=1	46	9	8	MSI2		-0.153796	1.69482	0.308894
Q9UJC5	SH3 domain-binding glutamic acid-rich-like protein 2 OS=Homo sapiens OX=9606 GN=SH3BGRL2 PE=1 SV=2	12	1	1	SH3BGRL2		1.32394	1.69477	0.308904
A5D8V6	Vacuolar protein sorting-associated protein 37C OS=Homo sapiens OX=9606 GN=VPS37C PE=1 SV=2	9	2	2	VPS37C		-2.01044	1.69368	0.309137
Q9NQW6	Anillin OS=Homo sapiens OX=9606 GN=ANLN PE=1 SV=2	6	6	6	ANLN		0.843132	1.69263	0.309362
P12429	Annexin A3 OS=Homo sapiens OX=9606 GN=ANXA3 PE=1 SV=3	25	9	9	ANXA3		0.467986	1.69164	0.309574
Q92797	Symplekin OS=Homo sapiens OX=9606 GN=SYMPK PE=1 SV=2	13	8	8	SYMPK		0.237267	1.69158	0.309588
Q8TD91	Melanoma-associated antigen C3 OS=Homo sapiens OX=9606 GN=MAGEC3 PE=1 SV=1	2	1	1	MAGEC3		0.233154	1.69067	0.309783
P30519	Heme oxygenase 2 OS=Homo sapiens OX=9606 GN=HMOX2 PE=1 SV=2	19	5	5	HMOX2		0.46877	1.69026	0.309871
O43818	U3 small nucleolar RNA-interacting protein 2 OS=Homo sapiens OX=9606 GN=RRP9 PE=1 SV=1	11	3	3	RRP9		-0.614685	1.68986	0.309957
P32322	Pyrroline-5-carboxylate reductase 1, mitochondrial OS=Homo sapiens OX=9606 GN=PYCR1 PE=1 SV=2	20	5	4	PYCR1		0.865066	1.68926	0.310086
Q16537	Serine/threonine-protein phosphatase 2A 56 kDa regulatory subunit epsilon isoform OS=Homo sapiens OX=9606 GN=PPP2R5E PE=1 SV=1	16	5	4	PPP2R5E		-0.188405	1.68831	0.31029
Q9NQT8	Kinesin-like protein KIF13B OS=Homo sapiens OX=9606 GN=KIF13B PE=1 SV=2	10	12	9	KIF13B		-0.489181	1.68775	0.31041
O00487	26S proteasome non-ATPase regulatory subunit 14 OS=Homo sapiens OX=9606 GN=PSMD14 PE=1 SV=1	62	12	12	PSMD14		0.25953	1.68574	0.310843
P50995	Annexin A11 OS=Homo sapiens OX=9606 GN=ANXA11 PE=1 SV=1	25	13	12	ANXA11		0.0940327	1.68554	0.310887
O43491	Band 4.1-like protein 2 OS=Homo sapiens OX=9606 GN=EPB41L2 PE=1 SV=1	3	2	2	EPB41L2		-0.150557	1.68368	0.311288
O14936	Peripheral plasma membrane protein CASK OS=Homo sapiens OX=9606 GN=CASK PE=1 SV=3	1	1	1	CASK		-0.379763	1.68359	0.311306
Q53GQ0	Very-long-chain 3-oxoacyl-CoA reductase OS=Homo sapiens OX=9606 GN=HSD17B12 PE=1 SV=2	3	1	1	HSD17B12		0.309002	1.68249	0.311545
Q9Y6N5	Sulfide:quinone oxidoreductase, mitochondrial OS=Homo sapiens OX=9606 GN=SQOR PE=1 SV=1	23	8	8	SQOR		0.524127	1.68186	0.311681
P62910	60S ribosomal protein L32 OS=Homo sapiens OX=9606 GN=RPL32 PE=1 SV=2	51	9	9	RPL32		-0.184256	1.68058	0.311957
O00476	Sodium-dependent phosphate transport protein 4 OS=Homo sapiens OX=9606 GN=SLC17A3 PE=1 SV=2	2	1	1	SLC17A3		0.0561594	1.67852	0.312404
Q15528	Mediator of RNA polymerase II transcription subunit 22 OS=Homo sapiens OX=9606 GN=MED22 PE=1 SV=2	7	1	1	MED22		-0.231175	1.67525	0.313113
O43396	Thioredoxin-like protein 1 OS=Homo sapiens OX=9606 GN=TXNL1 PE=1 SV=3	50	11	11	TXNL1		0.663725	1.67514	0.313136
Q9GZQ8	Microtubule-associated proteins 1A/1B light chain 3B OS=Homo sapiens OX=9606 GN=MAP1LC3B PE=1 SV=3	17	2	0	MAP1LC3B		1.70847	1.67465	0.313243
O60725	Protein-S-isoprenylcysteine O-methyltransferase OS=Homo sapiens OX=9606 GN=ICMT PE=1 SV=1	17	3	3	ICMT		0.73502	1.67464	0.313245
Q7L9L4	MOB kinase activator 1B OS=Homo sapiens OX=9606 GN=MOB1B PE=1 SV=3	31	5	0	MOB1B		0.70666	1.67159	0.313907
O75530	Polycomb protein EED OS=Homo sapiens OX=9606 GN=EED PE=1 SV=2	14	5	5	EED		0.805641	1.67056	0.314131
Q9UKF6	Cleavage and polyadenylation specificity factor subunit 3 OS=Homo sapiens OX=9606 GN=CPSF3 PE=1 SV=1	5	3	3	CPSF3		1.24391	1.66762	0.314772
Q9Y3P9	Rab GTPase-activating protein 1 OS=Homo sapiens OX=9606 GN=RABGAP1 PE=1 SV=3	10	7	6	RABGAP1		0.750859	1.66706	0.314894
Q9H6L5	Reticulophagy regulator 1 OS=Homo sapiens OX=9606 GN=RETREG1 PE=1 SV=1	2	1	1	RETREG1		0.681999	1.66251	0.31589
O60244	Mediator of RNA polymerase II transcription subunit 14 OS=Homo sapiens OX=9606 GN=MED14 PE=1 SV=2	3	2	2	MED14		0.908022	1.65965	0.316516
P40939	Trifunctional enzyme subunit alpha, mitochondrial OS=Homo sapiens OX=9606 GN=HADHA PE=1 SV=2	22	12	12	HADHA		0.0857822	1.65845	0.31678
O15260	Surfeit locus protein 4 OS=Homo sapiens OX=9606 GN=SURF4 PE=1 SV=3	13	3	3	SURF4		0.363242	1.65714	0.317067
Q4G0N4	NAD kinase 2, mitochondrial OS=Homo sapiens OX=9606 GN=NADK2 PE=1 SV=2	12	4	4	NADK2		0.552783	1.65633	0.317245
Q93050	V-type proton ATPase 116 kDa subunit a isoform 1 OS=Homo sapiens OX=9606 GN=ATP6V0A1 PE=1 SV=3	8	5	5	ATP6V0A1		1.26493	1.65493	0.317552
O75915	PRA1 family protein 3 OS=Homo sapiens OX=9606 GN=ARL6IP5 PE=1 SV=1	6	1	1	ARL6IP5		0.449221	1.65426	0.317701
Q9Y2S6	Translation machinery-associated protein 7 OS=Homo sapiens OX=9606 GN=TMA7 PE=1 SV=1	42	3	3	TMA7		-0.435236	1.65286	0.31801
Q8TDQ7	Glucosamine-6-phosphate isomerase 2 OS=Homo sapiens OX=9606 GN=GNPDA2 PE=1 SV=1	38	7	3	GNPDA2		1.2998	1.65189	0.318222
Q02338	D-beta-hydroxybutyrate dehydrogenase, mitochondrial OS=Homo sapiens OX=9606 GN=BDH1 PE=1 SV=3	3	1	1	BDH1		-0.171334	1.65098	0.318423
Q9NYV4	Cyclin-dependent kinase 12 OS=Homo sapiens OX=9606 GN=CDK12 PE=1 SV=2	1	1	1	CDK12		0.595293	1.6508	0.318464
P50579	Methionine aminopeptidase 2 OS=Homo sapiens OX=9606 GN=METAP2 PE=1 SV=1	14	6	6	METAP2		0.498001	1.65067	0.318492
P78330	Phosphoserine phosphatase OS=Homo sapiens OX=9606 GN=PSPH PE=1 SV=2	8	2	2	PSPH		0.167483	1.64888	0.318888
P07477	Trypsin-1 OS=Homo sapiens OX=9606 GN=PRSS1 PE=1 SV=1	8	1	0	PRSS1		0.387816	1.64861	0.318948
P50225	Sulfotransferase 1A1 OS=Homo sapiens OX=9606 GN=SULT1A1 PE=1 SV=3	14	4	0	SULT1A1		0.624726	1.64764	0.319162
O95427	GPI ethanolamine phosphate transferase 1 OS=Homo sapiens OX=9606 GN=PIGN PE=1 SV=1	2	1	1	PIGN		0.307866	1.64684	0.31934
Q9BSJ8	Extended synaptotagmin-1 OS=Homo sapiens OX=9606 GN=ESYT1 PE=1 SV=1	8	7	7	ESYT1		0.302071	1.64683	0.319341
P07900	Heat shock protein HSP 90-alpha OS=Homo sapiens OX=9606 GN=HSP90AA1 PE=1 SV=5	57	53	26	HSP90AA1		0.0995088	1.64578	0.319573
Q96FV2	Secernin-2 OS=Homo sapiens OX=9606 GN=SCRN2 PE=1 SV=3	11	3	3	SCRN2		1.13288	1.64412	0.319942
Q8N2E6	Prosalusin OS=Homo sapiens OX=9606 GN=TOR2A PE=1 SV=1	4	1	0	TOR2A		0.801256	1.64384	0.320003
P29317	Ephrin type-A receptor 2 OS=Homo sapiens OX=9606 GN=EPHA2 PE=1 SV=2	4	4	4	EPHA2		0.541866	1.64362	0.320052
Q9Y5R8	Trafficking protein particle complex subunit 1 OS=Homo sapiens OX=9606 GN=TRAPPC1 PE=1 SV=1	24	3	3	TRAPPC1		0.0847944	1.64338	0.320105
P63218	Guanine nucleotide-binding protein G(I)/G(S)/G(O) subunit gamma-5 OS=Homo sapiens OX=9606 GN=GNG5 PE=1 SV=3	13	1	1	GNG5		0.324553	1.64197	0.32042
O14653	Golgi SNAP receptor complex member 2 OS=Homo sapiens OX=9606 GN=GOSR2 PE=1 SV=2	8	1	1	GOSR2		0.348698	1.64184	0.320447
Q9P0V9	Septin-10 OS=Homo sapiens OX=9606 GN=SEPT10 PE=1 SV=2	13	4	4	SEPT10_		-0.0745485	1.6395	0.320968
P61225	Ras-related protein Rap-2b OS=Homo sapiens OX=9606 GN=RAP2B PE=1 SV=1	49	7	4	RAP2B		0.177638	1.63942	0.320986
O75381	Peroxisomal membrane protein PEX14 OS=Homo sapiens OX=9606 GN=PEX14 PE=1 SV=1	5	1	1	PEX14		0.651946	1.63839	0.321216
Q96I25	Splicing factor 45 OS=Homo sapiens OX=9606 GN=RBM17 PE=1 SV=1	13	5	4	RBM17		-1.24043	1.63782	0.321342
Q969G6	Riboflavin kinase OS=Homo sapiens OX=9606 GN=RFK PE=1 SV=2	14	2	2	RFK		0.563993	1.63738	0.321441
O14735	CDP-diacylglycerol--inositol 3-phosphatidyltransferase OS=Homo sapiens OX=9606 GN=CDIPT PE=1 SV=1	5	1	1	CDIPT		0.430492	1.63663	0.321607
Q8NBX0	Saccharopine dehydrogenase-like oxidoreductase OS=Homo sapiens OX=9606 GN=SCCPDH PE=1 SV=1	4	2	2	SCCPDH		-0.0943261	1.63617	0.321709
Q9Y6A5	Transforming acidic coiled-coil-containing protein 3 OS=Homo sapiens OX=9606 GN=TACC3 PE=1 SV=1	2	2	2	TACC3		0.391696	1.63539	0.321883
O00186	Syntaxin-binding protein 3 OS=Homo sapiens OX=9606 GN=STXBP3 PE=1 SV=2	2	1	1	STXBP3		-0.400329	1.63508	0.321952
Q13769	THO complex subunit 5 homolog OS=Homo sapiens OX=9606 GN=THOC5 PE=1 SV=2	6	2	2	THOC5		0.503059	1.63487	0.322
Q14781	Chromobox protein homolog 2 OS=Homo sapiens OX=9606 GN=CBX2 PE=1 SV=2	4	1	1	CBX2		-0.25159	1.63348	0.32231
Q66K14	TBC1 domain family member 9B OS=Homo sapiens OX=9606 GN=TBC1D9B PE=1 SV=3	5	3	3	TBC1D9B		0.227813	1.63335	0.322339
P78382	CMP-sialic acid transporter OS=Homo sapiens OX=9606 GN=SLC35A1 PE=2 SV=1	9	3	3	SLC35A1		0.554789	1.63316	0.322381
Q8IY57	YY1-associated factor 2 OS=Homo sapiens OX=9606 GN=YAF2 PE=1 SV=3	14	1	1	YAF2		0.414853	1.63243	0.322545
Q6PJG2	ELM2 and SANT domain-containing protein 1 OS=Homo sapiens OX=9606 GN=ELMSAN1 PE=1 SV=2	3	2	2	ELMSAN1		0.221732	1.6319	0.322663
Q8IYU8	Calcium uptake protein 2, mitochondrial OS=Homo sapiens OX=9606 GN=MICU2 PE=1 SV=2	8	2	2	MICU2		0.130647	1.63135	0.322785
P62750	60S ribosomal protein L23a OS=Homo sapiens OX=9606 GN=RPL23A PE=1 SV=1	52	12	12	RPL23A		-0.193547	1.62466	0.324287
A6NHJ4	Zinc finger protein 860 OS=Homo sapiens OX=9606 GN=ZNF860 PE=1 SV=3	11	2	0	ZNF860		-1.16304	1.62435	0.324356
Q07021	Complement component 1 Q subcomponent-binding protein, mitochondrial OS=Homo sapiens OX=9606 GN=C1QBP PE=1 SV=1	11	1	1	C1QBP		0.886373	1.62387	0.324464
Q15005	Signal peptidase complex subunit 2 OS=Homo sapiens OX=9606 GN=SPCS2 PE=1 SV=3	20	4	4	SPCS2		0.300813	1.62242	0.32479
O00622	Protein CYR61 OS=Homo sapiens OX=9606 GN=CYR61 PE=1 SV=1	28	8	8	CYR61		0.541698	1.6212	0.325065
P35269	General transcription factor IIF subunit 1 OS=Homo sapiens OX=9606 GN=GTF2F1 PE=1 SV=2	11	6	6	GTF2F1		1.01906	1.61901	0.325558
Q6NUQ4	Transmembrane protein 214 OS=Homo sapiens OX=9606 GN=TMEM214 PE=1 SV=2	11	7	7	TMEM214		0.625167	1.61808	0.325769
O75600	2-amino-3-ketobutyrate coenzyme A ligase, mitochondrial OS=Homo sapiens OX=9606 GN=GCAT PE=1 SV=1	13	3	3	GCAT		0.491565	1.61697	0.326019
Q9Y5M8	Signal recognition particle receptor subunit beta OS=Homo sapiens OX=9606 GN=SRPRB PE=1 SV=3	27	8	8	SRPRB		0.700727	1.61697	0.326019
Q5SGD2	Protein phosphatase 1L OS=Homo sapiens OX=9606 GN=PPM1L PE=1 SV=1	10	2	2	PPM1L		0.107065	1.6152	0.32642
Q04726	Transducin-like enhancer protein 3 OS=Homo sapiens OX=9606 GN=TLE3 PE=1 SV=2	3	2	1	TLE3		0.450491	1.61519	0.326422
O60524	Nuclear export mediator factor NEMF OS=Homo sapiens OX=9606 GN=NEMF PE=1 SV=4	6	6	6	NEMF		-0.0999485	1.61476	0.326519
O14744	Protein arginine N-methyltransferase 5 OS=Homo sapiens OX=9606 GN=PRMT5 PE=1 SV=4	39	20	20	PRMT5		0.287589	1.61317	0.326878
Q9Y3C1	Nucleolar protein 16 OS=Homo sapiens OX=9606 GN=NOP16 PE=1 SV=2	27	5	5	NOP16		-0.229767	1.61221	0.327097
Q96NB2	Sideroflexin-2 OS=Homo sapiens OX=9606 GN=SFXN2 PE=1 SV=2	11	2	2	SFXN2		-0.252423	1.61161	0.327232
P61599	N-alpha-acetyltransferase 20 OS=Homo sapiens OX=9606 GN=NAA20 PE=1 SV=1	10	1	1	NAA20		1.90622	1.61148	0.327262
P49915	GMP synthase [glutamine-hydrolyzing] OS=Homo sapiens OX=9606 GN=GMPS PE=1 SV=1	38	19	19	GMPS		0.321566	1.611	0.327372
Q9Y315	Deoxyribose-phosphate aldolase OS=Homo sapiens OX=9606 GN=DERA PE=1 SV=2	9	2	2	DERA		-0.235502	1.61018	0.327557
Q11206	CMP-N-acetylneuraminate-beta-galactosamide-alpha-2,3-sialyltransferase 4 OS=Homo sapiens OX=9606 GN=ST3GAL4 PE=2 SV=1	8	2	2	ST3GAL4		0.463969	1.60979	0.327645
P49642	DNA primase small subunit OS=Homo sapiens OX=9606 GN=PRIM1 PE=1 SV=1	3	1	1	PRIM1		-2.13925	1.6095	0.327712
Q8TB61	Adenosine 3'-phospho 5'-phosphosulfate transporter 1 OS=Homo sapiens OX=9606 GN=SLC35B2 PE=1 SV=1	7	2	2	SLC35B2		0.768309	1.60931	0.327754
Q9HAU0	Pleckstrin homology domain-containing family A member 5 OS=Homo sapiens OX=9606 GN=PLEKHA5 PE=1 SV=1	6	6	6	PLEKHA5		0.402856	1.60881	0.327869
Q9NP58	ATP-binding cassette sub-family B member 6, mitochondrial OS=Homo sapiens OX=9606 GN=ABCB6 PE=1 SV=1	3	2	2	ABCB6		-0.737724	1.60811	0.328028
Q6P996	Pyridoxal-dependent decarboxylase domain-containing protein 1 OS=Homo sapiens OX=9606 GN=PDXDC1 PE=1 SV=2 Putative pyridoxal-dependent decarboxylase domain-containing protein 2 OS=Homo sapiens OX=9606 GN=PDXDC2P PE=5 SV=3	10	7	5	PDXDC1		0.784432	1.60622	0.328458
O95999	B-cell lymphoma/leukemia 10 OS=Homo sapiens OX=9606 GN=BCL10 PE=1 SV=1	4	1	1	BCL10		0.145	1.60519	0.328692
P29400	Collagen alpha-5(IV) chain OS=Homo sapiens OX=9606 GN=COL4A5 PE=1 SV=2	1	1	0	COL4A5		-1.31941	1.604	0.328963
Q9H0D6	5'-3' exoribonuclease 2 OS=Homo sapiens OX=9606 GN=XRN2 PE=1 SV=1	9	7	7	XRN2		-0.164482	1.59975	0.329935
Q15788	Nuclear receptor coactivator 1 OS=Homo sapiens OX=9606 GN=NCOA1 PE=1 SV=3	2	1	1	NCOA1		-0.790604	1.59783	0.330372
O43414	ERI1 exoribonuclease 3 OS=Homo sapiens OX=9606 GN=ERI3 PE=1 SV=2	14	3	3	ERI3		0.851153	1.59668	0.330638
P14314	Glucosidase 2 subunit beta OS=Homo sapiens OX=9606 GN=PRKCSH PE=1 SV=2	11	5	5	PRKCSH		0.0948391	1.59436	0.331168
Q9H7D7	WD repeat-containing protein 26 OS=Homo sapiens OX=9606 GN=WDR26 PE=1 SV=3	11	5	5	WDR26		1.0986	1.59308	0.331463
Q9UPU5	Ubiquitin carboxyl-terminal hydrolase 24 OS=Homo sapiens OX=9606 GN=USP24 PE=1 SV=3	8	13	13	USP24		0.277052	1.59274	0.331542
Q9UBB6	Neurochondrin OS=Homo sapiens OX=9606 GN=NCDN PE=1 SV=1	3	2	2	NCDN		-0.301219	1.59228	0.331646
Q6IS14	Eukaryotic translation initiation factor 5A-1-like OS=Homo sapiens OX=9606 GN=EIF5AL1 PE=2 SV=2 Eukaryotic translation initiation factor 5A-1 OS=Homo sapiens OX=9606 GN=EIF5A PE=1 SV=2	67	10	1	EIF5AL1		0.290703	1.59043	0.332072
Q9Y6F1	Protein mono-ADP-ribosyltransferase PARP3 OS=Homo sapiens OX=9606 GN=PARP3 PE=1 SV=4	2	1	1	PARP3		-0.240353	1.58977	0.332225
Q9UBI6	Guanine nucleotide-binding protein G(I)/G(S)/G(O) subunit gamma-12 OS=Homo sapiens OX=9606 GN=GNG12 PE=1 SV=3	57	3	3	GNG12		1.1511	1.58951	0.332285
P48047	ATP synthase subunit O, mitochondrial OS=Homo sapiens OX=9606 GN=ATP5PO PE=1 SV=1	14	3	3	ATP5PO		-0.885414	1.58843	0.332533
O94874	E3 UFM1-protein ligase 1 OS=Homo sapiens OX=9606 GN=UFL1 PE=1 SV=2	7	4	4	UFL1		-1.04934	1.58766	0.332711
P55084	Trifunctional enzyme subunit beta, mitochondrial OS=Homo sapiens OX=9606 GN=HADHB PE=1 SV=3	34	11	11	HADHB		-0.0995706	1.58755	0.332735
Q9BTT6	Leucine-rich repeat-containing protein 1 OS=Homo sapiens OX=9606 GN=LRRC1 PE=1 SV=1	12	4	3	LRRC1		-0.904408	1.58678	0.332914
Q86TB9	Protein PAT1 homolog 1 OS=Homo sapiens OX=9606 GN=PATL1 PE=1 SV=2	6	3	3	PATL1		-0.631722	1.58557	0.333194
Q13409	Cytoplasmic dynein 1 intermediate chain 2 OS=Homo sapiens OX=9606 GN=DYNC1I2 PE=1 SV=3	43	16	16	DYNC1I2		-0.141124	1.58384	0.333594
Q8NHH9	Atlastin-2 OS=Homo sapiens OX=9606 GN=ATL2 PE=1 SV=2	26	11	9	ATL2		0.340494	1.58376	0.333612
Q8WTT2	Nucleolar complex protein 3 homolog OS=Homo sapiens OX=9606 GN=NOC3L PE=1 SV=1	1	1	1	NOC3L		0.184301	1.58341	0.333693
Q8N6M0	Deubiquitinase OTUD6B OS=Homo sapiens OX=9606 GN=OTUD6B PE=1 SV=1	6	1	1	OTUD6B		0.222958	1.58248	0.333908
P60660	Myosin light polypeptide 6 OS=Homo sapiens OX=9606 GN=MYL6 PE=1 SV=2	58	9	5	MYL6		0.218508	1.58134	0.334171
Q92769	Histone deacetylase 2 OS=Homo sapiens OX=9606 GN=HDAC2 PE=1 SV=2	31	10	8	HDAC2		0.611859	1.58127	0.334188
P52294	Importin subunit alpha-5 OS=Homo sapiens OX=9606 GN=KPNA1 PE=1 SV=3	30	11	4	KPNA1		0.956065	1.58068	0.334325
Q27J81	Inverted formin-2 OS=Homo sapiens OX=9606 GN=INF2 PE=1 SV=2	7	8	8	INF2		0.44959	1.57932	0.33464
Q9BZL1	Ubiquitin-like protein 5 OS=Homo sapiens OX=9606 GN=UBL5 PE=1 SV=1	29	2	2	UBL5		-1.67076	1.57839	0.334855
P0DPB6	DNA-directed RNA polymerases I and III subunit RPAC2 OS=Homo sapiens OX=9606 GN=POLR1D PE=1 SV=1	40	4	4	POLR1D		1.92114	1.57584	0.335448
[truncated: 2,360 more rows]

## Sheet: Rab11A_IP
							Log2 Fold Change	T-Test	T-Test
Protein Accessions	Protein Descriptions	Sequence coverage [%]	#Peptides	#Unque Peptides	Gene names		CA0709/MOCK	[-log2 p-value]	[p-value]
C3W5X7	RNA-directed RNA polymerase catalytic subunit OS=Influenza A virus (A/California/07/2009(H1N1)) OX=641809 GN=PB1 PE=3 SV=1	60	43	43	PB1		6.78725	83.6734	6.48315e-26
C3W626	Polymerase acidic protein OS=Influenza A virus (A/California/07/2009(H1N1)) OX=641809 GN=PA PE=3 SV=1	63	47	47	PA		6.48852	80.5676	5.5814e-25
C3W5X5	Polymerase basic protein 2 OS=Influenza A virus (A/California/07/2009(H1N1)) OX=641809 GN=PB2 PE=3 SV=1	58	43	43	PB2		6.77523	78.6338	2.1324e-24
P23246	Splicing factor, proline- and glutamine-rich OS=Homo sapiens OX=9606 GN=SFPQ PE=1 SV=2	54	42	40	SFPQ		-4.9104	72.6757	1.3257e-22
Q15233	Non-POU domain-containing octamer-binding protein OS=Homo sapiens OX=9606 GN=NONO PE=1 SV=4	70	33	28	NONO		-5.20074	59.4067	1.30862e-18
Q8WXF1	Paraspeckle component 1 OS=Homo sapiens OX=9606 GN=PSPC1 PE=1 SV=1	52	28	25	PSPC1		-4.94959	59.2469	1.46183e-18
C3W621	Nucleoprotein OS=Influenza A virus (A/California/07/2009(H1N1)) OX=641809 GN=NP PE=3 SV=1	64	37	37	NP		9.49641	52.923	1.17105e-16
P35580	Myosin-10 OS=Homo sapiens OX=9606 GN=MYH10 PE=1 SV=3	59	138	104	MYH10		-0.794771	45.0441	2.75653e-14
C3W5X2	Hemagglutinin OS=Influenza A virus (A/California/07/2009(H1N1)) OX=641809 GN=HA PE=1 SV=1	41	24	24	HA		6.72515	44.202	4.94158e-14
Q14204	Cytoplasmic dynein 1 heavy chain 1 OS=Homo sapiens OX=9606 GN=DYNC1H1 PE=1 SV=5	53	228	228	DYNC1H1		-0.626576	43.6508	7.2409e-14
P19338	Nucleolin OS=Homo sapiens OX=9606 GN=NCL PE=1 SV=3	29	26	26	NCL		4.13156	39.0048	1.8129e-12
P11940	Polyadenylate-binding protein 1 OS=Homo sapiens OX=9606 GN=PABPC1 PE=1 SV=2	54	34	5	PABPC1		1.94814	36.7262	8.7964e-12
Q13310	Polyadenylate-binding protein 4 OS=Homo sapiens OX=9606 GN=PABPC4 PE=1 SV=1	45	30	16	PABPC4		2.29444	35.6397	1.86802e-11
O43143	Pre-mRNA-splicing factor ATP-dependent RNA helicase DHX15 OS=Homo sapiens OX=9606 GN=DHX15 PE=1 SV=2	51	37	36	DHX15		1.03222	33.1564	1.04457e-10
P07996	Thrombospondin-1 OS=Homo sapiens OX=9606 GN=THBS1 PE=1 SV=2	22	25	22	THBS1		-1.64649	32.4976	1.64908e-10
Q02878	60S ribosomal protein L6 OS=Homo sapiens OX=9606 GN=RPL6 PE=1 SV=3	40	18	18	RPL6		1.20215	31.8053	2.66469e-10
Q12906	Interleukin enhancer-binding factor 3 OS=Homo sapiens OX=9606 GN=ILF3 PE=1 SV=3	41	32	26	ILF3		1.97854	31.4239	3.47112e-10
C3W611	Non-structural protein 1 OS=Influenza A virus (A/California/07/2009(H1N1)) OX=641809 GN=NS1 PE=1 SV=1	89	18	18	NS1		7.94144	29.7422	1.11353e-09
Q00839	Heterogeneous nuclear ribonucleoprotein U OS=Homo sapiens OX=9606 GN=HNRNPU PE=1 SV=6	50	39	38	HNRNPU		1.51702	29.1105	1.72527e-09
Q96PK6	RNA-binding protein 14 OS=Homo sapiens OX=9606 GN=RBM14 PE=1 SV=2	31	19	19	RBM14		-3.08765	27.8741	4.06509e-09
C3W5X4	Matrix protein 1 OS=Influenza A virus (A/California/07/2009(H1N1)) OX=641809 GN=M1 PE=3 SV=1	79	15	15	M1		6.15016	27.5568	5.06505e-09
Q13283	Ras GTPase-activating protein-binding protein 1 OS=Homo sapiens OX=9606 GN=G3BP1 PE=1 SV=1	55	17	17	G3BP1		1.7213	27.4391	5.49566e-09
Q9UHX1	Poly(U)-binding-splicing factor PUF60 OS=Homo sapiens OX=9606 GN=PUF60 PE=1 SV=1	44	19	19	PUF60		2.13467	26.8856	8.0656e-09
Q5T0N5	Formin-binding protein 1-like OS=Homo sapiens OX=9606 GN=FNBP1L PE=1 SV=3	51	32	31	FNBP1L		-1.67843	26.7494	8.86413e-09
P22626	Heterogeneous nuclear ribonucleoproteins A2/B1 OS=Homo sapiens OX=9606 GN=HNRNPA2B1 PE=1 SV=2	53	22	17	HNRNPA2B1		1.75061	26.2917	1.21734e-08
P39019	40S ribosomal protein S19 OS=Homo sapiens OX=9606 GN=RPS19 PE=1 SV=2	70	14	14	RPS19		1.64907	26.1304	1.36135e-08
P52272	Heterogeneous nuclear ribonucleoprotein M OS=Homo sapiens OX=9606 GN=HNRNPM PE=1 SV=3	75	54	54	HNRNPM		0.655899	26.0336	1.45577e-08
O60506	Heterogeneous nuclear ribonucleoprotein Q OS=Homo sapiens OX=9606 GN=SYNCRIP PE=1 SV=2	46	28	20	SYNCRIP		2.17184	25.971	1.52038e-08
Q99996	A-kinase anchor protein 9 OS=Homo sapiens OX=9606 GN=AKAP9 PE=1 SV=4	14	50	50	AKAP9		-1.11275	25.8473	1.65651e-08
O43390	Heterogeneous nuclear ribonucleoprotein R OS=Homo sapiens OX=9606 GN=HNRNPR PE=1 SV=1	43	28	20	HNRNPR		2.28407	24.9421	3.10217e-08
P62241	40S ribosomal protein S8 OS=Homo sapiens OX=9606 GN=RPS8 PE=1 SV=2	59	13	13	RPS8		1.08916	24.3834	4.56939e-08
Q13813	Spectrin alpha chain, non-erythrocytic 1 OS=Homo sapiens OX=9606 GN=SPTAN1 PE=1 SV=3	49	106	105	SPTAN1		-0.782165	24.1573	5.34476e-08
P62424	60S ribosomal protein L7a OS=Homo sapiens OX=9606 GN=RPL7A PE=1 SV=2	57	22	22	RPL7A		0.717073	23.5612	8.07937e-08
Q07157	Tight junction protein ZO-1 OS=Homo sapiens OX=9606 GN=TJP1 PE=1 SV=3	23	33	31	TJP1		-1.07182	23.5097	8.37312e-08
P09651	Heterogeneous nuclear ribonucleoprotein A1 OS=Homo sapiens OX=9606 GN=HNRNPA1 PE=1 SV=5	48	19	5	HNRNPA1		3.04969	23.3255	9.51341e-08
O94832	Unconventional myosin-Id OS=Homo sapiens OX=9606 GN=MYO1D PE=1 SV=2	35	33	32	MYO1D		-1.21026	22.9079	1.27072e-07
P62280	40S ribosomal protein S11 OS=Homo sapiens OX=9606 GN=RPS11 PE=1 SV=3	58	14	14	RPS11		0.771071	22.3175	1.91322e-07
P35579	Myosin-9 OS=Homo sapiens OX=9606 GN=MYH9 PE=1 SV=4	60	159	126	MYH9		-0.450628	22.1104	2.20857e-07
Q7Z406	Myosin-14 OS=Homo sapiens OX=9606 GN=MYH14 PE=1 SV=2	35	85	69	MYH14		-0.863373	22.0778	2.25907e-07
Q16629	Serine/arginine-rich splicing factor 7 OS=Homo sapiens OX=9606 GN=SRSF7 PE=1 SV=1	35	10	9	SRSF7		1.3011	22.0532	2.29784e-07
Q9NRL2	Bromodomain adjacent to zinc finger domain protein 1A OS=Homo sapiens OX=9606 GN=BAZ1A PE=1 SV=2	14	20	20	BAZ1A		0.985261	21.5828	3.18369e-07
P13639	Elongation factor 2 OS=Homo sapiens OX=9606 GN=EEF2 PE=1 SV=4	44	37	36	EEF2		0.604602	21.5554	3.2447e-07
P46779	60S ribosomal protein L28 OS=Homo sapiens OX=9606 GN=RPL28 PE=1 SV=3	55	10	10	RPL28		1.19541	21.2121	4.11653e-07
P18077	60S ribosomal protein L35a OS=Homo sapiens OX=9606 GN=RPL35A PE=1 SV=2	51	10	10	RPL35A		1.11516	20.7422	5.70123e-07
Q9NR30	Nucleolar RNA helicase 2 OS=Homo sapiens OX=9606 GN=DDX21 PE=1 SV=5	24	17	16	DDX21		1.24841	20.3108	7.68823e-07
P15880	40S ribosomal protein S2 OS=Homo sapiens OX=9606 GN=RPS2 PE=1 SV=2	49	15	15	RPS2		1.01887	20.0797	9.02411e-07
P62701	40S ribosomal protein S4, X isoform OS=Homo sapiens OX=9606 GN=RPS4X PE=1 SV=2	62	19	11	RPS4X		0.559866	19.8926	1.02736e-06
P62906	60S ribosomal protein L10a OS=Homo sapiens OX=9606 GN=RPL10A PE=1 SV=2	59	15	15	RPL10A		0.432998	19.7314	1.14884e-06
Q9BUQ8	Probable ATP-dependent RNA helicase DDX23 OS=Homo sapiens OX=9606 GN=DDX23 PE=1 SV=3	28	22	22	DDX23		2.0627	19.6998	1.17424e-06
Q9Y6M1	Insulin-like growth factor 2 mRNA-binding protein 2 OS=Homo sapiens OX=9606 GN=IGF2BP2 PE=1 SV=2 Insulin-like growth factor 2 mRNA-binding protein 3 OS=Homo sapiens OX=9606 GN=IGF2BP3 PE=1 SV=2	31	17	14	IGF2BP2		2.20892	19.4198	1.42584e-06
P83731	60S ribosomal protein L24 OS=Homo sapiens OX=9606 GN=RPL24 PE=1 SV=1	53	14	14	RPL24		1.09744	19.3614	1.48472e-06
Q99459	Cell division cycle 5-like protein OS=Homo sapiens OX=9606 GN=CDC5L PE=1 SV=2	33	22	22	CDC5L		1.92367	19.2105	1.64835e-06
P51114	Fragile X mental retardation syndrome-related protein 1 OS=Homo sapiens OX=9606 GN=FXR1 PE=1 SV=3	47	23	21	FXR1		1.33773	19.1535	1.71484e-06
P17480	Nucleolar transcription factor 1 OS=Homo sapiens OX=9606 GN=UBTF PE=1 SV=1	25	18	18	UBTF		-2.88483	19.127	1.74658e-06
Q12905	Interleukin enhancer-binding factor 2 OS=Homo sapiens OX=9606 GN=ILF2 PE=1 SV=2	66	19	19	ILF2		1.77603	18.9948	1.91426e-06
P23528	Cofilin-1 OS=Homo sapiens OX=9606 GN=CFL1 PE=1 SV=3	77	18	14	CFL1		1.1066	18.818	2.16386e-06
P98160	Basement membrane-specific heparan sulfate proteoglycan core protein OS=Homo sapiens OX=9606 GN=HSPG2 PE=1 SV=4	6	17	17	HSPG2		-2.72226	18.6845	2.37355e-06
P18621	60S ribosomal protein L17 OS=Homo sapiens OX=9606 GN=RPL17 PE=1 SV=3	55	11	10	RPL17		0.814233	18.6257	2.47225e-06
P62491	Ras-related protein Rab-11A OS=Homo sapiens OX=9606 GN=RAB11A PE=1 SV=3	76	22	3	RAB11A		-1.25833	18.3254	3.04438e-06
O15078	Centrosomal protein of 290 kDa OS=Homo sapiens OX=9606 GN=CEP290 PE=1 SV=2	9	24	24	CEP290		-1.92463	18.1909	3.34192e-06
P31943	Heterogeneous nuclear ribonucleoprotein H OS=Homo sapiens OX=9606 GN=HNRNPH1 PE=1 SV=4	58	20	9	HNRNPH1		0.571497	18.0959	3.56935e-06
Q9NZI8	Insulin-like growth factor 2 mRNA-binding protein 1 OS=Homo sapiens OX=9606 GN=IGF2BP1 PE=1 SV=2	48	27	25	IGF2BP1		1.36524	18.0959	3.56935e-06
Q01082	Spectrin beta chain, non-erythrocytic 1 OS=Homo sapiens OX=9606 GN=SPTBN1 PE=1 SV=2	48	100	89	SPTBN1		-0.687754	17.7819	4.43711e-06
P02768	Serum albumin OS=Homo sapiens OX=9606 GN=ALB PE=1 SV=2	30	19	19	ALB		-1.55511	17.6391	4.89897e-06
Q14498	RNA-binding protein 39 OS=Homo sapiens OX=9606 GN=RBM39 PE=1 SV=2	45	18	15	RBM39		2.64072	17.5206	5.31834e-06
P16144	Integrin beta-4 OS=Homo sapiens OX=9606 GN=ITGB4 PE=1 SV=5	6	10	10	ITGB4		-0.573894	17.381	5.85873e-06
P00367	Glutamate dehydrogenase 1, mitochondrial OS=Homo sapiens OX=9606 GN=GLUD1 PE=1 SV=2	43	21	5	GLUD1		-1.9994	17.3055	6.17348e-06
Q9UDY2	Tight junction protein ZO-2 OS=Homo sapiens OX=9606 GN=TJP2 PE=1 SV=2	21	25	23	TJP2		-1.21937	17.263	6.3581e-06
P67809	Nuclease-sensitive element-binding protein 1 OS=Homo sapiens OX=9606 GN=YBX1 PE=1 SV=3	56	16	10	YBX1		0.781416	16.7926	8.80914e-06
P46781	40S ribosomal protein S9 OS=Homo sapiens OX=9606 GN=RPS9 PE=1 SV=3	62	19	19	RPS9		0.980121	16.4489	1.11788e-05
O75533	Splicing factor 3B subunit 1 OS=Homo sapiens OX=9606 GN=SF3B1 PE=1 SV=3	34	33	33	SF3B1		-1.15588	16.3933	1.16181e-05
P07910	Heterogeneous nuclear ribonucleoproteins C1/C2 OS=Homo sapiens OX=9606 GN=HNRNPC PE=1 SV=4	47	14	8	HNRNPC		1.75704	16.3857	1.16791e-05
Q8N163	Cell cycle and apoptosis regulator protein 2 OS=Homo sapiens OX=9606 GN=CCAR2 PE=1 SV=2	23	17	17	CCAR2		1.36602	16.3509	1.19647e-05
P62851	40S ribosomal protein S25 OS=Homo sapiens OX=9606 GN=RPS25 PE=1 SV=1	36	6	6	RPS25		0.894701	16.3422	1.20364e-05
Q16778	Histone H2B type 2-E OS=Homo sapiens OX=9606 GN=HIST2H2BE PE=1 SV=3 Putative histone H2B type 2-C OS=Homo sapiens OX=9606 GN=HIST2H2BC PE=5 SV=3	63	13	0	HIST2H2BE		1.87544	16.0939	1.42972e-05
P05198	Eukaryotic translation initiation factor 2 subunit 1 OS=Homo sapiens OX=9606 GN=EIF2S1 PE=1 SV=3	62	21	21	EIF2S1		1.34661	15.8218	1.72645e-05
P61204	ADP-ribosylation factor 3 OS=Homo sapiens OX=9606 GN=ARF3 PE=1 SV=2 ADP-ribosylation factor 4 OS=Homo sapiens OX=9606 GN=ARF4 PE=1 SV=3 ADP-ribosylation factor 5 OS=Homo sapiens OX=9606 GN=ARF5 PE=1 SV=2	59	9	0	ARF3		0.526637	15.4841	2.18179e-05
Q96SB4	SRSF protein kinase 1 OS=Homo sapiens OX=9606 GN=SRPK1 PE=1 SV=2	31	20	16	SRPK1		1.49357	15.3976	2.3166e-05
Q07955	Serine/arginine-rich splicing factor 1 OS=Homo sapiens OX=9606 GN=SRSF1 PE=1 SV=2	54	17	16	SRSF1		1.34069	15.1047	2.83818e-05
P50914	60S ribosomal protein L14 OS=Homo sapiens OX=9606 GN=RPL14 PE=1 SV=4	27	6	6	RPL14		1.2937	14.9161	3.23444e-05
O95232	Luc7-like protein 3 OS=Homo sapiens OX=9606 GN=LUC7L3 PE=1 SV=2	23	9	9	LUC7L3		3.21753	14.8988	3.27343e-05
P27635	60S ribosomal protein L10 OS=Homo sapiens OX=9606 GN=RPL10 PE=1 SV=4	53	14	9	RPL10		1.13443	14.7824	3.54848e-05
Q9UG63	ATP-binding cassette sub-family F member 2 OS=Homo sapiens OX=9606 GN=ABCF2 PE=1 SV=2	34	23	23	ABCF2		1.21745	14.6456	3.90146e-05
Q1KMD3	Heterogeneous nuclear ribonucleoprotein U-like protein 2 OS=Homo sapiens OX=9606 GN=HNRNPUL2 PE=1 SV=1	29	23	23	HNRNPUL2		1.50422	14.6101	3.99875e-05
P46783	40S ribosomal protein S10 OS=Homo sapiens OX=9606 GN=RPS10 PE=1 SV=1	67	13	7	RPS10		0.479545	14.5102	4.28541e-05
Q92841	Probable ATP-dependent RNA helicase DDX17 OS=Homo sapiens OX=9606 GN=DDX17 PE=1 SV=2	48	31	22	DDX17		0.692141	14.3701	4.72237e-05
Q13243	Serine/arginine-rich splicing factor 5 OS=Homo sapiens OX=9606 GN=SRSF5 PE=1 SV=1	30	9	8	SRSF5		1.11982	14.3309	4.85238e-05
Q92522	Histone H1x OS=Homo sapiens OX=9606 GN=H1FX PE=1 SV=1	27	7	7	H1FX		0.537004	14.2572	5.1068e-05
P61313	60S ribosomal protein L15 OS=Homo sapiens OX=9606 GN=RPL15 PE=1 SV=2	53	12	12	RPL15		0.638423	14.2333	5.19211e-05
P28288	ATP-binding cassette sub-family D member 3 OS=Homo sapiens OX=9606 GN=ABCD3 PE=1 SV=1	28	18	18	ABCD3		1.71128	14.2194	5.24237e-05
Q7Z417	Nuclear fragile X mental retardation-interacting protein 2 OS=Homo sapiens OX=9606 GN=NUFIP2 PE=1 SV=1	29	15	15	NUFIP2		2.401	14.0597	5.85626e-05
P46777	60S ribosomal protein L5 OS=Homo sapiens OX=9606 GN=RPL5 PE=1 SV=3	46	17	17	RPL5		1.0354	13.8107	6.95938e-05
P05455	Lupus La protein OS=Homo sapiens OX=9606 GN=SSB PE=1 SV=2	22	8	8	SSB		2.58844	13.7753	7.13241e-05
P62854	40S ribosomal protein S26 OS=Homo sapiens OX=9606 GN=RPS26 PE=1 SV=3	50	5	1	RPS26		1.56978	13.6854	7.59084e-05
O75534	Cold shock domain-containing protein E1 OS=Homo sapiens OX=9606 GN=CSDE1 PE=1 SV=2	48	36	36	CSDE1		1.33656	13.6781	7.62922e-05
Q5SSJ5	Heterochromatin protein 1-binding protein 3 OS=Homo sapiens OX=9606 GN=HP1BP3 PE=1 SV=1	29	15	15	HP1BP3		0.896886	13.6697	7.67394e-05
P39023	60S ribosomal protein L3 OS=Homo sapiens OX=9606 GN=RPL3 PE=1 SV=2	50	22	19	RPL3		0.971514	13.6572	7.74043e-05
P17844	Probable ATP-dependent RNA helicase DDX5 OS=Homo sapiens OX=9606 GN=DDX5 PE=1 SV=1	49	34	25	DDX5		1.13212	13.4555	8.9018e-05
Q99729	Heterogeneous nuclear ribonucleoprotein A/B OS=Homo sapiens OX=9606 GN=HNRNPAB PE=1 SV=2	28	10	9	HNRNPAB		3.17774	13.4191	9.12958e-05
P82650	28S ribosomal protein S22, mitochondrial OS=Homo sapiens OX=9606 GN=MRPS22 PE=1 SV=1	20	8	8	MRPS22		1.54751	13.4053	9.2175e-05
O75165	DnaJ homolog subfamily C member 13 OS=Homo sapiens OX=9606 GN=DNAJC13 PE=1 SV=5	30	59	59	DNAJC13		-0.945233	13.3292	9.71682e-05
Q01844	RNA-binding protein EWS OS=Homo sapiens OX=9606 GN=EWSR1 PE=1 SV=1	13	7	7	EWSR1		-3.11657	13.2944	9.95401e-05
P68104	Elongation factor 1-alpha 1 OS=Homo sapiens OX=9606 GN=EEF1A1 PE=1 SV=1	68	23	1	EEF1A1		0.457023	13.1385	0.000110899
Q8IYB3	Serine/arginine repetitive matrix protein 1 OS=Homo sapiens OX=9606 GN=SRRM1 PE=1 SV=2	11	9	9	SRRM1		2.39831	12.9833	0.000123496
P52597	Heterogeneous nuclear ribonucleoprotein F OS=Homo sapiens OX=9606 GN=HNRNPF PE=1 SV=3	47	13	11	HNRNPF		0.68306	12.9186	0.000129153
Q07020	60S ribosomal protein L18 OS=Homo sapiens OX=9606 GN=RPL18 PE=1 SV=2	43	9	9	RPL18		1.39422	12.8711	0.000133479
Q8WXG1	Radical S-adenosyl methionine domain-containing protein 2 OS=Homo sapiens OX=9606 GN=RSAD2 PE=1 SV=1	11	4	4	RSAD2		1.87862	12.8375	0.000136628
P62266	40S ribosomal protein S23 OS=Homo sapiens OX=9606 GN=RPS23 PE=1 SV=3	54	8	8	RPS23		1.02414	12.6739	0.000153025
P62913	60S ribosomal protein L11 OS=Homo sapiens OX=9606 GN=RPL11 PE=1 SV=2	47	9	9	RPL11		0.322031	12.49	0.000173834
P61254	60S ribosomal protein L26 OS=Homo sapiens OX=9606 GN=RPL26 PE=1 SV=1	54	15	4	RPL26		0.335772	12.4784	0.00017524
O15371	Eukaryotic translation initiation factor 3 subunit D OS=Homo sapiens OX=9606 GN=EIF3D PE=1 SV=1	40	16	16	EIF3D		1.32596	12.4587	0.000177642
P51991	Heterogeneous nuclear ribonucleoprotein A3 OS=Homo sapiens OX=9606 GN=HNRNPA3 PE=1 SV=2	49	24	22	HNRNPA3		1.09437	12.258	0.000204168
Q06787	Synaptic functional regulator FMR1 OS=Homo sapiens OX=9606 GN=FMR1 PE=1 SV=1	19	10	8	FMR1		1.19994	12.2342	0.000207555
P18124	60S ribosomal protein L7 OS=Homo sapiens OX=9606 GN=RPL7 PE=1 SV=1	54	18	18	RPL7		1.12797	12.1604	0.000218452
Q9H6W3	Ribosomal oxygenase 1 OS=Homo sapiens OX=9606 GN=RIOX1 PE=1 SV=2	21	11	11	RIOX1		-0.558051	12.1513	0.000219831
P20042	Eukaryotic translation initiation factor 2 subunit 2 OS=Homo sapiens OX=9606 GN=EIF2S2 PE=1 SV=2	31	12	12	EIF2S2		1.31496	12.1245	0.000223961
P17655	Calpain-2 catalytic subunit OS=Homo sapiens OX=9606 GN=CAPN2 PE=1 SV=6	17	12	12	CAPN2		1.20798	12.1091	0.000226361
P08243	Asparagine synthetase [glutamine-hydrolyzing] OS=Homo sapiens OX=9606 GN=ASNS PE=1 SV=4	32	15	15	ASNS		0.477358	11.9904	0.000245777
P48643	T-complex protein 1 subunit epsilon OS=Homo sapiens OX=9606 GN=CCT5 PE=1 SV=1	46	26	25	CCT5		0.722304	11.8404	0.000272704
Q04637	Eukaryotic translation initiation factor 4 gamma 1 OS=Homo sapiens OX=9606 GN=EIF4G1 PE=1 SV=4	29	47	41	EIF4G1		0.729045	11.8374	0.000273266
P36578	60S ribosomal protein L4 OS=Homo sapiens OX=9606 GN=RPL4 PE=1 SV=5	44	20	20	RPL4		0.971968	11.8238	0.000275863
Q92614	Unconventional myosin-XVIIIa OS=Homo sapiens OX=9606 GN=MYO18A PE=1 SV=3	37	67	67	MYO18A		-0.717189	11.7906	0.000282286
P62805	Histone H4 OS=Homo sapiens OX=9606 GN=HIST1H4A PE=1 SV=2	58	11	11	HIST1H4A		3.41523	11.7658	0.000287167
P14618	Pyruvate kinase PKM OS=Homo sapiens OX=9606 GN=PKM PE=1 SV=4	58	28	27	PKM		0.277167	11.6473	0.000311763
P54577	Tyrosine--tRNA ligase, cytoplasmic OS=Homo sapiens OX=9606 GN=YARS PE=1 SV=4	25	14	14	YARS		0.812843	11.6174	0.000318274
Q8WWY3	U4/U6 small nuclear ribonucleoprotein Prp31 OS=Homo sapiens OX=9606 GN=PRPF31 PE=1 SV=2	23	10	10	PRPF31		1.96263	11.6123	0.000319411
O75150	E3 ubiquitin-protein ligase BRE1B OS=Homo sapiens OX=9606 GN=RNF40 PE=1 SV=5	21	20	16	RNF40		-0.829733	11.4399	0.000359958
O43776	Asparagine--tRNA ligase, cytoplasmic OS=Homo sapiens OX=9606 GN=NARS PE=1 SV=1	22	12	12	NARS		1.09871	11.3259	0.00038954
O14979	Heterogeneous nuclear ribonucleoprotein D-like OS=Homo sapiens OX=9606 GN=HNRNPDL PE=1 SV=3	29	14	12	HNRNPDL		1.93919	11.0627	0.000467526
O43395	U4/U6 small nuclear ribonucleoprotein Prp3 OS=Homo sapiens OX=9606 GN=PRPF3 PE=1 SV=2	19	11	11	PRPF3		2.14494	11.0537	0.000470453
P04406	Glyceraldehyde-3-phosphate dehydrogenase OS=Homo sapiens OX=9606 GN=GAPDH PE=1 SV=3	40	11	10	GAPDH		1.86643	11.0487	0.000472081
P22087	rRNA 2'-O-methyltransferase fibrillarin OS=Homo sapiens OX=9606 GN=FBL PE=1 SV=2	58	13	11	FBL		1.45901	11.0434	0.000473823
P62753	40S ribosomal protein S6 OS=Homo sapiens OX=9606 GN=RPS6 PE=1 SV=1	43	17	17	RPS6		0.708106	11.0085	0.000485403
Q9Y295	Developmentally-regulated GTP-binding protein 1 OS=Homo sapiens OX=9606 GN=DRG1 PE=1 SV=1	50	16	16	DRG1		1.18838	10.917	0.000517211
P05388	60S acidic ribosomal protein P0 OS=Homo sapiens OX=9606 GN=RPLP0 PE=1 SV=1	64	14	5	RPLP0		0.616237	10.8631	0.000536893
P30050	60S ribosomal protein L12 OS=Homo sapiens OX=9606 GN=RPL12 PE=1 SV=1	68	10	10	RPL12		0.386431	10.78	0.000568723
P62263	40S ribosomal protein S14 OS=Homo sapiens OX=9606 GN=RPS14 PE=1 SV=3	67	10	10	RPS14		2.18089	10.6499	0.000622374
P62899	60S ribosomal protein L31 OS=Homo sapiens OX=9606 GN=RPL31 PE=1 SV=1	50	13	13	RPL31		1.64788	10.6493	0.000622665
Q16630	Cleavage and polyadenylation specificity factor subunit 6 OS=Homo sapiens OX=9606 GN=CPSF6 PE=1 SV=2	23	9	9	CPSF6		1.94195	10.6163	0.000637049
Q9BSC4	Nucleolar protein 10 OS=Homo sapiens OX=9606 GN=NOL10 PE=1 SV=1	16	10	10	NOL10		2.2368	10.5595	0.00066264
O75367	Core histone macro-H2A.1 OS=Homo sapiens OX=9606 GN=H2AFY PE=1 SV=4	60	21	19	H2AFY		1.25373	10.4703	0.000704874
P60903	Protein S100-A10 OS=Homo sapiens OX=9606 GN=S100A10 PE=1 SV=2	18	3	3	S100A10		0.980642	10.4694	0.000705344
P84243	Histone H3.3 OS=Homo sapiens OX=9606 GN=H3F3A PE=1 SV=2 Histone H3.1 OS=Homo sapiens OX=9606 GN=HIST1H3A PE=1 SV=2 Histone H3.2 OS=Homo sapiens OX=9606 GN=HIST2H3A PE=1 SV=3	63	13	1	H3F3A		2.48691	10.4137	0.000733102
P17987	T-complex protein 1 subunit alpha OS=Homo sapiens OX=9606 GN=TCP1 PE=1 SV=1	56	26	26	TCP1		0.794245	10.409	0.000735494
P46778	60S ribosomal protein L21 OS=Homo sapiens OX=9606 GN=RPL21 PE=1 SV=2	56	12	12	RPL21		0.333414	10.3669	0.00075725
Q9UNQ2	Probable dimethyladenosine transferase OS=Homo sapiens OX=9606 GN=DIMT1 PE=1 SV=1	40	11	11	DIMT1		1.28251	10.1674	0.000869578
P14923	Junction plakoglobin OS=Homo sapiens OX=9606 GN=JUP PE=1 SV=3	52	29	24	JUP		0.920867	10.1593	0.000874476
P15170	Eukaryotic peptide chain release factor GTP-binding subunit ERF3A OS=Homo sapiens OX=9606 GN=GSPT1 PE=1 SV=1 Eukaryotic peptide chain release factor GTP-binding subunit ERF3B OS=Homo sapiens OX=9606 GN=GSPT2 PE=1 SV=2	15	7	2	GSPT1		0.747299	10.1417	0.000885197
Q9P2E9	Ribosome-binding protein 1 OS=Homo sapiens OX=9606 GN=RRBP1 PE=1 SV=5	18	22	21	RRBP1		0.248784	10.1365	0.00088838
P52789	Hexokinase-2 OS=Homo sapiens OX=9606 GN=HK2 PE=1 SV=2	21	17	12	HK2		0.956943	10.1158	0.000901238
Q9Y2R4	Probable ATP-dependent RNA helicase DDX52 OS=Homo sapiens OX=9606 GN=DDX52 PE=1 SV=3	27	12	12	DDX52		1.74414	10.1112	0.000904127
Q6PKG0	La-related protein 1 OS=Homo sapiens OX=9606 GN=LARP1 PE=1 SV=2	29	30	24	LARP1		0.57931	10.0763	0.000926284
P63173	60S ribosomal protein L38 OS=Homo sapiens OX=9606 GN=RPL38 PE=1 SV=2	50	5	5	RPL38		0.691313	10.0638	0.000934327
Q10570	Cleavage and polyadenylation specificity factor subunit 1 OS=Homo sapiens OX=9606 GN=CPSF1 PE=1 SV=2	4	5	5	CPSF1		1.67844	9.98197	0.000988842
P60842	Eukaryotic initiation factor 4A-I OS=Homo sapiens OX=9606 GN=EIF4A1 PE=1 SV=1	52	21	10	EIF4A1		1.03394	9.93075	0.00102458
P53396	ATP-citrate synthase OS=Homo sapiens OX=9606 GN=ACLY PE=1 SV=3	49	51	51	ACLY		0.342539	9.87449	0.00106532
P23396	40S ribosomal protein S3 OS=Homo sapiens OX=9606 GN=RPS3 PE=1 SV=2	83	23	23	RPS3		0.647576	9.7873	0.00113169
Q9Y224	RNA transcription, translation and transport factor protein OS=Homo sapiens OX=9606 GN=RTRAF PE=1 SV=1	64	14	13	RTRAF		0.466185	9.74917	0.001162
P61221	ATP-binding cassette sub-family E member 1 OS=Homo sapiens OX=9606 GN=ABCE1 PE=1 SV=1	50	25	25	ABCE1		0.876408	9.74451	0.00116576
Q9Y383	Putative RNA-binding protein Luc7-like 2 OS=Homo sapiens OX=9606 GN=LUC7L2 PE=1 SV=2	38	15	9	LUC7L2		1.51217	9.72503	0.00118161
Q02543	60S ribosomal protein L18a OS=Homo sapiens OX=9606 GN=RPL18A PE=1 SV=2	55	14	14	RPL18A		0.55712	9.69809	0.00120389
Q92800	Histone-lysine N-methyltransferase EZH1 OS=Homo sapiens OX=9606 GN=EZH1 PE=1 SV=2	1	1	0	EZH1		5.48186	9.69088	0.00120991
Q9UN86	Ras GTPase-activating protein-binding protein 2 OS=Homo sapiens OX=9606 GN=G3BP2 PE=1 SV=2	43	16	16	G3BP2		1.53709	9.68881	0.00121165
P27708	CAD protein OS=Homo sapiens OX=9606 GN=CAD PE=1 SV=3	38	73	71	CAD		-0.383613	9.67533	0.00122303
P11388	DNA topoisomerase 2-alpha OS=Homo sapiens OX=9606 GN=TOP2A PE=1 SV=3 DNA topoisomerase 2-beta OS=Homo sapiens OX=9606 GN=TOP2B PE=1 SV=3	27	42	27	TOP2A		0.602276	9.60933	0.00128027
Q53GS9	U4/U6.U5 tri-snRNP-associated protein 2 OS=Homo sapiens OX=9606 GN=USP39 PE=1 SV=2	29	14	14	USP39		1.5057	9.52857	0.00135399
Q01081	Splicing factor U2AF 35 kDa subunit OS=Homo sapiens OX=9606 GN=U2AF1 PE=1 SV=3	40	8	5	U2AF1		0.632283	9.51883	0.00136316
O00422	Histone deacetylase complex subunit SAP18 OS=Homo sapiens OX=9606 GN=SAP18 PE=1 SV=1	30	5	5	SAP18		-1.00538	9.51711	0.00136478
P25705	ATP synthase subunit alpha, mitochondrial OS=Homo sapiens OX=9606 GN=ATP5F1A PE=1 SV=1	55	29	29	ATP5F1A		-0.395117	9.51697	0.00136491
P45880	Voltage-dependent anion-selective channel protein 2 OS=Homo sapiens OX=9606 GN=VDAC2 PE=1 SV=2	44	10	10	VDAC2		1.2853	9.48569	0.00139484
Q9UKV8	Protein argonaute-2 OS=Homo sapiens OX=9606 GN=AGO2 PE=1 SV=3	21	14	9	AGO2		1.44701	9.45782	0.00142204
Q14103	Heterogeneous nuclear ribonucleoprotein D0 OS=Homo sapiens OX=9606 GN=HNRNPD PE=1 SV=1	33	12	10	HNRNPD		2.03102	9.43786	0.00144185
Q9NVN8	Guanine nucleotide-binding protein-like 3-like protein OS=Homo sapiens OX=9606 GN=GNL3L PE=1 SV=1	15	10	9	GNL3L		1.07056	9.41854	0.00146129
P40227	T-complex protein 1 subunit zeta OS=Homo sapiens OX=9606 GN=CCT6A PE=1 SV=3	41	18	14	CCT6A		-0.864457	9.35087	0.00153147
P62249	40S ribosomal protein S16 OS=Homo sapiens OX=9606 GN=RPS16 PE=1 SV=2	62	12	12	RPS16		0.936175	9.34624	0.00153639
P02545	Prelamin-A/C OS=Homo sapiens OX=9606 GN=LMNA PE=1 SV=1	56	38	36	LMNA		0.336872	9.33966	0.00154341
Q9NRN7	L-aminoadipate-semialdehyde dehydrogenase-phosphopantetheinyl transferase OS=Homo sapiens OX=9606 GN=AASDHPPT PE=1 SV=2	6	2	2	AASDHPPT		2.68358	9.33753	0.0015457
P62081	40S ribosomal protein S7 OS=Homo sapiens OX=9606 GN=RPS7 PE=1 SV=1	69	15	15	RPS7		0.601419	9.32682	0.00155721
Q8WWM7	Ataxin-2-like protein OS=Homo sapiens OX=9606 GN=ATXN2L PE=1 SV=2	17	17	16	ATXN2L		1.032	9.24844	0.00164416
Q9Y2X3	Nucleolar protein 58 OS=Homo sapiens OX=9606 GN=NOP58 PE=1 SV=1	36	15	15	NOP58		1.7388	9.20168	0.00169832
Q9H8W4	Pleckstrin homology domain-containing family F member 2 OS=Homo sapiens OX=9606 GN=PLEKHF2 PE=1 SV=1	5	1	1	PLEKHF2		1.83693	9.1719	0.00173374
O95478	Ribosome biogenesis protein NSA2 homolog OS=Homo sapiens OX=9606 GN=NSA2 PE=1 SV=1	8	2	2	NSA2		2.4984	9.14409	0.00176748
P00374	Dihydrofolate reductase OS=Homo sapiens OX=9606 GN=DHFR PE=1 SV=2	16	3	1	DHFR		1.12961	9.11508	0.00180338
Q96SI9	Spermatid perinuclear RNA-binding protein OS=Homo sapiens OX=9606 GN=STRBP PE=1 SV=1	28	19	13	STRBP		1.77169	9.0977	0.00182524
Q14444	Caprin-1 OS=Homo sapiens OX=9606 GN=CAPRIN1 PE=1 SV=2	17	13	13	CAPRIN1		1.32448	9.09038	0.00183453
O95163	Elongator complex protein 1 OS=Homo sapiens OX=9606 GN=ELP1 PE=1 SV=3	1	1	1	ELP1		2.3358	9.07765	0.00185079
P09622	Dihydrolipoyl dehydrogenase, mitochondrial OS=Homo sapiens OX=9606 GN=DLD PE=1 SV=2	14	7	7	DLD		-2.65034	9.07346	0.00185617
P01857	Immunoglobulin heavy constant gamma 1 OS=Homo sapiens OX=9606 GN=IGHG1 PE=1 SV=1	20	5	0	IGHG1		-0.809173	9.05302	0.00188265
P15924	Desmoplakin OS=Homo sapiens OX=9606 GN=DSP PE=1 SV=3	45	142	142	DSP		0.395953	8.98171	0.00197805
P53007	Tricarboxylate transport protein, mitochondrial OS=Homo sapiens OX=9606 GN=SLC25A1 PE=1 SV=2	25	8	8	SLC25A1		0.528614	8.94414	0.00203024
Q09666	Neuroblast differentiation-associated protein AHNAK OS=Homo sapiens OX=9606 GN=AHNAK PE=1 SV=2	13	22	21	AHNAK		-0.692979	8.87536	0.00212937
Q13595	Transformer-2 protein homolog alpha OS=Homo sapiens OX=9606 GN=TRA2A PE=1 SV=1	22	8	5	TRA2A		1.15458	8.86762	0.00214082
P31153	S-adenosylmethionine synthase isoform type-2 OS=Homo sapiens OX=9606 GN=MAT2A PE=1 SV=1	30	11	9	MAT2A		1.12156	8.85061	0.00216621
P26599	Polypyrimidine tract-binding protein 1 OS=Homo sapiens OX=9606 GN=PTBP1 PE=1 SV=1	39	15	11	PTBP1		1.20893	8.84355	0.00217684
Q9NQ29	Putative RNA-binding protein Luc7-like 1 OS=Homo sapiens OX=9606 GN=LUC7L PE=1 SV=1	36	13	7	LUC7L		1.9061	8.83015	0.00219715
P61978	Heterogeneous nuclear ribonucleoprotein K OS=Homo sapiens OX=9606 GN=HNRNPK PE=1 SV=1	57	23	23	HNRNPK		0.505962	8.77043	0.00229001
P26196	Probable ATP-dependent RNA helicase DDX6 OS=Homo sapiens OX=9606 GN=DDX6 PE=1 SV=2	40	16	16	DDX6		1.36163	8.76524	0.00229826
P62829	60S ribosomal protein L23 OS=Homo sapiens OX=9606 GN=RPL23 PE=1 SV=1	68	9	9	RPL23		1.04244	8.75476	0.00231502
O75369	Filamin-B OS=Homo sapiens OX=9606 GN=FLNB PE=1 SV=2	39	80	67	FLNB		-0.436867	8.72888	0.00235692
Q8NCA5	Protein FAM98A OS=Homo sapiens OX=9606 GN=FAM98A PE=1 SV=1	27	11	9	FAM98A		1.47264	8.7238	0.00236524
Q8NE71	ATP-binding cassette sub-family F member 1 OS=Homo sapiens OX=9606 GN=ABCF1 PE=1 SV=2	17	13	13	ABCF1		1.47962	8.6605	0.00247133
P10809	60 kDa heat shock protein, mitochondrial OS=Homo sapiens OX=9606 GN=HSPD1 PE=1 SV=2	51	25	25	HSPD1		0.602051	8.65045	0.0024886
Q96AC1	Fermitin family homolog 2 OS=Homo sapiens OX=9606 GN=FERMT2 PE=1 SV=1	17	10	9	FERMT2		0.836178	8.62622	0.00253074
P41091	Eukaryotic translation initiation factor 2 subunit 3 OS=Homo sapiens OX=9606 GN=EIF2S3 PE=1 SV=3	51	19	3	EIF2S3		0.772903	8.54852	0.00267079
P55209	Nucleosome assembly protein 1-like 1 OS=Homo sapiens OX=9606 GN=NAP1L1 PE=1 SV=1	17	6	5	NAP1L1		1.80004	8.5349	0.00269611
P14866	Heterogeneous nuclear ribonucleoprotein L OS=Homo sapiens OX=9606 GN=HNRNPL PE=1 SV=2	49	19	18	HNRNPL		1.21866	8.48825	0.00278473
O43809	Cleavage and polyadenylation specificity factor subunit 5 OS=Homo sapiens OX=9606 GN=NUDT21 PE=1 SV=1	48	12	12	NUDT21		1.34946	8.47108	0.00281806
P06730	Eukaryotic translation initiation factor 4E OS=Homo sapiens OX=9606 GN=EIF4E PE=1 SV=2	30	6	6	EIF4E		2.01288	8.45491	0.00284983
O43852	Calumenin OS=Homo sapiens OX=9606 GN=CALU PE=1 SV=2	48	11	11	CALU		1.22257	8.45098	0.0028576
Q9HD33	39S ribosomal protein L47, mitochondrial OS=Homo sapiens OX=9606 GN=MRPL47 PE=1 SV=2	17	5	5	MRPL47		0.794536	8.41734	0.00292502
P60866	40S ribosomal protein S20 OS=Homo sapiens OX=9606 GN=RPS20 PE=1 SV=1	34	5	5	RPS20		0.603238	8.40792	0.00294418
Q53EZ4	Centrosomal protein of 55 kDa OS=Homo sapiens OX=9606 GN=CEP55 PE=1 SV=3	18	8	8	CEP55		-1.9179	8.37089	0.00302072
Q9Y5S2	Serine/threonine-protein kinase MRCK beta OS=Homo sapiens OX=9606 GN=CDC42BPB PE=1 SV=2	22	31	25	CDC42BPB		0.720627	8.33169	0.00310392
Q9HB71	Calcyclin-binding protein OS=Homo sapiens OX=9606 GN=CACYBP PE=1 SV=2	26	5	5	CACYBP		2.56645	8.23443	0.00332039
Q13247	Serine/arginine-rich splicing factor 6 OS=Homo sapiens OX=9606 GN=SRSF6 PE=1 SV=2 Serine/arginine-rich splicing factor 5 OS=Homo sapiens OX=9606 GN=SRSF5 PE=1 SV=1	28	10	6	SRSF6		1.4624	8.22596	0.00333995
P26373	60S ribosomal protein L13 OS=Homo sapiens OX=9606 GN=RPL13 PE=1 SV=4	36	12	12	RPL13		0.997689	8.17345	0.00346376
O60841	Eukaryotic translation initiation factor 5B OS=Homo sapiens OX=9606 GN=EIF5B PE=1 SV=4	22	24	24	EIF5B		0.949761	8.15231	0.00351487
P62136	Serine/threonine-protein phosphatase PP1-alpha catalytic subunit OS=Homo sapiens OX=9606 GN=PPP1CA PE=1 SV=1	30	10	3	PPP1CA		1.52475	8.15149	0.00351689
Q8WXX5	DnaJ homolog subfamily C member 9 OS=Homo sapiens OX=9606 GN=DNAJC9 PE=1 SV=1	15	4	4	DNAJC9		2.20549	8.07203	0.003716
Q6PJW8	Consortin OS=Homo sapiens OX=9606 GN=CNST PE=1 SV=3	4	1	1	CNST		-4.52203	8.04886	0.00377616
P14625	Endoplasmin OS=Homo sapiens OX=9606 GN=HSP90B1 PE=1 SV=1	30	23	17	HSP90B1		0.846101	8.02492	0.00383937
Q92665	28S ribosomal protein S31, mitochondrial OS=Homo sapiens OX=9606 GN=MRPS31 PE=1 SV=3	3	2	2	MRPS31		2.28796	7.99883	0.00390943
Q7L576	Cytoplasmic FMR1-interacting protein 1 OS=Homo sapiens OX=9606 GN=CYFIP1 PE=1 SV=1	24	29	13	CYFIP1		-0.687077	7.97498	0.00397459
P46782	40S ribosomal protein S5 OS=Homo sapiens OX=9606 GN=RPS5 PE=1 SV=4	55	12	12	RPS5		1.04006	7.97158	0.00398397
P43243	Matrin-3 OS=Homo sapiens OX=9606 GN=MATR3 PE=1 SV=2	48	32	32	MATR3		0.582901	7.95755	0.0040229
Q6P2Q9	Pre-mRNA-processing-splicing factor 8 OS=Homo sapiens OX=9606 GN=PRPF8 PE=1 SV=2	32	69	69	PRPF8		-0.463988	7.94067	0.00407023
Q08211	ATP-dependent RNA helicase A OS=Homo sapiens OX=9606 GN=DHX9 PE=1 SV=4	36	40	40	DHX9		0.512231	7.91006	0.00415754
Q13206	Probable ATP-dependent RNA helicase DDX10 OS=Homo sapiens OX=9606 GN=DDX10 PE=1 SV=2	5	5	5	DDX10		3.22272	7.88025	0.00424431
Q9NTI5	Sister chromatid cohesion protein PDS5 homolog B OS=Homo sapiens OX=9606 GN=PDS5B PE=1 SV=1	12	13	13	PDS5B		0.94806	7.86006	0.00430414
P61513	60S ribosomal protein L37a OS=Homo sapiens OX=9606 GN=RPL37A PE=1 SV=2	51	5	4	RPL37A		-0.459883	7.81525	0.00443992
Q13765	Nascent polypeptide-associated complex subunit alpha OS=Homo sapiens OX=9606 GN=NACA PE=1 SV=1	26	4	0	NACA		2.71313	7.80622	0.0044678
P11387	DNA topoisomerase 1 OS=Homo sapiens OX=9606 GN=TOP1 PE=1 SV=2	36	29	24	TOP1		1.10556	7.77547	0.00456404
Q86UU1	Pleckstrin homology-like domain family B member 1 OS=Homo sapiens OX=9606 GN=PHLDB1 PE=1 SV=1	13	14	14	PHLDB1		-0.694603	7.67738	0.00488514
Q8TDD1	ATP-dependent RNA helicase DDX54 OS=Homo sapiens OX=9606 GN=DDX54 PE=1 SV=2	9	8	8	DDX54		1.0879	7.62947	0.00505009
P67936	Tropomyosin alpha-4 chain OS=Homo sapiens OX=9606 GN=TPM4 PE=1 SV=3 Tropomyosin alpha-1 chain OS=Homo sapiens OX=9606 GN=TPM1 PE=1 SV=2 Tropomyosin beta chain OS=Homo sapiens OX=9606 GN=TPM2 PE=1 SV=1 Tropomyosin alpha-3 chain OS=Homo sapiens OX=9606 GN=TPM3 PE=1 SV=2	53	19	10	TPM4		1.20086	7.62242	0.00507486
P35749	Myosin-11 OS=Homo sapiens OX=9606 GN=MYH11 PE=1 SV=3 Myosin-9 OS=Homo sapiens OX=9606 GN=MYH9 PE=1 SV=4 Myosin-14 OS=Homo sapiens OX=9606 GN=MYH14 PE=1 SV=2	14	31	2	MYH11		-0.850855	7.619	0.00508689
O95394	Phosphoacetylglucosamine mutase OS=Homo sapiens OX=9606 GN=PGM3 PE=1 SV=1	13	7	7	PGM3		1.88144	7.60923	0.00512146
Q9Y446	Plakophilin-3 OS=Homo sapiens OX=9606 GN=PKP3 PE=1 SV=1	16	13	13	PKP3		-1.2412	7.60836	0.00512455
P62316	Small nuclear ribonucleoprotein Sm D2 OS=Homo sapiens OX=9606 GN=SNRPD2 PE=1 SV=1	56	6	6	SNRPD2		1.98572	7.47336	0.00562724
Q96C36	Pyrroline-5-carboxylate reductase 2 OS=Homo sapiens OX=9606 GN=PYCR2 PE=1 SV=1 Pyrroline-5-carboxylate reductase 1, mitochondrial OS=Homo sapiens OX=9606 GN=PYCR1 PE=1 SV=2	21	5	4	PYCR2		0.734677	7.46674	0.0056531
P62244	40S ribosomal protein S15a OS=Homo sapiens OX=9606 GN=RPS15A PE=1 SV=2	78	11	11	RPS15A		1.33134	7.46673	0.00565314
Q96TA2	ATP-dependent zinc metalloprotease YME1L1 OS=Homo sapiens OX=9606 GN=YME1L1 PE=1 SV=2	21	12	12	YME1L1		0.738817	7.46552	0.0056579
Q15436	Protein transport protein Sec23A OS=Homo sapiens OX=9606 GN=SEC23A PE=1 SV=2	16	10	7	SEC23A		-0.701579	7.45243	0.00570947
Q15428	Splicing factor 3A subunit 2 OS=Homo sapiens OX=9606 GN=SF3A2 PE=1 SV=2	3	1	1	SF3A2		2.74271	7.42251	0.00582909
Q9Y262	Eukaryotic translation initiation factor 3 subunit L OS=Homo sapiens OX=9606 GN=EIF3L PE=1 SV=1	22	13	13	EIF3L		1.3775	7.3825	0.00599304
P62277	40S ribosomal protein S13 OS=Homo sapiens OX=9606 GN=RPS13 PE=1 SV=2	54	13	13	RPS13		1.2149	7.36059	0.00608473
P61923	Coatomer subunit zeta-1 OS=Homo sapiens OX=9606 GN=COPZ1 PE=1 SV=1	12	2	2	COPZ1		1.15349	7.34012	0.00617167
P16989	Y-box-binding protein 3 OS=Homo sapiens OX=9606 GN=YBX3 PE=1 SV=4 Nuclease-sensitive element-binding protein 1 OS=Homo sapiens OX=9606 GN=YBX1 PE=1 SV=3	27	12	6	YBX3		1.22384	7.25091	0.00656536
Q71UM5	40S ribosomal protein S27-like OS=Homo sapiens OX=9606 GN=RPS27L PE=1 SV=3 40S ribosomal protein S27 OS=Homo sapiens OX=9606 GN=RPS27 PE=1 SV=3	38	3	1	RPS27L		0.86498	7.2448	0.00659322
P57772	Selenocysteine-specific elongation factor OS=Homo sapiens OX=9606 GN=EEFSEC PE=1 SV=4	2	1	1	EEFSEC		-0.398165	7.24089	0.00661112
Q9H9A6	Leucine-rich repeat-containing protein 40 OS=Homo sapiens OX=9606 GN=LRRC40 PE=1 SV=1	4	3	3	LRRC40		1.21973	7.23524	0.00663706
O60343	TBC1 domain family member 4 OS=Homo sapiens OX=9606 GN=TBC1D4 PE=1 SV=2	18	22	21	TBC1D4		-0.653671	7.22989	0.00666171
Q8TDX7	Serine/threonine-protein kinase Nek7 OS=Homo sapiens OX=9606 GN=NEK7 PE=1 SV=1	15	3	2	NEK7		0.769705	7.22593	0.00668002
P62888	60S ribosomal protein L30 OS=Homo sapiens OX=9606 GN=RPL30 PE=1 SV=2	67	8	8	RPL30		1.55109	7.22549	0.00668209
Q5T4S7	E3 ubiquitin-protein ligase UBR4 OS=Homo sapiens OX=9606 GN=UBR4 PE=1 SV=1	8	38	38	UBR4		-0.822886	7.21971	0.00670888
Q9UMS4	Pre-mRNA-processing factor 19 OS=Homo sapiens OX=9606 GN=PRPF19 PE=1 SV=1	31	11	11	PRPF19		1.15056	7.15782	0.00700295
P07355	Annexin A2 OS=Homo sapiens OX=9606 GN=ANXA2 PE=1 SV=2	71	26	8	ANXA2		0.32102	7.15293	0.00702671
O75306	NADH dehydrogenase [ubiquinone] iron-sulfur protein 2, mitochondrial OS=Homo sapiens OX=9606 GN=NDUFS2 PE=1 SV=2	23	9	9	NDUFS2		1.24043	7.13011	0.00713877
Q13885	Tubulin beta-2A chain OS=Homo sapiens OX=9606 GN=TUBB2A PE=1 SV=1	74	27	1	TUBB2A		0.541098	7.10273	0.00727553
Q6NZI2	Caveolae-associated protein 1 OS=Homo sapiens OX=9606 GN=CAVIN1 PE=1 SV=1	30	12	12	CAVIN1		1.26251	7.09105	0.00733466
Q16204	Coiled-coil domain-containing protein 6 OS=Homo sapiens OX=9606 GN=CCDC6 PE=1 SV=2	18	9	9	CCDC6		1.09996	7.07813	0.00740069
Q9BYG5	Partitioning defective 6 homolog beta OS=Homo sapiens OX=9606 GN=PARD6B PE=1 SV=1	27	7	6	PARD6B		1.07103	7.06842	0.00745061
Q9Y5K6	CD2-associated protein OS=Homo sapiens OX=9606 GN=CD2AP PE=1 SV=1	2	1	1	CD2AP		6.32104	7.04065	0.00759543
P49368	T-complex protein 1 subunit gamma OS=Homo sapiens OX=9606 GN=CCT3 PE=1 SV=4	43	25	24	CCT3		0.879106	7.02258	0.00769118
P68036	Ubiquitin-conjugating enzyme E2 L3 OS=Homo sapiens OX=9606 GN=UBE2L3 PE=1 SV=1	40	5	2	UBE2L3		1.0919	6.97885	0.00792789
P62995	Transformer-2 protein homolog beta OS=Homo sapiens OX=9606 GN=TRA2B PE=1 SV=1	45	12	9	TRA2B		1.4299	6.95219	0.00807576
P29692	Elongation factor 1-delta OS=Homo sapiens OX=9606 GN=EEF1D PE=1 SV=5	10	3	2	EEF1D		0.510886	6.89178	0.00842109
P49406	39S ribosomal protein L19, mitochondrial OS=Homo sapiens OX=9606 GN=MRPL19 PE=1 SV=2	3	2	2	MRPL19		2.51154	6.86097	0.00860283
Q9H4L4	Sentrin-specific protease 3 OS=Homo sapiens OX=9606 GN=SENP3 PE=1 SV=2	8	5	5	SENP3		1.00309	6.83565	0.00875513
P82664	28S ribosomal protein S10, mitochondrial OS=Homo sapiens OX=9606 GN=MRPS10 PE=1 SV=2	13	2	2	MRPS10		4.0281	6.83389	0.00876583
O76094	Signal recognition particle subunit SRP72 OS=Homo sapiens OX=9606 GN=SRP72 PE=1 SV=3	42	29	29	SRP72		0.84621	6.83228	0.00877565
Q15020	Squamous cell carcinoma antigen recognized by T-cells 3 OS=Homo sapiens OX=9606 GN=SART3 PE=1 SV=1	9	10	10	SART3		1.1213	6.82363	0.00882844
C3W6G3	Neuraminidase OS=Influenza A virus (A/California/07/2009(H1N1)) OX=641809 GN=NA PE=1 SV=1	11	4	4	NA		3.59125	6.81723	0.00886769
O75494	Serine/arginine-rich splicing factor 10 OS=Homo sapiens OX=9606 GN=SRSF10 PE=1 SV=1	34	12	9	SRSF10		1.22232	6.80218	0.00896067
P28838	Cytosol aminopeptidase OS=Homo sapiens OX=9606 GN=LAP3 PE=1 SV=3	7	3	3	LAP3		-1.77598	6.79519	0.00900416
O94906	Pre-mRNA-processing factor 6 OS=Homo sapiens OX=9606 GN=PRPF6 PE=1 SV=1	19	17	17	PRPF6		0.977959	6.79431	0.00900965
P19367	Hexokinase-1 OS=Homo sapiens OX=9606 GN=HK1 PE=1 SV=3	17	14	10	HK1		0.804843	6.75348	0.00926826
O15145	Actin-related protein 2/3 complex subunit 3 OS=Homo sapiens OX=9606 GN=ARPC3 PE=1 SV=3	16	3	3	ARPC3		0.651955	6.71564	0.00951462
O75531	Barrier-to-autointegration factor OS=Homo sapiens OX=9606 GN=BANF1 PE=1 SV=1	51	4	4	BANF1		0.881004	6.69717	0.0096372
Q15717	ELAV-like protein 1 OS=Homo sapiens OX=9606 GN=ELAVL1 PE=1 SV=2	47	12	11	ELAVL1		1.31555	6.67692	0.00977341
P31689	DnaJ homolog subfamily A member 1 OS=Homo sapiens OX=9606 GN=DNAJA1 PE=1 SV=2	37	11	11	DNAJA1		0.901166	6.67377	0.00979475
O15294	UDP-N-acetylglucosamine--peptide N-acetylglucosaminyltransferase 110 kDa subunit OS=Homo sapiens OX=9606 GN=OGT PE=1 SV=3	9	9	9	OGT		-1.31108	6.66751	0.00983737
Q01581	Hydroxymethylglutaryl-CoA synthase, cytoplasmic OS=Homo sapiens OX=9606 GN=HMGCS1 PE=1 SV=2	14	7	7	HMGCS1		1.39226	6.66663	0.00984338
Q9P1Y5	Calmodulin-regulated spectrin-associated protein 3 OS=Homo sapiens OX=9606 GN=CAMSAP3 PE=1 SV=2	2	2	2	CAMSAP3		-0.82079	6.66434	0.00985902
P35268	60S ribosomal protein L22 OS=Homo sapiens OX=9606 GN=RPL22 PE=1 SV=2	52	5	5	RPL22		1.75313	6.66298	0.00986831
O75787	Renin receptor OS=Homo sapiens OX=9606 GN=ATP6AP2 PE=1 SV=2	2	1	1	ATP6AP2		-2.57742	6.65721	0.00990789
Q96CN4	EVI5-like protein OS=Homo sapiens OX=9606 GN=EVI5L PE=1 SV=1	10	8	6	EVI5L		-1.14569	6.62635	0.0101221
O75643	U5 small nuclear ribonucleoprotein 200 kDa helicase OS=Homo sapiens OX=9606 GN=SNRNP200 PE=1 SV=2	38	68	68	SNRNP200		-0.411109	6.61233	0.0102209
Q92734	Protein TFG OS=Homo sapiens OX=9606 GN=TFG PE=1 SV=2	12	4	4	TFG		-3.08735	6.5816	0.0104409
P62841	40S ribosomal protein S15 OS=Homo sapiens OX=9606 GN=RPS15 PE=1 SV=2	70	7	7	RPS15		0.998294	6.58027	0.0104506
P63151	Serine/threonine-protein phosphatase 2A 55 kDa regulatory subunit B alpha isoform OS=Homo sapiens OX=9606 GN=PPP2R2A PE=1 SV=1	47	16	11	PPP2R2A		1.07479	6.57422	0.0104945
Q9Y4W6	AFG3-like protein 2 OS=Homo sapiens OX=9606 GN=AFG3L2 PE=1 SV=2	27	21	20	AFG3L2		0.787822	6.57418	0.0104948
P42677	40S ribosomal protein S27 OS=Homo sapiens OX=9606 GN=RPS27 PE=1 SV=3	40	5	3	RPS27		1.08201	6.56214	0.0105828
Q13451	Peptidyl-prolyl cis-trans isomerase FKBP5 OS=Homo sapiens OX=9606 GN=FKBP5 PE=1 SV=2	9	4	4	FKBP5		-1.301	6.56018	0.0105971
Q9UPY3	Endoribonuclease Dicer OS=Homo sapiens OX=9606 GN=DICER1 PE=1 SV=3	5	9	9	DICER1		1.45111	6.55883	0.0106071
Q08945	FACT complex subunit SSRP1 OS=Homo sapiens OX=9606 GN=SSRP1 PE=1 SV=1	14	11	11	SSRP1		0.799817	6.53605	0.0107759
P0DMV9	Heat shock 70 kDa protein 1B OS=Homo sapiens OX=9606 GN=HSPA1B PE=1 SV=1	10	6	0	HSPA1B		1.53685	6.53068	0.0108161
Q9UHB9	Signal recognition particle subunit SRP68 OS=Homo sapiens OX=9606 GN=SRP68 PE=1 SV=2	40	24	24	SRP68		0.925327	6.51791	0.0109122
O94776	Metastasis-associated protein MTA2 OS=Homo sapiens OX=9606 GN=MTA2 PE=1 SV=1	26	14	13	MTA2		1.27953	6.47028	0.0112785
P30520	Adenylosuccinate synthetase isozyme 2 OS=Homo sapiens OX=9606 GN=ADSS PE=1 SV=3	25	9	8	ADSS		0.878783	6.44148	0.0115059
P26368	Splicing factor U2AF 65 kDa subunit OS=Homo sapiens OX=9606 GN=U2AF2 PE=1 SV=4	37	12	12	U2AF2		1.68376	6.43796	0.011534
Q9Y3U8	60S ribosomal protein L36 OS=Homo sapiens OX=9606 GN=RPL36 PE=1 SV=3	30	5	5	RPL36		0.639423	6.42149	0.0116664
Q9BZE4	Nucleolar GTP-binding protein 1 OS=Homo sapiens OX=9606 GN=GTPBP4 PE=1 SV=3	19	12	12	GTPBP4		1.15172	6.41177	0.0117453
Q9UGI8	Testin OS=Homo sapiens OX=9606 GN=TES PE=1 SV=1	45	19	19	TES		0.311135	6.40756	0.0117796
P11142	Heat shock cognate 71 kDa protein OS=Homo sapiens OX=9606 GN=HSPA8 PE=1 SV=1 Endoplasmic reticulum chaperone BiP OS=Homo sapiens OX=9606 GN=HSPA5 PE=1 SV=2	57	35	23	HSPA8		0.542544	6.38425	0.0119715
P40429	60S ribosomal protein L13a OS=Homo sapiens OX=9606 GN=RPL13A PE=1 SV=2	42	15	9	RPL13A		0.962315	6.37669	0.0120344
O43795	Unconventional myosin-Ib OS=Homo sapiens OX=9606 GN=MYO1B PE=1 SV=3	39	39	33	MYO1B		-0.604712	6.35505	0.0122163
P62910	60S ribosomal protein L32 OS=Homo sapiens OX=9606 GN=RPL32 PE=1 SV=2	53	13	13	RPL32		1.18086	6.34047	0.0123404
Q8N1F7	Nuclear pore complex protein Nup93 OS=Homo sapiens OX=9606 GN=NUP93 PE=1 SV=2	16	10	10	NUP93		1.03579	6.32769	0.0124502
P47756	F-actin-capping protein subunit beta OS=Homo sapiens OX=9606 GN=CAPZB PE=1 SV=4	38	11	11	CAPZB		0.815656	6.28169	0.0128535
O75955	Flotillin-1 OS=Homo sapiens OX=9606 GN=FLOT1 PE=1 SV=3	35	13	13	FLOT1		0.614837	6.25988	0.0130493
P51398	28S ribosomal protein S29, mitochondrial OS=Homo sapiens OX=9606 GN=DAP3 PE=1 SV=1	6	2	2	DAP3		2.23224	6.25375	0.0131049
Q8NB90	ATPase family protein 2 homolog OS=Homo sapiens OX=9606 GN=SPATA5 PE=1 SV=3 26S proteasome regulatory subunit 8 OS=Homo sapiens OX=9606 GN=PSMC5 PE=1 SV=1 26S proteasome regulatory subunit 4 OS=Homo sapiens OX=9606 GN=PSMC1 PE=1 SV=1	3	2	1	SPATA5		-0.0617534	6.23338	0.0132912
Q5VT79	Annexin A8-like protein 1 OS=Homo sapiens OX=9606 GN=ANXA8L1 PE=2 SV=2	6	2	0	ANXA8L1		1.17167	6.22812	0.0133397
Q6WCQ1	Myosin phosphatase Rho-interacting protein OS=Homo sapiens OX=9606 GN=MPRIP PE=1 SV=3 TRIO and F-actin-binding protein OS=Homo sapiens OX=9606 GN=TRIOBP PE=1 SV=3	9	9	8	MPRIP		-1.43427	6.21181	0.0134915
P13807	Glycogen [starch] synthase, muscle OS=Homo sapiens OX=9606 GN=GYS1 PE=1 SV=2	3	2	2	GYS1		1.83712	6.19492	0.0136504
O15143	Actin-related protein 2/3 complex subunit 1B OS=Homo sapiens OX=9606 GN=ARPC1B PE=1 SV=3	23	8	8	ARPC1B		1.54197	6.19262	0.0136721
P13674	Prolyl 4-hydroxylase subunit alpha-1 OS=Homo sapiens OX=9606 GN=P4HA1 PE=1 SV=2	37	19	19	P4HA1		0.57121	6.18194	0.0137737
Q14677	Clathrin interactor 1 OS=Homo sapiens OX=9606 GN=CLINT1 PE=1 SV=1	22	13	13	CLINT1		0.979849	6.17329	0.0138565
P06576	ATP synthase subunit beta, mitochondrial OS=Homo sapiens OX=9606 GN=ATP5F1B PE=1 SV=3	54	18	18	ATP5F1B		-0.823903	6.16628	0.013924
Q9Y2X7	ARF GTPase-activating protein GIT1 OS=Homo sapiens OX=9606 GN=GIT1 PE=1 SV=2	16	11	7	GIT1		1.01824	6.13868	0.014193
Q9UQ35	Serine/arginine repetitive matrix protein 2 OS=Homo sapiens OX=9606 GN=SRRM2 PE=1 SV=2	2	4	4	SRRM2		-1.8992	6.13385	0.0142406
P31040	Succinate dehydrogenase [ubiquinone] flavoprotein subunit, mitochondrial OS=Homo sapiens OX=9606 GN=SDHA PE=1 SV=2	19	10	10	SDHA		1.26305	6.13188	0.01426
P55072	Transitional endoplasmic reticulum ATPase OS=Homo sapiens OX=9606 GN=VCP PE=1 SV=4	18	12	11	VCP		0.90052	6.12244	0.0143536
Q13085	Acetyl-CoA carboxylase 1 OS=Homo sapiens OX=9606 GN=ACACA PE=1 SV=2	26	52	42	ACACA		-0.499578	6.11944	0.0143835
C3W5X3	Matrix protein 2 OS=Influenza A virus (A/California/07/2009(H1N1)) OX=641809 GN=M2 PE=3 SV=1	6	1	1	M2		3.62593	6.09918	0.014587
Q9P015	39S ribosomal protein L15, mitochondrial OS=Homo sapiens OX=9606 GN=MRPL15 PE=1 SV=1	27	8	8	MRPL15		1.68424	6.09848	0.014594
Q6NUK1	Calcium-binding mitochondrial carrier protein SCaMC-1 OS=Homo sapiens OX=9606 GN=SLC25A24 PE=1 SV=2	11	6	6	SLC25A24		1.45537	6.08896	0.0146906
Q7Z478	ATP-dependent RNA helicase DHX29 OS=Homo sapiens OX=9606 GN=DHX29 PE=1 SV=2	16	21	20	DHX29		0.763216	6.05369	0.0150542
P0DP25	Calmodulin-3 OS=Homo sapiens OX=9606 GN=CALM3 PE=1 SV=1	34	6	4	CALM3		0.522762	6.04713	0.0151228
P04843	Dolichyl-diphosphooligosaccharide--protein glycosyltransferase subunit 1 OS=Homo sapiens OX=9606 GN=RPN1 PE=1 SV=1	46	25	25	RPN1		0.99732	6.0304	0.0152992
Q9BXJ9	N-alpha-acetyltransferase 15, NatA auxiliary subunit OS=Homo sapiens OX=9606 GN=NAA15 PE=1 SV=1	20	17	15	NAA15		0.993237	5.97701	0.0158759
Q9NRZ9	Lymphoid-specific helicase OS=Homo sapiens OX=9606 GN=HELLS PE=1 SV=1	12	9	9	HELLS		0.971035	5.95318	0.0161404
P35998	26S proteasome regulatory subunit 7 OS=Homo sapiens OX=9606 GN=PSMC2 PE=1 SV=3	51	22	22	PSMC2		0.739949	5.93951	0.0162941
Q9P2K5	Myelin expression factor 2 OS=Homo sapiens OX=9606 GN=MYEF2 PE=1 SV=3	13	7	7	MYEF2		1.38037	5.92619	0.0164452
Q9Y6Q5	AP-1 complex subunit mu-2 OS=Homo sapiens OX=9606 GN=AP1M2 PE=1 SV=4	40	15	12	AP1M2		0.555649	5.88417	0.0169312
O96028	Histone-lysine N-methyltransferase NSD2 OS=Homo sapiens OX=9606 GN=NSD2 PE=1 SV=1	1	1	1	NSD2		2.29681	5.87849	0.016998
Q15388	Mitochondrial import receptor subunit TOM20 homolog OS=Homo sapiens OX=9606 GN=TOMM20 PE=1 SV=1	19	2	2	TOMM20		1.30053	5.87736	0.0170113
P40121	Macrophage-capping protein OS=Homo sapiens OX=9606 GN=CAPG PE=1 SV=2	14	3	3	CAPG		0.565109	5.86463	0.0171621
P46776	60S ribosomal protein L27a OS=Homo sapiens OX=9606 GN=RPL27A PE=1 SV=2	38	7	7	RPL27A		1.14912	5.86039	0.0172126
Q96HR3	Mediator of RNA polymerase II transcription subunit 30 OS=Homo sapiens OX=9606 GN=MED30 PE=1 SV=1	7	1	1	MED30		-2.59877	5.85361	0.0172937
Q9BRJ2	39S ribosomal protein L45, mitochondrial OS=Homo sapiens OX=9606 GN=MRPL45 PE=1 SV=2	8	3	3	MRPL45		0.899736	5.85021	0.0173345
Q5VZK9	F-actin-uncapping protein LRRC16A OS=Homo sapiens OX=9606 GN=CARMIL1 PE=1 SV=1	2	3	3	CARMIL1		1.21638	5.82669	0.0176195
Q9Y2Q9	28S ribosomal protein S28, mitochondrial OS=Homo sapiens OX=9606 GN=MRPS28 PE=1 SV=1	9	2	2	MRPS28		1.56631	5.80336	0.0179067
O95819	Mitogen-activated protein kinase kinase kinase kinase 4 OS=Homo sapiens OX=9606 GN=MAP4K4 PE=1 SV=2 Misshapen-like kinase 1 OS=Homo sapiens OX=9606 GN=MINK1 PE=1 SV=2	11	11	6	MAP4K4		0.835329	5.7692	0.0183357
Q9BUE0	Mediator of RNA polymerase II transcription subunit 18 OS=Homo sapiens OX=9606 GN=MED18 PE=1 SV=1	7	1	1	MED18		2.40743	5.74283	0.0186739
P54136	Arginine--tRNA ligase, cytoplasmic OS=Homo sapiens OX=9606 GN=RARS PE=1 SV=2	19	14	14	RARS		0.959643	5.73355	0.0187945
O75489	NADH dehydrogenase [ubiquinone] iron-sulfur protein 3, mitochondrial OS=Homo sapiens OX=9606 GN=NDUFS3 PE=1 SV=1	24	6	6	NDUFS3		1.50875	5.71061	0.0190957
O15075	Serine/threonine-protein kinase DCLK1 OS=Homo sapiens OX=9606 GN=DCLK1 PE=1 SV=2	9	6	6	DCLK1		1.18847	5.70636	0.019152
Q93052	Lipoma-preferred partner OS=Homo sapiens OX=9606 GN=LPP PE=1 SV=1	10	5	5	LPP		0.527	5.69774	0.0192668
Q9NSD9	Phenylalanine--tRNA ligase beta subunit OS=Homo sapiens OX=9606 GN=FARSB PE=1 SV=3	25	15	15	FARSB		0.869756	5.66676	0.0196849
P62820	Ras-related protein Rab-1A OS=Homo sapiens OX=9606 GN=RAB1A PE=1 SV=3	67	13	5	RAB1A		-0.768305	5.65544	0.0198401
Q9BUJ2	Heterogeneous nuclear ribonucleoprotein U-like protein 1 OS=Homo sapiens OX=9606 GN=HNRNPUL1 PE=1 SV=2	18	12	11	HNRNPUL1		1.12469	5.64523	0.019981
Q9UIG0	Tyrosine-protein kinase BAZ1B OS=Homo sapiens OX=9606 GN=BAZ1B PE=1 SV=2	26	39	39	BAZ1B		0.424553	5.62491	0.0202644
Q99661	Kinesin-like protein KIF2C OS=Homo sapiens OX=9606 GN=KIF2C PE=1 SV=2	16	10	8	KIF2C		1.1849	5.61306	0.0204315
P62979	Ubiquitin-40S ribosomal protein S27a OS=Homo sapiens OX=9606 GN=RPS27A PE=1 SV=2	60	9	4	RPS27A		1.58837	5.60516	0.0205437
Q7LBR1	Charged multivesicular body protein 1b OS=Homo sapiens OX=9606 GN=CHMP1B PE=1 SV=1	4	1	1	CHMP1B		2.23558	5.60069	0.0206074
P07437	Tubulin beta chain OS=Homo sapiens OX=9606 GN=TUBB PE=1 SV=2	74	27	4	TUBB		0.579897	5.59702	0.02066
O00425	Insulin-like growth factor 2 mRNA-binding protein 3 OS=Homo sapiens OX=9606 GN=IGF2BP3 PE=1 SV=2	41	22	18	IGF2BP3		0.570259	5.59406	0.0207024
P55084	Trifunctional enzyme subunit beta, mitochondrial OS=Homo sapiens OX=9606 GN=HADHB PE=1 SV=3	30	11	11	HADHB		1.23097	5.57088	0.0210377
P82675	28S ribosomal protein S5, mitochondrial OS=Homo sapiens OX=9606 GN=MRPS5 PE=1 SV=2	12	5	5	MRPS5		1.37885	5.56855	0.0210717
O14880	Microsomal glutathione S-transferase 3 OS=Homo sapiens OX=9606 GN=MGST3 PE=1 SV=1	18	2	2	MGST3		3.7244	5.56607	0.021108
Q2M1P5	Kinesin-like protein KIF7 OS=Homo sapiens OX=9606 GN=KIF7 PE=1 SV=2	13	18	15	KIF7		-0.904484	5.5503	0.02134
Q9BWE0	Replication initiator 1 OS=Homo sapiens OX=9606 GN=REPIN1 PE=1 SV=1	7	4	4	REPIN1		1.41762	5.54051	0.0214853
Q9Y5K5	Ubiquitin carboxyl-terminal hydrolase isozyme L5 OS=Homo sapiens OX=9606 GN=UCHL5 PE=1 SV=3	18	5	5	UCHL5		1.41885	5.53849	0.0215154
Q8IXK0	Polyhomeotic-like protein 2 OS=Homo sapiens OX=9606 GN=PHC2 PE=1 SV=1	4	3	2	PHC2		1.85343	5.53243	0.0216059
P62269	40S ribosomal protein S18 OS=Homo sapiens OX=9606 GN=RPS18 PE=1 SV=3	58	19	19	RPS18		-0.413816	5.52427	0.0217285
Q9BYD1	39S ribosomal protein L13, mitochondrial OS=Homo sapiens OX=9606 GN=MRPL13 PE=1 SV=1	16	3	3	MRPL13		0.368221	5.51439	0.0218778
P20290	Transcription factor BTF3 OS=Homo sapiens OX=9606 GN=BTF3 PE=1 SV=1	18	3	3	BTF3		1.311	5.48877	0.0222697
Q96QR8	Transcriptional activator protein Pur-beta OS=Homo sapiens OX=9606 GN=PURB PE=1 SV=3	18	6	6	PURB		1.45728	5.47197	0.0225307
Q6P1J9	Parafibromin OS=Homo sapiens OX=9606 GN=CDC73 PE=1 SV=1	10	5	5	CDC73		-0.584482	5.46752	0.0226002
Q86TJ2	Transcriptional adapter 2-beta OS=Homo sapiens OX=9606 GN=TADA2B PE=1 SV=2	2	1	1	TADA2B		-0.948883	5.46701	0.0226082
Q86UY6	N-alpha-acetyltransferase 40 OS=Homo sapiens OX=9606 GN=NAA40 PE=1 SV=1	13	3	3	NAA40		0.832555	5.46541	0.0226332
Q13242	Serine/arginine-rich splicing factor 9 OS=Homo sapiens OX=9606 GN=SRSF9 PE=1 SV=1	52	13	12	SRSF9		1.4908	5.46337	0.0226653
Q14839	Chromodomain-helicase-DNA-binding protein 4 OS=Homo sapiens OX=9606 GN=CHD4 PE=1 SV=2	22	34	20	CHD4		0.798618	5.44387	0.0229737
P08621	U1 small nuclear ribonucleoprotein 70 kDa OS=Homo sapiens OX=9606 GN=SNRNP70 PE=1 SV=2	16	7	7	SNRNP70		1.11571	5.43714	0.0230811
P52434	DNA-directed RNA polymerases I, II, and III subunit RPABC3 OS=Homo sapiens OX=9606 GN=POLR2H PE=1 SV=4	37	3	3	POLR2H		-1.63156	5.42682	0.0232469
Q9UIA9	Exportin-7 OS=Homo sapiens OX=9606 GN=XPO7 PE=1 SV=3	21	21	21	XPO7		0.839003	5.41749	0.0233977
Q9H0S4	Probable ATP-dependent RNA helicase DDX47 OS=Homo sapiens OX=9606 GN=DDX47 PE=1 SV=1	35	13	13	DDX47		1.10065	5.40699	0.0235685
Q9BZI7	Regulator of nonsense transcripts 3B OS=Homo sapiens OX=9606 GN=UPF3B PE=1 SV=1	12	5	5	UPF3B		1.45664	5.39855	0.0237068
Q96MG7	Non-structural maintenance of chromosomes element 3 homolog OS=Homo sapiens OX=9606 GN=NSMCE3 PE=1 SV=1	2	1	1	NSMCE3		1.35284	5.38727	0.023893
Q9H9J2	39S ribosomal protein L44, mitochondrial OS=Homo sapiens OX=9606 GN=MRPL44 PE=1 SV=1	17	5	5	MRPL44		0.828232	5.38529	0.0239258
P57053	Histone H2B type F-S OS=Homo sapiens OX=9606 GN=H2BFS PE=1 SV=2	64	14	1	H2BFS		1.92418	5.37022	0.024177
P08865	40S ribosomal protein SA OS=Homo sapiens OX=9606 GN=RPSA PE=1 SV=4	47	10	10	RPSA		0.633479	5.3694	0.0241907
O60832	H/ACA ribonucleoprotein complex subunit DKC1 OS=Homo sapiens OX=9606 GN=DKC1 PE=1 SV=3	20	8	8	DKC1		0.995834	5.35311	0.0244655
Q9H223	EH domain-containing protein 4 OS=Homo sapiens OX=9606 GN=EHD4 PE=1 SV=1	37	19	12	EHD4		0.842538	5.35213	0.024482
Q9NY12	H/ACA ribonucleoprotein complex subunit 1 OS=Homo sapiens OX=9606 GN=GAR1 PE=1 SV=1	12	3	3	GAR1		1.12531	5.34793	0.0245535
Q96GJ1	tRNA (uracil(54)-C(5))-methyltransferase homolog OS=Homo sapiens OX=9606 GN=TRMT2B PE=1 SV=1	1	1	1	TRMT2B		-5.23511	5.3436	0.0246272
Q01130	Serine/arginine-rich splicing factor 2 OS=Homo sapiens OX=9606 GN=SRSF2 PE=1 SV=4	26	6	4	SRSF2		1.86686	5.33862	0.0247124
Q9HAU0	Pleckstrin homology domain-containing family A member 5 OS=Homo sapiens OX=9606 GN=PLEKHA5 PE=1 SV=1	9	10	10	PLEKHA5		-0.602953	5.33476	0.0247786
P62273	40S ribosomal protein S29 OS=Homo sapiens OX=9606 GN=RPS29 PE=1 SV=2	27	3	3	RPS29		-1.00763	5.33135	0.0248373
P28331	NADH-ubiquinone oxidoreductase 75 kDa subunit, mitochondrial OS=Homo sapiens OX=9606 GN=NDUFS1 PE=1 SV=3	12	6	6	NDUFS1		2.43284	5.30232	0.025342
Q13753	Laminin subunit gamma-2 OS=Homo sapiens OX=9606 GN=LAMC2 PE=1 SV=2	3	3	3	LAMC2		-1.55828	5.30225	0.0253433
Q92769	Histone deacetylase 2 OS=Homo sapiens OX=9606 GN=HDAC2 PE=1 SV=2	28	12	7	HDAC2		1.32644	5.27762	0.0257796
Q9NX08	COMM domain-containing protein 8 OS=Homo sapiens OX=9606 GN=COMMD8 PE=1 SV=1	4	1	1	COMMD8		-0.995546	5.27321	0.0258585
Q86YZ3	Hornerin OS=Homo sapiens OX=9606 GN=HRNR PE=1 SV=2	18	16	16	HRNR		-0.699696	5.26797	0.0259527
Q9Y5E7	Protocadherin beta-2 OS=Homo sapiens OX=9606 GN=PCDHB2 PE=1 SV=1	1	1	1	PCDHB2		-1.93716	5.26736	0.0259637
Q99720	Sigma non-opioid intracellular receptor 1 OS=Homo sapiens OX=9606 GN=SIGMAR1 PE=1 SV=1	9	2	2	SIGMAR1		-3.1816	5.25803	0.0261321
P46087	Probable 28S rRNA (cytosine(4447)-C(5))-methyltransferase OS=Homo sapiens OX=9606 GN=NOP2 PE=1 SV=2	14	10	10	NOP2		1.219	5.25307	0.0262222
P00568	Adenylate kinase isoenzyme 1 OS=Homo sapiens OX=9606 GN=AK1 PE=1 SV=3	5	1	1	AK1		1.00723	5.25234	0.0262354
P48147	Prolyl endopeptidase OS=Homo sapiens OX=9606 GN=PREP PE=1 SV=2	9	5	5	PREP		2.28052	5.23888	0.0264814
Q9Y5G1	Protocadherin gamma-B3 OS=Homo sapiens OX=9606 GN=PCDHGB3 PE=1 SV=4	1	1	0	PCDHGB3		-5.37583	5.23205	0.026607
Q9UJS0	Calcium-binding mitochondrial carrier protein Aralar2 OS=Homo sapiens OX=9606 GN=SLC25A13 PE=1 SV=2	31	19	14	SLC25A13		0.894333	5.23146	0.0266178
Q7L804	Rab11 family-interacting protein 2 OS=Homo sapiens OX=9606 GN=RAB11FIP2 PE=1 SV=1	19	9	7	RAB11FIP2		-1.54086	5.23053	0.0266351
Q9NQZ2	Something about silencing protein 10 OS=Homo sapiens OX=9606 GN=UTP3 PE=1 SV=1	10	6	6	UTP3		0.528209	5.22339	0.0267673
P29558	RNA-binding motif, single-stranded-interacting protein 1 OS=Homo sapiens OX=9606 GN=RBMS1 PE=1 SV=3	4	1	0	RBMS1		4.10099	5.20562	0.027099
Q9ULX3	RNA-binding protein NOB1 OS=Homo sapiens OX=9606 GN=NOB1 PE=1 SV=1	12	5	5	NOB1		1.53868	5.19094	0.0273761
Q02447	Transcription factor Sp3 OS=Homo sapiens OX=9606 GN=SP3 PE=1 SV=3	2	1	1	SP3		1.69074	5.18678	0.027455
P01100	Proto-oncogene c-Fos OS=Homo sapiens OX=9606 GN=FOS PE=1 SV=1	8	2	2	FOS		2.96178	5.18487	0.0274915
Q9NWK9	Box C/D snoRNA protein 1 OS=Homo sapiens OX=9606 GN=ZNHIT6 PE=1 SV=1	8	4	4	ZNHIT6		2.48	5.18196	0.027547
Q9BVP2	Guanine nucleotide-binding protein-like 3 OS=Homo sapiens OX=9606 GN=GNL3 PE=1 SV=2	7	4	3	GNL3		1.25777	5.16344	0.027903
P61247	40S ribosomal protein S3a OS=Homo sapiens OX=9606 GN=RPS3A PE=1 SV=2	67	26	26	RPS3A		0.482752	5.15785	0.0280112
A0AV96	RNA-binding protein 47 OS=Homo sapiens OX=9606 GN=RBM47 PE=1 SV=2	22	13	11	RBM47		0.523977	5.15232	0.0281187
Q15648	Mediator of RNA polymerase II transcription subunit 1 OS=Homo sapiens OX=9606 GN=MED1 PE=1 SV=4	1	1	1	MED1		2.07604	5.13909	0.0283778
Q14694	Ubiquitin carboxyl-terminal hydrolase 10 OS=Homo sapiens OX=9606 GN=USP10 PE=1 SV=2	18	12	12	USP10		0.643727	5.1358	0.0284426
P09001	39S ribosomal protein L3, mitochondrial OS=Homo sapiens OX=9606 GN=MRPL3 PE=1 SV=1	6	2	2	MRPL3		2.27513	5.13153	0.028527
Q08J23	tRNA (cytosine(34)-C(5))-methyltransferase OS=Homo sapiens OX=9606 GN=NSUN2 PE=1 SV=2	25	18	18	NSUN2		0.861461	5.12894	0.0285782
P06748	Nucleophosmin OS=Homo sapiens OX=9606 GN=NPM1 PE=1 SV=2	41	13	12	NPM1		0.403361	5.12887	0.0285796
P10155	60 kDa SS-A/Ro ribonucleoprotein OS=Homo sapiens OX=9606 GN=TROVE2 PE=1 SV=2	12	6	6	TROVE2		-1.3641	5.11113	0.0289332
P33991	DNA replication licensing factor MCM4 OS=Homo sapiens OX=9606 GN=MCM4 PE=1 SV=5	12	9	9	MCM4		1.39422	5.10735	0.0290091
Q9BZH6	WD repeat-containing protein 11 OS=Homo sapiens OX=9606 GN=WDR11 PE=1 SV=1	23	25	25	WDR11		-0.459527	5.10712	0.0290136
O15460	Prolyl 4-hydroxylase subunit alpha-2 OS=Homo sapiens OX=9606 GN=P4HA2 PE=1 SV=1	14	7	7	P4HA2		-1.03715	5.10544	0.0290476
P32969	60S ribosomal protein L9 OS=Homo sapiens OX=9606 GN=RPL9 PE=1 SV=1	62	10	10	RPL9		1.62356	5.09812	0.0291954
P05387	60S acidic ribosomal protein P2 OS=Homo sapiens OX=9606 GN=RPLP2 PE=1 SV=1	31	4	4	RPLP2		2.47409	5.09356	0.0292877
P61626	Lysozyme C OS=Homo sapiens OX=9606 GN=LYZ PE=1 SV=1	24	4	4	LYZ		-1.667	5.09154	0.0293288
Q6ZRV2	Protein FAM83H OS=Homo sapiens OX=9606 GN=FAM83H PE=1 SV=3	3	3	3	FAM83H		-1.10826	5.08491	0.0294638
Q9BRX2	Protein pelota homolog OS=Homo sapiens OX=9606 GN=PELO PE=1 SV=2	6	2	2	PELO		1.43361	5.06633	0.0298458
P78344	Eukaryotic translation initiation factor 4 gamma 2 OS=Homo sapiens OX=9606 GN=EIF4G2 PE=1 SV=1	26	22	22	EIF4G2		0.731627	5.02526	0.0307077
Q14739	Delta(14)-sterol reductase OS=Homo sapiens OX=9606 GN=LBR PE=1 SV=2	7	7	7	LBR		1.22499	5.0236	0.030743
Q13409	Cytoplasmic dynein 1 intermediate chain 2 OS=Homo sapiens OX=9606 GN=DYNC1I2 PE=1 SV=3	10	5	5	DYNC1I2		-1.039	5.01854	0.030851
Q13751	Laminin subunit beta-3 OS=Homo sapiens OX=9606 GN=LAMB3 PE=1 SV=1	6	7	7	LAMB3		-1.88543	5.01774	0.0308681
P55795	Heterogeneous nuclear ribonucleoprotein H2 OS=Homo sapiens OX=9606 GN=HNRNPH2 PE=1 SV=1	40	16	6	HNRNPH2		0.666663	5.00502	0.0311416
Q8IWB7	WD repeat and FYVE domain-containing protein 1 OS=Homo sapiens OX=9606 GN=WDFY1 PE=1 SV=1	7	2	2	WDFY1		1.27884	4.99405	0.0313792
Q14192	Four and a half LIM domains protein 2 OS=Homo sapiens OX=9606 GN=FHL2 PE=1 SV=3	16	4	4	FHL2		1.27113	4.9878	0.0315154
Q9H694	Protein bicaudal C homolog 1 OS=Homo sapiens OX=9606 GN=BICC1 PE=1 SV=2	10	9	9	BICC1		-1.01936	4.97298	0.0318409
Q9HBL0	Tensin-1 OS=Homo sapiens OX=9606 GN=TNS1 PE=1 SV=2	2	3	2	TNS1		-1.31834	4.96564	0.0320031
Q15046	Lysine--tRNA ligase OS=Homo sapiens OX=9606 GN=KARS PE=1 SV=3	16	12	12	KARS		1.70178	4.96403	0.0320389
P61158	Actin-related protein 3 OS=Homo sapiens OX=9606 GN=ACTR3 PE=1 SV=3	33	10	7	ACTR3		0.800983	4.96169	0.032091
P60709	Actin, cytoplasmic 1 OS=Homo sapiens OX=9606 GN=ACTB PE=1 SV=1 POTE ankyrin domain family member E OS=Homo sapiens OX=9606 GN=POTEE PE=2 SV=3 Actin, alpha skeletal muscle OS=Homo sapiens OX=9606 GN=ACTA1 PE=1 SV=1	69	23	0	ACTB		0.309285	4.94052	0.0325654
P20591	Interferon-induced GTP-binding protein Mx1 OS=Homo sapiens OX=9606 GN=MX1 PE=1 SV=4	12	7	4	MX1		0.989386	4.92568	0.032902
Q99623	Prohibitin-2 OS=Homo sapiens OX=9606 GN=PHB2 PE=1 SV=2	59	18	18	PHB2		0.47855	4.9159	0.0331259
Q99569	Plakophilin-4 OS=Homo sapiens OX=9606 GN=PKP4 PE=1 SV=2	10	9	8	PKP4		-0.680943	4.91515	0.0331431
P78371	T-complex protein 1 subunit beta OS=Homo sapiens OX=9606 GN=CCT2 PE=1 SV=4	40	17	17	CCT2		1.14343	4.91441	0.0331601
Q9UBU9	Nuclear RNA export factor 1 OS=Homo sapiens OX=9606 GN=NXF1 PE=1 SV=1	8	4	4	NXF1		1.23809	4.88932	0.0337419
Q8NFX7	Syntaxin-binding protein 6 OS=Homo sapiens OX=9606 GN=STXBP6 PE=1 SV=2	4	1	1	STXBP6		1.13788	4.88776	0.0337784
Q16880	2-hydroxyacylsphingosine 1-beta-galactosyltransferase OS=Homo sapiens OX=9606 GN=UGT8 PE=2 SV=2	13	7	7	UGT8		-1.21984	4.87766	0.0340157
Q9Y6N5	Sulfide:quinone oxidoreductase, mitochondrial OS=Homo sapiens OX=9606 GN=SQOR PE=1 SV=1	18	8	8	SQOR		0.584787	4.83152	0.0351211
O00264	Membrane-associated progesterone receptor component 1 OS=Homo sapiens OX=9606 GN=PGRMC1 PE=1 SV=3	9	2	1	PGRMC1		2.7383	4.80672	0.0357301
Q02413	Desmoglein-1 OS=Homo sapiens OX=9606 GN=DSG1 PE=1 SV=2	6	5	5	DSG1		-1.26717	4.79915	0.0359179
Q3MHD2	Protein LSM12 homolog OS=Homo sapiens OX=9606 GN=LSM12 PE=1 SV=2	31	4	4	LSM12		1.82071	4.78502	0.0362714
P25398	40S ribosomal protein S12 OS=Homo sapiens OX=9606 GN=RPS12 PE=1 SV=3	54	6	6	RPS12		0.749654	4.78475	0.0362782
P48047	ATP synthase subunit O, mitochondrial OS=Homo sapiens OX=9606 GN=ATP5PO PE=1 SV=1	5	1	1	ATP5PO		0.654615	4.77892	0.0364253
O95573	Long-chain-fatty-acid--CoA ligase 3 OS=Homo sapiens OX=9606 GN=ACSL3 PE=1 SV=3	21	12	10	ACSL3		0.65455	4.77197	0.036601
Q12904	Aminoacyl tRNA synthase complex-interacting multifunctional protein 1 OS=Homo sapiens OX=9606 GN=AIMP1 PE=1 SV=2	27	6	6	AIMP1		0.634384	4.77159	0.0366108
A0A0B4J2D5	Glutamine amidotransferase-like class 1 domain-containing protein 3B, mitochondrial OS=Homo sapiens OX=9606 GN=GATD3B PE=1 SV=1	4	1	0	GATD3B		3.85129	4.76253	0.0368414
O95696	Bromodomain-containing protein 1 OS=Homo sapiens OX=9606 GN=BRD1 PE=1 SV=1	1	1	1	BRD1		2.64394	4.74139	0.0373852
Q8NC56	LEM domain-containing protein 2 OS=Homo sapiens OX=9606 GN=LEMD2 PE=1 SV=1	1	1	1	LEMD2		4.37406	4.73986	0.037425
P49411	Elongation factor Tu, mitochondrial OS=Homo sapiens OX=9606 GN=TUFM PE=1 SV=2	32	13	13	TUFM		0.525734	4.72745	0.0377481
Q9Y5A9	YTH domain-containing family protein 2 OS=Homo sapiens OX=9606 GN=YTHDF2 PE=1 SV=2	23	12	9	YTHDF2		0.936529	4.72679	0.0377655
Q8TCJ2	Dolichyl-diphosphooligosaccharide--protein glycosyltransferase subunit STT3B OS=Homo sapiens OX=9606 GN=STT3B PE=1 SV=1	14	11	11	STT3B		0.979845	4.7109	0.0381837
P59998	Actin-related protein 2/3 complex subunit 4 OS=Homo sapiens OX=9606 GN=ARPC4 PE=1 SV=3	18	3	3	ARPC4		2.79187	4.70605	0.0383121
O60524	Nuclear export mediator factor NEMF OS=Homo sapiens OX=9606 GN=NEMF PE=1 SV=4	10	11	11	NEMF		0.955599	4.68278	0.0389353
Q15637	Splicing factor 1 OS=Homo sapiens OX=9606 GN=SF1 PE=1 SV=4	11	5	5	SF1		0.973345	4.67547	0.039133
Q16576	Histone-binding protein RBBP7 OS=Homo sapiens OX=9606 GN=RBBP7 PE=1 SV=1	38	11	5	RBBP7		0.892011	4.67392	0.039175
O15541	E3 ubiquitin-protein ligase RNF113A OS=Homo sapiens OX=9606 GN=RNF113A PE=1 SV=1	2	1	1	RNF113A		0.79399	4.64329	0.0400156
P41743	Protein kinase C iota type OS=Homo sapiens OX=9606 GN=PRKCI PE=1 SV=2	20	8	7	PRKCI		1.12598	4.64152	0.0400648
Q13601	KRR1 small subunit processome component homolog OS=Homo sapiens OX=9606 GN=KRR1 PE=1 SV=4	10	4	4	KRR1		1.90757	4.60999	0.0409502
Q71U36	Tubulin alpha-1A chain OS=Homo sapiens OX=9606 GN=TUBA1A PE=1 SV=1	79	27	0	TUBA1A		0.375594	4.5643	0.0422676
O60907	F-box-like/WD repeat-containing protein TBL1X OS=Homo sapiens OX=9606 GN=TBL1X PE=1 SV=3	9	4	1	TBL1X		2.34001	4.56104	0.0423632
O43172	U4/U6 small nuclear ribonucleoprotein Prp4 OS=Homo sapiens OX=9606 GN=PRPF4 PE=1 SV=2	24	11	11	PRPF4		1.82848	4.54826	0.0427404
Q9NR12	PDZ and LIM domain protein 7 OS=Homo sapiens OX=9606 GN=PDLIM7 PE=1 SV=1	21	7	7	PDLIM7		1.63613	4.54436	0.042856
Q96F07	Cytoplasmic FMR1-interacting protein 2 OS=Homo sapiens OX=9606 GN=CYFIP2 PE=1 SV=2 Cytoplasmic FMR1-interacting protein 1 OS=Homo sapiens OX=9606 GN=CYFIP1 PE=1 SV=1	16	20	4	CYFIP2		-0.800747	4.54227	0.042918
P53671	LIM domain kinase 2 OS=Homo sapiens OX=9606 GN=LIMK2 PE=1 SV=1	4	3	3	LIMK2		0.964087	4.53991	0.0429885
Q13185	Chromobox protein homolog 3 OS=Homo sapiens OX=9606 GN=CBX3 PE=1 SV=4 Chromobox protein homolog 1 OS=Homo sapiens OX=9606 GN=CBX1 PE=1 SV=1	35	6	5	CBX3		1.56213	4.53684	0.0430799
P38919	Eukaryotic initiation factor 4A-III OS=Homo sapiens OX=9606 GN=EIF4A3 PE=1 SV=4	31	13	10	EIF4A3		1.07883	4.52105	0.043554
Q69YN4	Protein virilizer homolog OS=Homo sapiens OX=9606 GN=VIRMA PE=1 SV=2	3	5	5	VIRMA		-0.874073	4.5142	0.0437612
O43237	Cytoplasmic dynein 1 light intermediate chain 2 OS=Homo sapiens OX=9606 GN=DYNC1LI2 PE=1 SV=1	15	4	4	DYNC1LI2		-1.28256	4.49917	0.0442195
Q9UM54	Unconventional myosin-VI OS=Homo sapiens OX=9606 GN=MYO6 PE=1 SV=4	37	48	48	MYO6		-0.366234	4.49213	0.0444359
O60884	DnaJ homolog subfamily A member 2 OS=Homo sapiens OX=9606 GN=DNAJA2 PE=1 SV=1	35	13	13	DNAJA2		1.23486	4.47006	0.045121
Q8ND56	Protein LSM14 homolog A OS=Homo sapiens OX=9606 GN=LSM14A PE=1 SV=3	13	6	6	LSM14A		-0.928577	4.4653	0.04527
Q8NC51	Plasminogen activator inhibitor 1 RNA-binding protein OS=Homo sapiens OX=9606 GN=SERBP1 PE=1 SV=2	47	23	23	SERBP1		0.444766	4.45683	0.0455365
P62847	40S ribosomal protein S24 OS=Homo sapiens OX=9606 GN=RPS24 PE=1 SV=1	35	5	5	RPS24		1.8734	4.4555	0.0455786
O14950	Myosin regulatory light chain 12B OS=Homo sapiens OX=9606 GN=MYL12B PE=1 SV=2	66	11	0	MYL12B		0.682749	4.44994	0.0457546
Q16777	Histone H2A type 2-C OS=Homo sapiens OX=9606 GN=HIST2H2AC PE=1 SV=4	71	10	0	HIST2H2AC		1.58212	4.43944	0.0460889
Q9Y2A7	Nck-associated protein 1 OS=Homo sapiens OX=9606 GN=NCKAP1 PE=1 SV=1	16	19	19	NCKAP1		-0.449062	4.42989	0.046395
Q9NVP1	ATP-dependent RNA helicase DDX18 OS=Homo sapiens OX=9606 GN=DDX18 PE=1 SV=2	14	9	9	DDX18		1.19286	4.42926	0.0464152
P36957	Dihydrolipoyllysine-residue succinyltransferase component of 2-oxoglutarate dehydrogenase complex, mitochondrial OS=Homo sapiens OX=9606 GN=DLST PE=1 SV=4	7	3	3	DLST		0.735706	4.42339	0.0466044
P82663	28S ribosomal protein S25, mitochondrial OS=Homo sapiens OX=9606 GN=MRPS25 PE=1 SV=1	23	4	4	MRPS25		1.74738	4.42043	0.0467
Q9P0J1	[Pyruvate dehydrogenase [acetyl-transferring]]-phosphatase 1, mitochondrial OS=Homo sapiens OX=9606 GN=PDP1 PE=1 SV=3	4	2	2	PDP1		-1.31858	4.4082	0.0470977
Q9Y265	RuvB-like 1 OS=Homo sapiens OX=9606 GN=RUVBL1 PE=1 SV=1	41	14	14	RUVBL1		0.789746	4.40814	0.0470996
Q92616	eIF-2-alpha kinase activator GCN1 OS=Homo sapiens OX=9606 GN=GCN1 PE=1 SV=6	22	55	55	GCN1		-0.413117	4.40183	0.0473062
P16401	Histone H1.5 OS=Homo sapiens OX=9606 GN=HIST1H1B PE=1 SV=3	25	7	5	HIST1H1B		1.13967	4.401	0.0473335
Q96T23	Remodeling and spacing factor 1 OS=Homo sapiens OX=9606 GN=RSF1 PE=1 SV=2	5	6	6	RSF1		4.85579	4.39771	0.0474415
Q9Y6C9	Mitochondrial carrier homolog 2 OS=Homo sapiens OX=9606 GN=MTCH2 PE=1 SV=1	23	6	6	MTCH2		2.05059	4.3898	0.0477021
Q96AG4	Leucine-rich repeat-containing protein 59 OS=Homo sapiens OX=9606 GN=LRRC59 PE=1 SV=1	22	7	7	LRRC59		1.19398	4.38539	0.0478484
Q5D862	Filaggrin-2 OS=Homo sapiens OX=9606 GN=FLG2 PE=1 SV=1	4	4	4	FLG2		-0.340981	4.37707	0.0481251
Q9UMD9	Collagen alpha-1(XVII) chain OS=Homo sapiens OX=9606 GN=COL17A1 PE=1 SV=3	3	4	4	COL17A1		-1.28715	4.37357	0.0482418
P52209	6-phosphogluconate dehydrogenase, decarboxylating OS=Homo sapiens OX=9606 GN=PGD PE=1 SV=3	18	7	7	PGD		0.993107	4.36878	0.0484022
Q15386	Ubiquitin-protein ligase E3C OS=Homo sapiens OX=9606 GN=UBE3C PE=1 SV=3	3	3	3	UBE3C		-0.38186	4.35169	0.0489789
O43670	BUB3-interacting and GLEBS motif-containing protein ZNF207 OS=Homo sapiens OX=9606 GN=ZNF207 PE=1 SV=1	8	4	4	ZNF207		1.67878	4.34168	0.0493202
P46734	Dual specificity mitogen-activated protein kinase kinase 3 OS=Homo sapiens OX=9606 GN=MAP2K3 PE=1 SV=2	29	11	7	MAP2K3		1.15654	4.33026	0.0497121
P68431	Histone H3.1 OS=Homo sapiens OX=9606 GN=HIST1H3A PE=1 SV=2	70	15	1	HIST1H3A		1.47956	4.32902	0.0497547
Q13573	SNW domain-containing protein 1 OS=Homo sapiens OX=9606 GN=SNW1 PE=1 SV=1	34	15	15	SNW1		0.687289	4.32633	0.0498475
Q9UKV3	Apoptotic chromatin condensation inducer in the nucleus OS=Homo sapiens OX=9606 GN=ACIN1 PE=1 SV=2	4	4	4	ACIN1		-1.11306	4.3197	0.0500771
P84103	Serine/arginine-rich splicing factor 3 OS=Homo sapiens OX=9606 GN=SRSF3 PE=1 SV=1	42	10	9	SRSF3		1.04908	4.31589	0.0502097
P81605	Dermcidin OS=Homo sapiens OX=9606 GN=DCD PE=1 SV=2	36	5	5	DCD		-0.910369	4.30633	0.0505434
Q8TED1	Probable glutathione peroxidase 8 OS=Homo sapiens OX=9606 GN=GPX8 PE=1 SV=2	14	3	3	GPX8		-0.134286	4.30255	0.050676
Q7Z2W4	Zinc finger CCCH-type antiviral protein 1 OS=Homo sapiens OX=9606 GN=ZC3HAV1 PE=1 SV=3	3	3	3	ZC3HAV1		0.84816	4.30198	0.0506962
Q7KZI7	Serine/threonine-protein kinase MARK2 OS=Homo sapiens OX=9606 GN=MARK2 PE=1 SV=2 MAP/microtubule affinity-regulating kinase 3 OS=Homo sapiens OX=9606 GN=MARK3 PE=1 SV=5	18	13	10	MARK2		1.315	4.29686	0.0508762
Q709C8	Vacuolar protein sorting-associated protein 13C OS=Homo sapiens OX=9606 GN=VPS13C PE=1 SV=1	2	4	4	VPS13C		-2.38959	4.28291	0.0513709
P36551	Oxygen-dependent coproporphyrinogen-III oxidase, mitochondrial OS=Homo sapiens OX=9606 GN=CPOX PE=1 SV=3	16	6	6	CPOX		0.769358	4.278	0.0515459
Q14244	Ensconsin OS=Homo sapiens OX=9606 GN=MAP7 PE=1 SV=1	9	6	6	MAP7		1.66336	4.26855	0.0518847
O00468	Agrin OS=Homo sapiens OX=9606 GN=AGRN PE=1 SV=6	3	5	5	AGRN		-2.1318	4.26572	0.0519864
P62937	Peptidyl-prolyl cis-trans isomerase A OS=Homo sapiens OX=9606 GN=PPIA PE=1 SV=2	25	4	2	PPIA		0.939262	4.26346	0.052068
O15355	Protein phosphatase 1G OS=Homo sapiens OX=9606 GN=PPM1G PE=1 SV=1	18	9	9	PPM1G		0.803916	4.24628	0.0526918
O60264	SWI/SNF-related matrix-associated actin-dependent regulator of chromatin subfamily A member 5 OS=Homo sapiens OX=9606 GN=SMARCA5 PE=1 SV=1	43	53	37	SMARCA5		0.286263	4.24411	0.0527709
Q969P6	DNA topoisomerase I, mitochondrial OS=Homo sapiens OX=9606 GN=TOP1MT PE=1 SV=1 DNA topoisomerase 1 OS=Homo sapiens OX=9606 GN=TOP1 PE=1 SV=2	8	6	0	TOP1MT		1.21186	4.23754	0.0530117
Q8NCF5	NFATC2-interacting protein OS=Homo sapiens OX=9606 GN=NFATC2IP PE=1 SV=1	6	2	2	NFATC2IP		2.4926	4.227	0.0534006
Q14197	Peptidyl-tRNA hydrolase ICT1, mitochondrial OS=Homo sapiens OX=9606 GN=MRPL58 PE=1 SV=1	12	2	2	MRPL58		0.445237	4.22424	0.053503
O94855	Protein transport protein Sec24D OS=Homo sapiens OX=9606 GN=SEC24D PE=1 SV=2	1	1	1	SEC24D		-1.51012	4.22344	0.0535327
Q8NHH9	Atlastin-2 OS=Homo sapiens OX=9606 GN=ATL2 PE=1 SV=2	4	2	2	ATL2		0.971257	4.20876	0.0540801
A2RUB6	Coiled-coil domain-containing protein 66 OS=Homo sapiens OX=9606 GN=CCDC66 PE=1 SV=4	1	1	1	CCDC66		-5.88486	4.20836	0.0540949
Q6DKI1	60S ribosomal protein L7-like 1 OS=Homo sapiens OX=9606 GN=RPL7L1 PE=1 SV=2	10	2	2	RPL7L1		2.8104	4.20801	0.0541083
P13611	Versican core protein OS=Homo sapiens OX=9606 GN=VCAN PE=1 SV=3	1	2	2	VCAN		-1.35216	4.20501	0.0542208
P00338	L-lactate dehydrogenase A chain OS=Homo sapiens OX=9606 GN=LDHA PE=1 SV=2	33	10	9	LDHA		-0.453719	4.19607	0.0545579
Q07065	Cytoskeleton-associated protein 4 OS=Homo sapiens OX=9606 GN=CKAP4 PE=1 SV=2	14	7	7	CKAP4		1.42549	4.19386	0.0546416
P33993	DNA replication licensing factor MCM7 OS=Homo sapiens OX=9606 GN=MCM7 PE=1 SV=4	36	22	22	MCM7		0.616565	4.18781	0.0548711
Q9Y3D9	28S ribosomal protein S23, mitochondrial OS=Homo sapiens OX=9606 GN=MRPS23 PE=1 SV=2	16	3	3	MRPS23		1.95958	4.16899	0.0555916
Q969G3	SWI/SNF-related matrix-associated actin-dependent regulator of chromatin subfamily E member 1 OS=Homo sapiens OX=9606 GN=SMARCE1 PE=1 SV=2	10	4	4	SMARCE1		1.13262	4.14903	0.0563661
Q9H4L5	Oxysterol-binding protein-related protein 3 OS=Homo sapiens OX=9606 GN=OSBPL3 PE=1 SV=1	17	12	11	OSBPL3		0.615382	4.149	0.0563673
P49750	YLP motif-containing protein 1 OS=Homo sapiens OX=9606 GN=YLPM1 PE=1 SV=4	1	2	2	YLPM1		-4.27685	4.13534	0.0569034
Q96N66	Lysophospholipid acyltransferase 7 OS=Homo sapiens OX=9606 GN=MBOAT7 PE=1 SV=2	3	1	1	MBOAT7		1.70686	4.1306	0.0570909
Q15029	116 kDa U5 small nuclear ribonucleoprotein component OS=Homo sapiens OX=9606 GN=EFTUD2 PE=1 SV=1	40	32	31	EFTUD2		-0.390784	4.12796	0.0571953
P24928	DNA-directed RNA polymerase II subunit RPB1 OS=Homo sapiens OX=9606 GN=POLR2A PE=1 SV=2	10	14	14	POLR2A		-1.11706	4.12603	0.057272
O00203	AP-3 complex subunit beta-1 OS=Homo sapiens OX=9606 GN=AP3B1 PE=1 SV=3	14	15	14	AP3B1		-0.52369	4.12507	0.05731
Q53H76	Phospholipase A1 member A OS=Homo sapiens OX=9606 GN=PLA1A PE=2 SV=2	2	1	1	PLA1A		5.16479	4.11648	0.0576523
P05141	ADP/ATP translocase 2 OS=Homo sapiens OX=9606 GN=SLC25A5 PE=1 SV=7	53	18	5	SLC25A5		0.354959	4.11424	0.0577418
Q9P206	Uncharacterized protein KIAA1522 OS=Homo sapiens OX=9606 GN=KIAA1522 PE=1 SV=2	4	5	5	KIAA1522		-0.310422	4.10944	0.0579342
P30101	Protein disulfide-isomerase A3 OS=Homo sapiens OX=9606 GN=PDIA3 PE=1 SV=4	10	5	5	PDIA3		-0.832775	4.10496	0.0581145
P07305	Histone H1.0 OS=Homo sapiens OX=9606 GN=H1F0 PE=1 SV=3	21	5	5	H1F0		1.14242	4.09672	0.0584471
Q9Y4I1	Unconventional myosin-Va OS=Homo sapiens OX=9606 GN=MYO5A PE=1 SV=2 Unconventional myosin-Vb OS=Homo sapiens OX=9606 GN=MYO5B PE=1 SV=3	4	7	3	MYO5A		-1.02955	4.0829	0.05901
P27824	Calnexin OS=Homo sapiens OX=9606 GN=CANX PE=1 SV=2	18	11	11	CANX		0.610543	4.07744	0.0592338
O15144	Actin-related protein 2/3 complex subunit 2 OS=Homo sapiens OX=9606 GN=ARPC2 PE=1 SV=1	38	13	13	ARPC2		1.81274	4.07217	0.0594504
O14744	Protein arginine N-methyltransferase 5 OS=Homo sapiens OX=9606 GN=PRMT5 PE=1 SV=4	40	21	21	PRMT5		0.674953	4.06189	0.0598754
Q04917	14-3-3 protein eta OS=Homo sapiens OX=9606 GN=YWHAH PE=1 SV=4	36	10	5	YWHAH		1.04802	4.0463	0.0605262
Q14152	Eukaryotic translation initiation factor 3 subunit A OS=Homo sapiens OX=9606 GN=EIF3A PE=1 SV=1	16	22	22	EIF3A		-0.545632	4.0408	0.060757
Q7RTS9	Dymeclin OS=Homo sapiens OX=9606 GN=DYM PE=1 SV=1	6	4	4	DYM		1.09185	4.03843	0.0608572
Q12873	Chromodomain-helicase-DNA-binding protein 3 OS=Homo sapiens OX=9606 GN=CHD3 PE=1 SV=3	9	16	3	CHD3		0.79835	4.03432	0.0610308
O95487	Protein transport protein Sec24B OS=Homo sapiens OX=9606 GN=SEC24B PE=1 SV=2	2	2	2	SEC24B		-2.10327	4.02695	0.0613432
Q5TC82	Roquin-1 OS=Homo sapiens OX=9606 GN=RC3H1 PE=1 SV=1	3	2	1	RC3H1		0.887898	4.01721	0.061759
Q96QK1	Vacuolar protein sorting-associated protein 35 OS=Homo sapiens OX=9606 GN=VPS35 PE=1 SV=2	20	13	13	VPS35		0.83879	4.01693	0.0617706
O76031	ATP-dependent Clp protease ATP-binding subunit clpX-like, mitochondrial OS=Homo sapiens OX=9606 GN=CLPX PE=1 SV=2	24	14	14	CLPX		-0.691224	4.00793	0.0621574
P35659	Protein DEK OS=Homo sapiens OX=9606 GN=DEK PE=1 SV=1	22	8	8	DEK		1.06547	4.00184	0.0624205
P50542	Peroxisomal targeting signal 1 receptor OS=Homo sapiens OX=9606 GN=PEX5 PE=1 SV=3	10	6	6	PEX5		1.93928	3.99887	0.0625488
Q8IY81	pre-rRNA processing protein FTSJ3 OS=Homo sapiens OX=9606 GN=FTSJ3 PE=1 SV=2	3	3	3	FTSJ3		2.33615	3.98475	0.0631642
Q8N2K0	Monoacylglycerol lipase ABHD12 OS=Homo sapiens OX=9606 GN=ABHD12 PE=1 SV=2	21	7	7	ABHD12		0.316463	3.9748	0.0636012
P53618	Coatomer subunit beta OS=Homo sapiens OX=9606 GN=COPB1 PE=1 SV=3	48	39	39	COPB1		0.37033	3.96708	0.0639425
O60762	Dolichol-phosphate mannosyltransferase subunit 1 OS=Homo sapiens OX=9606 GN=DPM1 PE=1 SV=1	30	5	5	DPM1		1.59187	3.95964	0.0642733
Q05655	Protein kinase C delta type OS=Homo sapiens OX=9606 GN=PRKCD PE=1 SV=2	1	1	1	PRKCD		2.99992	3.94964	0.0647203
Q9UBM7	7-dehydrocholesterol reductase OS=Homo sapiens OX=9606 GN=DHCR7 PE=1 SV=1	2	1	1	DHCR7		0.647566	3.94218	0.0650557
P14678	Small nuclear ribonucleoprotein-associated proteins B and B' OS=Homo sapiens OX=9606 GN=SNRPB PE=1 SV=2	30	7	1	SNRPB		0.587423	3.93411	0.0654207
Q9NS69	Mitochondrial import receptor subunit TOM22 homolog OS=Homo sapiens OX=9606 GN=TOMM22 PE=1 SV=3	8	1	1	TOMM22		2.1699	3.9106	0.0664956
Q99832	T-complex protein 1 subunit eta OS=Homo sapiens OX=9606 GN=CCT7 PE=1 SV=2	48	22	22	CCT7		0.380645	3.91021	0.0665136
P14868	Aspartate--tRNA ligase, cytoplasmic OS=Homo sapiens OX=9606 GN=DARS PE=1 SV=2	52	25	25	DARS		0.403732	3.90556	0.0667282
Q15019	Septin-2 OS=Homo sapiens OX=9606 GN=SEPT2 PE=1 SV=1	2	1	1	SEPT2_		-0.462641	3.90467	0.0667695
P10412	Histone H1.4 OS=Homo sapiens OX=9606 GN=HIST1H1E PE=1 SV=2	27	9	1	HIST1H1E		1.12138	3.89962	0.0670034
O00515	Ladinin-1 OS=Homo sapiens OX=9606 GN=LAD1 PE=1 SV=2	2	1	1	LAD1		-3.25378	3.88485	0.0676931
P84022	Mothers against decapentaplegic homolog 3 OS=Homo sapiens OX=9606 GN=SMAD3 PE=1 SV=1	18	7	4	SMAD3		-1.78372	3.88045	0.0678998
P53992	Protein transport protein Sec24C OS=Homo sapiens OX=9606 GN=SEC24C PE=1 SV=3	11	9	9	SEC24C		-0.706639	3.87355	0.0682253
P60891	Ribose-phosphate pyrophosphokinase 1 OS=Homo sapiens OX=9606 GN=PRPS1 PE=1 SV=2	27	8	1	PRPS1		0.790621	3.87016	0.0683859
O00567	Nucleolar protein 56 OS=Homo sapiens OX=9606 GN=NOP56 PE=1 SV=4	20	11	11	NOP56		1.29483	3.85939	0.068898
Q13418	Integrin-linked protein kinase OS=Homo sapiens OX=9606 GN=ILK PE=1 SV=2	5	2	2	ILK		-0.794525	3.85737	0.0689946
Q9ULV0	Unconventional myosin-Vb OS=Homo sapiens OX=9606 GN=MYO5B PE=1 SV=3	7	12	7	MYO5B		-1.27302	3.84621	0.0695304
P05023	Sodium/potassium-transporting ATPase subunit alpha-1 OS=Homo sapiens OX=9606 GN=ATP1A1 PE=1 SV=1	42	40	21	ATP1A1		0.303208	3.84422	0.0696263
P54886	Delta-1-pyrroline-5-carboxylate synthase OS=Homo sapiens OX=9606 GN=ALDH18A1 PE=1 SV=2	30	23	23	ALDH18A1		0.458198	3.84165	0.0697506
Q9Y3B4	Splicing factor 3B subunit 6 OS=Homo sapiens OX=9606 GN=SF3B6 PE=1 SV=1	34	4	4	SF3B6		-1.37985	3.83449	0.0700979
Q8IZP0	Abl interactor 1 OS=Homo sapiens OX=9606 GN=ABI1 PE=1 SV=4	7	3	2	ABI1		-1.68918	3.82916	0.0703569
Q6PGP7	Tetratricopeptide repeat protein 37 OS=Homo sapiens OX=9606 GN=TTC37 PE=1 SV=1	4	6	6	TTC37		-1.75971	3.81822	0.0708927
P08240	Signal recognition particle receptor subunit alpha OS=Homo sapiens OX=9606 GN=SRPRA PE=1 SV=2	10	7	7	SRPRA		0.715715	3.79759	0.0719139
Q96GC5	39S ribosomal protein L48, mitochondrial OS=Homo sapiens OX=9606 GN=MRPL48 PE=1 SV=2	20	4	4	MRPL48		2.59075	3.79099	0.0722436
Q969X5	Endoplasmic reticulum-Golgi intermediate compartment protein 1 OS=Homo sapiens OX=9606 GN=ERGIC1 PE=1 SV=1	14	4	4	ERGIC1		0.752277	3.782	0.0726951
Q86VK4	Zinc finger protein 410 OS=Homo sapiens OX=9606 GN=ZNF410 PE=1 SV=2	3	1	1	ZNF410		-0.989446	3.77524	0.0730364
Q13564	NEDD8-activating enzyme E1 regulatory subunit OS=Homo sapiens OX=9606 GN=NAE1 PE=1 SV=1	8	4	4	NAE1		-0.572707	3.77456	0.0730708
Q9BQ48	39S ribosomal protein L34, mitochondrial OS=Homo sapiens OX=9606 GN=MRPL34 PE=1 SV=1	25	3	3	MRPL34		-1.5054	3.77106	0.0732484
Q13162	Peroxiredoxin-4 OS=Homo sapiens OX=9606 GN=PRDX4 PE=1 SV=1	20	5	3	PRDX4		0.394011	3.76881	0.0733628
P84098	60S ribosomal protein L19 OS=Homo sapiens OX=9606 GN=RPL19 PE=1 SV=1	32	9	9	RPL19		0.898772	3.76025	0.0737991
O75746	Calcium-binding mitochondrial carrier protein Aralar1 OS=Homo sapiens OX=9606 GN=SLC25A12 PE=1 SV=2 Calcium-binding mitochondrial carrier protein Aralar2 OS=Homo sapiens OX=9606 GN=SLC25A13 PE=1 SV=2	24	14	9	SLC25A12		0.387012	3.75955	0.0738353
P78347	General transcription factor II-I OS=Homo sapiens OX=9606 GN=GTF2I PE=1 SV=2	5	4	4	GTF2I		-1.41483	3.74578	0.0745432
Q9NS87	Kinesin-like protein KIF15 OS=Homo sapiens OX=9606 GN=KIF15 PE=1 SV=1	19	28	27	KIF15		-0.414271	3.74211	0.0747332
Q9HC35	Echinoderm microtubule-associated protein-like 4 OS=Homo sapiens OX=9606 GN=EML4 PE=1 SV=3	21	16	16	EML4		0.932838	3.73487	0.0751088
Q49A26	Putative oxidoreductase GLYR1 OS=Homo sapiens OX=9606 GN=GLYR1 PE=1 SV=4	15	7	7	GLYR1		0.971311	3.73245	0.0752351
Q9H300	Presenilins-associated rhomboid-like protein, mitochondrial OS=Homo sapiens OX=9606 GN=PARL PE=1 SV=2	2	1	1	PARL		3.17995	3.72699	0.0755201
Q7L2J0	7SK snRNA methylphosphate capping enzyme OS=Homo sapiens OX=9606 GN=MEPCE PE=1 SV=1	7	5	5	MEPCE		1.61865	3.71532	0.0761336
O60239	SH3 domain-binding protein 5 OS=Homo sapiens OX=9606 GN=SH3BP5 PE=1 SV=2	10	5	5	SH3BP5		-1.36881	3.71149	0.0763363
Q96A65	Exocyst complex component 4 OS=Homo sapiens OX=9606 GN=EXOC4 PE=1 SV=1	19	16	16	EXOC4		0.629143	3.71042	0.076393
O94992	Protein HEXIM1 OS=Homo sapiens OX=9606 GN=HEXIM1 PE=1 SV=1	2	1	1	HEXIM1		-2.70719	3.69637	0.0771403
P49427	Ubiquitin-conjugating enzyme E2 R1 OS=Homo sapiens OX=9606 GN=CDC34 PE=1 SV=2	9	2	2	CDC34		0.738381	3.68967	0.0774995
Q9Y6M7	Sodium bicarbonate cotransporter 3 OS=Homo sapiens OX=9606 GN=SLC4A7 PE=1 SV=2	3	3	2	SLC4A7		1.6759	3.67718	0.0781735
Q8N1G4	Leucine-rich repeat-containing protein 47 OS=Homo sapiens OX=9606 GN=LRRC47 PE=1 SV=1	3	1	1	LRRC47		3.84504	3.67511	0.0782854
P52594	Arf-GAP domain and FG repeat-containing protein 1 OS=Homo sapiens OX=9606 GN=AGFG1 PE=1 SV=2	23	8	8	AGFG1		1.08053	3.67368	0.0783632
Q9BVG4	Protein PBDC1 OS=Homo sapiens OX=9606 GN=PBDC1 PE=1 SV=1	21	5	5	PBDC1		1.03411	3.67128	0.0784939
Q14139	Ubiquitin conjugation factor E4 A OS=Homo sapiens OX=9606 GN=UBE4A PE=1 SV=2	5	4	4	UBE4A		-1.31551	3.66284	0.0789542
Q8IWS0	PHD finger protein 6 OS=Homo sapiens OX=9606 GN=PHF6 PE=1 SV=1	17	6	6	PHF6		1.16933	3.66101	0.0790545
Q9BQ39	ATP-dependent RNA helicase DDX50 OS=Homo sapiens OX=9606 GN=DDX50 PE=1 SV=1	21	14	13	DDX50		1.04484	3.65843	0.0791961
O75934	Pre-mRNA-splicing factor SPF27 OS=Homo sapiens OX=9606 GN=BCAS2 PE=1 SV=1	27	6	6	BCAS2		1.09627	3.65325	0.0794809
Q9UQ88	Cyclin-dependent kinase 11A OS=Homo sapiens OX=9606 GN=CDK11A PE=1 SV=4	2	2	0	CDK11A		-0.246747	3.64654	0.0798516
Q12797	Aspartyl/asparaginyl beta-hydroxylase OS=Homo sapiens OX=9606 GN=ASPH PE=1 SV=3	8	5	5	ASPH		2.3745	3.64442	0.079969
P62314	Small nuclear ribonucleoprotein Sm D1 OS=Homo sapiens OX=9606 GN=SNRPD1 PE=1 SV=1	38	3	3	SNRPD1		1.60355	3.63721	0.0803695
Q8IUH3	RNA-binding protein 45 OS=Homo sapiens OX=9606 GN=RBM45 PE=1 SV=1	2	1	1	RBM45		-1.17664	3.6365	0.0804089
P26232	Catenin alpha-2 OS=Homo sapiens OX=9606 GN=CTNNA2 PE=1 SV=5	5	4	1	CTNNA2		-2.77841	3.62997	0.0807738
O43615	Mitochondrial import inner membrane translocase subunit TIM44 OS=Homo sapiens OX=9606 GN=TIMM44 PE=1 SV=2	7	3	3	TIMM44		-0.799849	3.62943	0.0808038
P06733	Alpha-enolase OS=Homo sapiens OX=9606 GN=ENO1 PE=1 SV=2	31	11	8	ENO1		0.997235	3.62928	0.0808123
Q9Y3A2	Probable U3 small nucleolar RNA-associated protein 11 OS=Homo sapiens OX=9606 GN=UTP11 PE=1 SV=2	8	3	3	UTP11		-1.49097	3.62906	0.0808248
Q9Y5L0	Transportin-3 OS=Homo sapiens OX=9606 GN=TNPO3 PE=1 SV=3	19	14	14	TNPO3		0.652896	3.62643	0.0809721
Q9BYN8	28S ribosomal protein S26, mitochondrial OS=Homo sapiens OX=9606 GN=MRPS26 PE=1 SV=1	3	1	1	MRPS26		1.08527	3.62006	0.0813303
Q9NV06	DDB1- and CUL4-associated factor 13 OS=Homo sapiens OX=9606 GN=DCAF13 PE=1 SV=2	6	3	3	DCAF13		-0.777132	3.61068	0.0818611
Q15596	Nuclear receptor coactivator 2 OS=Homo sapiens OX=9606 GN=NCOA2 PE=1 SV=2	1	2	2	NCOA2		1.27004	3.59899	0.0825271
O95104	Splicing factor, arginine/serine-rich 15 OS=Homo sapiens OX=9606 GN=SCAF4 PE=1 SV=3	3	3	2	SCAF4		0.770529	3.59315	0.0828615
Q96MW5	Conserved oligomeric Golgi complex subunit 8 OS=Homo sapiens OX=9606 GN=COG8 PE=1 SV=2	3	2	2	COG8		1.10338	3.57887	0.0836857
P62917	60S ribosomal protein L8 OS=Homo sapiens OX=9606 GN=RPL8 PE=1 SV=2	65	18	18	RPL8		0.309607	3.5649	0.0845003
Q9UHD8	Septin-9 OS=Homo sapiens OX=9606 GN=SEPT9 PE=1 SV=2	8	5	5	SEPT9_		0.635744	3.55954	0.0848147
Q9C0D6	FH2 domain-containing protein 1 OS=Homo sapiens OX=9606 GN=FHDC1 PE=1 SV=2	1	1	1	FHDC1		-0.878765	3.54749	0.0855263
Q15008	26S proteasome non-ATPase regulatory subunit 6 OS=Homo sapiens OX=9606 GN=PSMD6 PE=1 SV=1	8	3	3	PSMD6		-0.742455	3.54178	0.0858654
P0DN79	Cystathionine beta-synthase-like protein OS=Homo sapiens OX=9606 GN=CBSL PE=1 SV=1	2	1	1	CBSL		-1.08031	3.54125	0.0858967
Q86VM9	Zinc finger CCCH domain-containing protein 18 OS=Homo sapiens OX=9606 GN=ZC3H18 PE=1 SV=2	1	1	1	ZC3H18		-2.30203	3.53848	0.0860621
Q92620	Pre-mRNA-splicing factor ATP-dependent RNA helicase PRP16 OS=Homo sapiens OX=9606 GN=DHX38 PE=1 SV=2	11	11	11	DHX38		0.517214	3.53533	0.0862503
Q9H967	WD repeat-containing protein 76 OS=Homo sapiens OX=9606 GN=WDR76 PE=1 SV=2	3	2	2	WDR76		0.771632	3.53319	0.0863778
Q9UFW8	CGG triplet repeat-binding protein 1 OS=Homo sapiens OX=9606 GN=CGGBP1 PE=1 SV=2	31	5	5	CGGBP1		0.754286	3.53183	0.0864599
P82912	28S ribosomal protein S11, mitochondrial OS=Homo sapiens OX=9606 GN=MRPS11 PE=1 SV=2	6	1	1	MRPS11		0.610461	3.5235	0.0869605
Q8TCE6	Protein FAM45A OS=Homo sapiens OX=9606 GN=FAM45A PE=2 SV=1	9	3	0	FAM45A		-1.69517	3.51901	0.0872311
P40939	Trifunctional enzyme subunit alpha, mitochondrial OS=Homo sapiens OX=9606 GN=HADHA PE=1 SV=2	18	11	11	HADHA		0.230554	3.51866	0.0872523
P08670	Vimentin OS=Homo sapiens OX=9606 GN=VIM PE=1 SV=4	70	37	28	VIM		-0.352565	3.51209	0.0876505
O14776	Transcription elongation regulator 1 OS=Homo sapiens OX=9606 GN=TCERG1 PE=1 SV=2	7	7	7	TCERG1		1.16498	3.50887	0.0878464
Q96JH7	Deubiquitinating protein VCIP135 OS=Homo sapiens OX=9606 GN=VCPIP1 PE=1 SV=2	1	1	1	VCPIP1		-0.896389	3.50576	0.088036
Q12934	Filensin OS=Homo sapiens OX=9606 GN=BFSP1 PE=1 SV=3	2	1	1	BFSP1		1.68266	3.50423	0.0881294
O43660	Pleiotropic regulator 1 OS=Homo sapiens OX=9606 GN=PLRG1 PE=1 SV=1	20	8	8	PLRG1		0.818685	3.50421	0.0881308
Q9C0J8	pre-mRNA 3' end processing protein WDR33 OS=Homo sapiens OX=9606 GN=WDR33 PE=1 SV=2	2	2	2	WDR33		1.15679	3.493	0.0888184
P55036	26S proteasome non-ATPase regulatory subunit 4 OS=Homo sapiens OX=9606 GN=PSMD4 PE=1 SV=1	23	7	5	PSMD4		-0.892456	3.48779	0.0891396
P62308	Small nuclear ribonucleoprotein G OS=Homo sapiens OX=9606 GN=SNRPG PE=1 SV=1	9	1	0	SNRPG		1.37812	3.48641	0.0892248
Q8TEX9	Importin-4 OS=Homo sapiens OX=9606 GN=IPO4 PE=1 SV=2	3	3	3	IPO4		-1.13042	3.48266	0.0894571
Q9BPX3	Condensin complex subunit 3 OS=Homo sapiens OX=9606 GN=NCAPG PE=1 SV=1	5	5	5	NCAPG		-1.49158	3.48004	0.0896198
Q3ZCQ8	Mitochondrial import inner membrane translocase subunit TIM50 OS=Homo sapiens OX=9606 GN=TIMM50 PE=1 SV=2	19	6	6	TIMM50		0.544142	3.47219	0.0901087
Q05048	Cleavage stimulation factor subunit 1 OS=Homo sapiens OX=9606 GN=CSTF1 PE=1 SV=1	19	6	6	CSTF1		1.57732	3.47148	0.090153
Q6NUM9	All-trans-retinol 13,14-reductase OS=Homo sapiens OX=9606 GN=RETSAT PE=1 SV=2	3	2	2	RETSAT		-0.771053	3.47098	0.0901845
Q12929	Epidermal growth factor receptor kinase substrate 8 OS=Homo sapiens OX=9606 GN=EPS8 PE=1 SV=1	1	1	1	EPS8		0.39348	3.46734	0.0904122
Q9HAF1	Chromatin modification-related protein MEAF6 OS=Homo sapiens OX=9606 GN=MEAF6 PE=1 SV=1	17	2	2	MEAF6		1.47866	3.44941	0.091543
Q8WVX9	Fatty acyl-CoA reductase 1 OS=Homo sapiens OX=9606 GN=FAR1 PE=1 SV=1	18	9	8	FAR1		0.766955	3.43695	0.0923367
Q14997	Proteasome activator complex subunit 4 OS=Homo sapiens OX=9606 GN=PSME4 PE=1 SV=2	1	2	2	PSME4		-4.61173	3.42893	0.0928518
Q86W92	Liprin-beta-1 OS=Homo sapiens OX=9606 GN=PPFIBP1 PE=1 SV=2	8	6	5	PPFIBP1		-0.611074	3.42557	0.093068
P0C7P0	CDGSH iron-sulfur domain-containing protein 3, mitochondrial OS=Homo sapiens OX=9606 GN=CISD3 PE=1 SV=1	17	3	3	CISD3		-1.26153	3.41966	0.0934498
Q14651	Plastin-1 OS=Homo sapiens OX=9606 GN=PLS1 PE=1 SV=2	1	1	0	PLS1		1.56893	3.41348	0.0938513
P33992	DNA replication licensing factor MCM5 OS=Homo sapiens OX=9606 GN=MCM5 PE=1 SV=5	28	20	20	MCM5		0.582418	3.41054	0.0940429
Q8WU90	Zinc finger CCCH domain-containing protein 15 OS=Homo sapiens OX=9606 GN=ZC3H15 PE=1 SV=1	27	12	12	ZC3H15		0.741941	3.40315	0.094526
P55265	Double-stranded RNA-specific adenosine deaminase OS=Homo sapiens OX=9606 GN=ADAR PE=1 SV=4	6	7	7	ADAR		1.84094	3.40226	0.0945839
P49711	Transcriptional repressor CTCF OS=Homo sapiens OX=9606 GN=CTCF PE=1 SV=1	7	3	2	CTCF		2.76321	3.40034	0.0947102
P09661	U2 small nuclear ribonucleoprotein A' OS=Homo sapiens OX=9606 GN=SNRPA1 PE=1 SV=2	35	8	8	SNRPA1		1.10525	3.39392	0.0951321
Q5VIR6	Vacuolar protein sorting-associated protein 53 homolog OS=Homo sapiens OX=9606 GN=VPS53 PE=1 SV=1	4	3	3	VPS53		1.10831	3.39222	0.0952444
Q02750	Dual specificity mitogen-activated protein kinase kinase 1 OS=Homo sapiens OX=9606 GN=MAP2K1 PE=1 SV=2	36	14	8	MAP2K1		0.515418	3.37065	0.096679
Q9UI10	Translation initiation factor eIF-2B subunit delta OS=Homo sapiens OX=9606 GN=EIF2B4 PE=1 SV=2	13	5	5	EIF2B4		2.081	3.36776	0.0968731
Q9NZB2	Constitutive coactivator of PPAR-gamma-like protein 1 OS=Homo sapiens OX=9606 GN=FAM120A PE=1 SV=2	18	18	16	FAM120A		-0.508649	3.36667	0.0969463
Q13151	Heterogeneous nuclear ribonucleoprotein A0 OS=Homo sapiens OX=9606 GN=HNRNPA0 PE=1 SV=1	31	9	7	HNRNPA0		1.09533	3.36265	0.0972165
Q13177	Serine/threonine-protein kinase PAK 2 OS=Homo sapiens OX=9606 GN=PAK2 PE=1 SV=3	4	2	2	PAK2		1.42811	3.36232	0.0972389
Q9Y6A4	Cilia- and flagella-associated protein 20 OS=Homo sapiens OX=9606 GN=CFAP20 PE=1 SV=1	6	1	1	CFAP20		2.32419	3.35887	0.0974719
Q14690	Protein RRP5 homolog OS=Homo sapiens OX=9606 GN=PDCD11 PE=1 SV=3	8	15	15	PDCD11		0.476366	3.35589	0.0976732
O75665	Oral-facial-digital syndrome 1 protein OS=Homo sapiens OX=9606 GN=OFD1 PE=1 SV=1	2	1	1	OFD1		1.38271	3.35256	0.0978991
Q9UI30	Multifunctional methyltransferase subunit TRM112-like protein OS=Homo sapiens OX=9606 GN=TRMT112 PE=1 SV=1	10	1	1	TRMT112		-4.21946	3.34641	0.0983173
P48444	Coatomer subunit delta OS=Homo sapiens OX=9606 GN=ARCN1 PE=1 SV=1	40	19	19	ARCN1		0.351389	3.34133	0.0986641
Q9BSD7	Cancer-related nucleoside-triphosphatase OS=Homo sapiens OX=9606 GN=NTPCR PE=1 SV=1	12	2	2	NTPCR		1.10554	3.34091	0.0986928
Q99426	Tubulin-folding cofactor B OS=Homo sapiens OX=9606 GN=TBCB PE=1 SV=2	13	4	4	TBCB		0.987392	3.33438	0.0991409
Q9NUL5	Repressor of yield of DENV protein OS=Homo sapiens OX=9606 GN=RYDEN PE=1 SV=2	2	1	1	RYDEN		0.895148	3.33089	0.0993806
Q9Y3I0	tRNA-splicing ligase RtcB homolog OS=Homo sapiens OX=9606 GN=RTCB PE=1 SV=1	60	23	23	RTCB		0.497335	3.32918	0.0994983
Q92552	28S ribosomal protein S27, mitochondrial OS=Homo sapiens OX=9606 GN=MRPS27 PE=1 SV=3	10	4	4	MRPS27		1.05045	3.3207	0.100085
P05106	Integrin beta-3 OS=Homo sapiens OX=9606 GN=ITGB3 PE=1 SV=2	3	2	2	ITGB3		-1.98443	3.32016	0.100123
Q8TEQ6	Gem-associated protein 5 OS=Homo sapiens OX=9606 GN=GEMIN5 PE=1 SV=3	5	8	8	GEMIN5		0.440634	3.31889	0.100211
Q13492	Phosphatidylinositol-binding clathrin assembly protein OS=Homo sapiens OX=9606 GN=PICALM PE=1 SV=2	14	7	6	PICALM		1.01304	3.31389	0.100559
C9J798	Ras GTPase-activating protein 4B OS=Homo sapiens OX=9606 GN=RASA4B PE=3 SV=2	3	2	0	RASA4B		-0.537773	3.3117	0.100711
Q93008	Probable ubiquitin carboxyl-terminal hydrolase FAF-X OS=Homo sapiens OX=9606 GN=USP9X PE=1 SV=3	5	11	5	USP9X		-0.740935	3.30113	0.101452
P62495	Eukaryotic peptide chain release factor subunit 1 OS=Homo sapiens OX=9606 GN=ETF1 PE=1 SV=3	41	15	15	ETF1		0.551853	3.30074	0.10148
P83881	60S ribosomal protein L36a OS=Homo sapiens OX=9606 GN=RPL36A PE=1 SV=2	41	7	2	RPL36A		0.471128	3.29037	0.102212
Q96CW1	AP-2 complex subunit mu OS=Homo sapiens OX=9606 GN=AP2M1 PE=1 SV=2	45	19	19	AP2M1		0.722536	3.28299	0.102736
P24539	ATP synthase F(0) complex subunit B1, mitochondrial OS=Homo sapiens OX=9606 GN=ATP5PB PE=1 SV=2	15	4	4	ATP5PB		-0.91129	3.28026	0.102931
Q9HCN8	Stromal cell-derived factor 2-like protein 1 OS=Homo sapiens OX=9606 GN=SDF2L1 PE=1 SV=2	7	2	2	SDF2L1		-0.823062	3.27932	0.102997
P29728	2'-5'-oligoadenylate synthase 2 OS=Homo sapiens OX=9606 GN=OAS2 PE=1 SV=3	4	2	2	OAS2		0.817632	3.2688	0.103751
Q969T9	WW domain-binding protein 2 OS=Homo sapiens OX=9606 GN=WBP2 PE=1 SV=1	4	1	1	WBP2		2.39636	3.25782	0.104544
P67775	Serine/threonine-protein phosphatase 2A catalytic subunit alpha isoform OS=Homo sapiens OX=9606 GN=PPP2CA PE=1 SV=1	31	7	1	PPP2CA		0.595157	3.24932	0.105162
Q96DH6	RNA-binding protein Musashi homolog 2 OS=Homo sapiens OX=9606 GN=MSI2 PE=1 SV=1	26	6	6	MSI2		1.8224	3.2401	0.105836
Q5T653	39S ribosomal protein L2, mitochondrial OS=Homo sapiens OX=9606 GN=MRPL2 PE=1 SV=2	20	5	5	MRPL2		2.35826	3.23847	0.105956
Q14692	Ribosome biogenesis protein BMS1 homolog OS=Homo sapiens OX=9606 GN=BMS1 PE=1 SV=1	5	7	7	BMS1		0.99175	3.23564	0.106163
P63000	Ras-related C3 botulinum toxin substrate 1 OS=Homo sapiens OX=9606 GN=RAC1 PE=1 SV=1	33	6	2	RAC1		1.11466	3.227	0.106801
P53597	Succinate--CoA ligase [ADP/GDP-forming] subunit alpha, mitochondrial OS=Homo sapiens OX=9606 GN=SUCLG1 PE=1 SV=4	3	1	1	SUCLG1		0.944161	3.22321	0.107082
Q8TB72	Pumilio homolog 2 OS=Homo sapiens OX=9606 GN=PUM2 PE=1 SV=2 Pumilio homolog 1 OS=Homo sapiens OX=9606 GN=PUM1 PE=1 SV=3	2	3	1	PUM2		-1.29985	3.20459	0.108473
P17275	Transcription factor jun-B OS=Homo sapiens OX=9606 GN=JUNB PE=1 SV=1	5	2	2	JUNB		2.54501	3.18513	0.109947
Q96N67	Dedicator of cytokinesis protein 7 OS=Homo sapiens OX=9606 GN=DOCK7 PE=1 SV=4	2	5	4	DOCK7		-0.384634	3.18386	0.110043
P42224	Signal transducer and activator of transcription 1-alpha/beta OS=Homo sapiens OX=9606 GN=STAT1 PE=1 SV=2	20	13	13	STAT1		0.639399	3.18154	0.11022
P61927	60S ribosomal protein L37 OS=Homo sapiens OX=9606 GN=RPL37 PE=1 SV=2	15	2	2	RPL37		0.737651	3.17745	0.110533
Q16891	MICOS complex subunit MIC60 OS=Homo sapiens OX=9606 GN=IMMT PE=1 SV=1	31	24	24	IMMT		0.53909	3.17536	0.110694
Q6UXN9	WD repeat-containing protein 82 OS=Homo sapiens OX=9606 GN=WDR82 PE=1 SV=1	32	9	9	WDR82		0.605423	3.16825	0.11124
Q7Z3K3	Pogo transposable element with ZNF domain OS=Homo sapiens OX=9606 GN=POGZ PE=1 SV=2	4	5	5	POGZ		1.34999	3.16731	0.111313
O60763	General vesicular transport factor p115 OS=Homo sapiens OX=9606 GN=USO1 PE=1 SV=2	12	9	9	USO1		0.95908	3.16668	0.111361
O43432	Eukaryotic translation initiation factor 4 gamma 3 OS=Homo sapiens OX=9606 GN=EIF4G3 PE=1 SV=2 Eukaryotic translation initiation factor 4 gamma 1 OS=Homo sapiens OX=9606 GN=EIF4G1 PE=1 SV=4	7	10	3	EIF4G3		0.997046	3.16576	0.111432
Q7Z3U7	Protein MON2 homolog OS=Homo sapiens OX=9606 GN=MON2 PE=1 SV=3	8	11	11	MON2		0.628006	3.14362	0.113155
P12273	Prolactin-inducible protein OS=Homo sapiens OX=9606 GN=PIP PE=1 SV=1	14	2	2	PIP		-1.62892	3.1433	0.11318
O00217	NADH dehydrogenase [ubiquinone] iron-sulfur protein 8, mitochondrial OS=Homo sapiens OX=9606 GN=NDUFS8 PE=1 SV=1	12	3	3	NDUFS8		1.08741	3.14193	0.113288
P53004	Biliverdin reductase A OS=Homo sapiens OX=9606 GN=BLVRA PE=1 SV=2	13	4	4	BLVRA		0.41329	3.14115	0.11335
Q9Y3E5	Peptidyl-tRNA hydrolase 2, mitochondrial OS=Homo sapiens OX=9606 GN=PTRH2 PE=1 SV=1	19	3	3	PTRH2		0.54567	3.13777	0.113616
Q9C0C2	182 kDa tankyrase-1-binding protein OS=Homo sapiens OX=9606 GN=TNKS1BP1 PE=1 SV=4	5	6	6	TNKS1BP1		0.58273	3.13764	0.113626
Q9ULH7	Myocardin-related transcription factor B OS=Homo sapiens OX=9606 GN=MRTFB PE=1 SV=3	3	3	3	MRTFB		0.71108	3.13739	0.113646
Q8NI35	InaD-like protein OS=Homo sapiens OX=9606 GN=PATJ PE=1 SV=3	1	1	1	PATJ		0.72389	3.13188	0.11408
Q13405	39S ribosomal protein L49, mitochondrial OS=Homo sapiens OX=9606 GN=MRPL49 PE=1 SV=1	11	2	2	MRPL49		1.35998	3.12813	0.114377
Q13547	Histone deacetylase 1 OS=Homo sapiens OX=9606 GN=HDAC1 PE=1 SV=1 Histone deacetylase 2 OS=Homo sapiens OX=9606 GN=HDAC2 PE=1 SV=2	20	9	4	HDAC1		0.658971	3.10931	0.115879
Q9BTD8	RNA-binding protein 42 OS=Homo sapiens OX=9606 GN=RBM42 PE=1 SV=1	5	3	3	RBM42		0.536896	3.1071	0.116056
Q5T9A4	ATPase family AAA domain-containing protein 3B OS=Homo sapiens OX=9606 GN=ATAD3B PE=1 SV=1	20	16	2	ATAD3B		0.140071	3.10546	0.116189
Q6NZY4	Zinc finger CCHC domain-containing protein 8 OS=Homo sapiens OX=9606 GN=ZCCHC8 PE=1 SV=2	7	4	4	ZCCHC8		1.41807	3.10406	0.116301
O75175	CCR4-NOT transcription complex subunit 3 OS=Homo sapiens OX=9606 GN=CNOT3 PE=1 SV=1	2	1	1	CNOT3		0.9286	3.09911	0.116701
P40313	Chymotrypsin-like protease CTRL-1 OS=Homo sapiens OX=9606 GN=CTRL PE=2 SV=1	5	1	1	CTRL		0.457645	3.09676	0.116891
O60645	Exocyst complex component 3 OS=Homo sapiens OX=9606 GN=EXOC3 PE=1 SV=2	9	7	7	EXOC3		-1.30924	3.09637	0.116923
Q9H0A0	RNA cytidine acetyltransferase OS=Homo sapiens OX=9606 GN=NAT10 PE=1 SV=2	24	24	24	NAT10		0.523373	3.09116	0.117346
P55011	Solute carrier family 12 member 2 OS=Homo sapiens OX=9606 GN=SLC12A2 PE=1 SV=1	5	6	6	SLC12A2		-0.671581	3.08958	0.117474
Q2NL82	Pre-rRNA-processing protein TSR1 homolog OS=Homo sapiens OX=9606 GN=TSR1 PE=1 SV=1	5	3	3	TSR1		1.04458	3.08639	0.117735
P56545	C-terminal-binding protein 2 OS=Homo sapiens OX=9606 GN=CTBP2 PE=1 SV=1	30	9	6	CTBP2		1.2994	3.08253	0.11805
P07477	Trypsin-1 OS=Homo sapiens OX=9606 GN=PRSS1 PE=1 SV=1	11	2	0	PRSS1		-0.662619	3.07777	0.11844
Q9BXS5	AP-1 complex subunit mu-1 OS=Homo sapiens OX=9606 GN=AP1M1 PE=1 SV=3	46	15	12	AP1M1		0.817432	3.06763	0.119276
Q9UKF6	Cleavage and polyadenylation specificity factor subunit 3 OS=Homo sapiens OX=9606 GN=CPSF3 PE=1 SV=1	3	2	2	CPSF3		-1.22979	3.06177	0.119761
O00541	Pescadillo homolog OS=Homo sapiens OX=9606 GN=PES1 PE=1 SV=1	12	8	8	PES1		0.966655	3.06103	0.119823
Q13155	Aminoacyl tRNA synthase complex-interacting multifunctional protein 2 OS=Homo sapiens OX=9606 GN=AIMP2 PE=1 SV=2	19	6	6	AIMP2		0.348294	3.05644	0.120204
Q658Y4	Protein FAM91A1 OS=Homo sapiens OX=9606 GN=FAM91A1 PE=1 SV=3	13	10	10	FAM91A1		-1.03686	3.04346	0.12129
Q9UKM9	RNA-binding protein Raly OS=Homo sapiens OX=9606 GN=RALY PE=1 SV=1	10	4	4	RALY		2.5346	3.03859	0.1217
Q8N684	Cleavage and polyadenylation specificity factor subunit 7 OS=Homo sapiens OX=9606 GN=CPSF7 PE=1 SV=1	22	10	10	CPSF7		0.675849	3.03828	0.121727
P35625	Metalloproteinase inhibitor 3 OS=Homo sapiens OX=9606 GN=TIMP3 PE=1 SV=2	18	4	4	TIMP3		1.06257	3.03601	0.121919
Q9H8Y5	Ankyrin repeat and zinc finger domain-containing protein 1 OS=Homo sapiens OX=9606 GN=ANKZF1 PE=1 SV=1	7	4	4	ANKZF1		0.839394	3.03528	0.121981
Q96C19	EF-hand domain-containing protein D2 OS=Homo sapiens OX=9606 GN=EFHD2 PE=1 SV=1	13	3	3	EFHD2		0.984332	3.03519	0.121988
Q15633	RISC-loading complex subunit TARBP2 OS=Homo sapiens OX=9606 GN=TARBP2 PE=1 SV=3	3	1	1	TARBP2		0.662237	3.03359	0.122124
O60476	Mannosyl-oligosaccharide 1,2-alpha-mannosidase IB OS=Homo sapiens OX=9606 GN=MAN1A2 PE=1 SV=1	3	1	1	MAN1A2		4.72842	3.02841	0.122562
Q9H7Z6	Histone acetyltransferase KAT8 OS=Homo sapiens OX=9606 GN=KAT8 PE=1 SV=2	3	1	1	KAT8		-2.28425	3.02597	0.12277
Q15366	Poly(rC)-binding protein 2 OS=Homo sapiens OX=9606 GN=PCBP2 PE=1 SV=1 Poly(rC)-binding protein 1 OS=Homo sapiens OX=9606 GN=PCBP1 PE=1 SV=2	55	12	7	PCBP2		0.449203	3.02248	0.123068
Q6UN15	Pre-mRNA 3'-end-processing factor FIP1 OS=Homo sapiens OX=9606 GN=FIP1L1 PE=1 SV=1	14	6	6	FIP1L1		1.78597	3.01377	0.123813
P05386	60S acidic ribosomal protein P1 OS=Homo sapiens OX=9606 GN=RPLP1 PE=1 SV=1	52	2	2	RPLP1		1.63368	3.00492	0.124575
Q13618	Cullin-3 OS=Homo sapiens OX=9606 GN=CUL3 PE=1 SV=2	1	1	1	CUL3		-1.53557	2.99573	0.12537
Q13131	5'-AMP-activated protein kinase catalytic subunit alpha-1 OS=Homo sapiens OX=9606 GN=PRKAA1 PE=1 SV=4	15	8	7	PRKAA1		0.429485	2.99186	0.125707
P82933	28S ribosomal protein S9, mitochondrial OS=Homo sapiens OX=9606 GN=MRPS9 PE=1 SV=2	6	2	2	MRPS9		0.855691	2.9794	0.126798
Q8WXF0	Serine/arginine-rich splicing factor 12 OS=Homo sapiens OX=9606 GN=SRSF12 PE=2 SV=1 Serine/arginine-rich splicing factor 10 OS=Homo sapiens OX=9606 GN=SRSF10 PE=1 SV=1	18	5	2	SRSF12		1.53961	2.97153	0.127492
Q16836	Hydroxyacyl-coenzyme A dehydrogenase, mitochondrial OS=Homo sapiens OX=9606 GN=HADH PE=1 SV=3	11	4	4	HADH		0.597344	2.97018	0.127611
O94925	Glutaminase kidney isoform, mitochondrial OS=Homo sapiens OX=9606 GN=GLS PE=1 SV=1	9	6	6	GLS		-0.654892	2.95426	0.129027
Q9NW64	Pre-mRNA-splicing factor RBM22 OS=Homo sapiens OX=9606 GN=RBM22 PE=1 SV=1	10	3	3	RBM22		1.15601	2.95135	0.129287
Q9UPU5	Ubiquitin carboxyl-terminal hydrolase 24 OS=Homo sapiens OX=9606 GN=USP24 PE=1 SV=3	2	5	5	USP24		-1.34842	2.93945	0.130358
O15027	Protein transport protein Sec16A OS=Homo sapiens OX=9606 GN=SEC16A PE=1 SV=4	3	7	7	SEC16A		0.748262	2.93925	0.130376
O95758	Polypyrimidine tract-binding protein 3 OS=Homo sapiens OX=9606 GN=PTBP3 PE=1 SV=2	9	6	2	PTBP3		1.25522	2.93667	0.130609
P27105	Erythrocyte band 7 integral membrane protein OS=Homo sapiens OX=9606 GN=STOM PE=1 SV=3	25	6	5	STOM		0.63483	2.93409	0.130843
Q86SQ0	Pleckstrin homology-like domain family B member 2 OS=Homo sapiens OX=9606 GN=PHLDB2 PE=1 SV=2	5	7	7	PHLDB2		-0.94091	2.92956	0.131255
P49023	Paxillin OS=Homo sapiens OX=9606 GN=PXN PE=1 SV=3	10	6	6	PXN		0.854747	2.92865	0.131338
Q9HBA0	Transient receptor potential cation channel subfamily V member 4 OS=Homo sapiens OX=9606 GN=TRPV4 PE=1 SV=2	15	11	10	TRPV4		0.725229	2.91744	0.132362
Q13330	Metastasis-associated protein MTA1 OS=Homo sapiens OX=9606 GN=MTA1 PE=1 SV=2	5	3	2	MTA1		1.67197	2.90969	0.133075
Q99536	Synaptic vesicle membrane protein VAT-1 homolog OS=Homo sapiens OX=9606 GN=VAT1 PE=1 SV=2	22	7	7	VAT1		0.498497	2.90842	0.133192
P24534	Elongation factor 1-beta OS=Homo sapiens OX=9606 GN=EEF1B2 PE=1 SV=3	31	6	5	EEF1B2		0.670912	2.90386	0.133614
Q8IWX8	Calcium homeostasis endoplasmic reticulum protein OS=Homo sapiens OX=9606 GN=CHERP PE=1 SV=3	8	7	7	CHERP		0.720053	2.89925	0.134041
Q14004	Cyclin-dependent kinase 13 OS=Homo sapiens OX=9606 GN=CDK13 PE=1 SV=2	3	4	2	CDK13		0.689998	2.89572	0.13437
Q9HDC9	Adipocyte plasma membrane-associated protein OS=Homo sapiens OX=9606 GN=APMAP PE=1 SV=2	12	5	5	APMAP		0.662251	2.89554	0.134386
Q9Y3C1	Nucleolar protein 16 OS=Homo sapiens OX=9606 GN=NOP16 PE=1 SV=2	38	7	7	NOP16		-0.346663	2.89155	0.134758
Q8TET4	Neutral alpha-glucosidase C OS=Homo sapiens OX=9606 GN=GANC PE=2 SV=3	3	1	1	GANC		-0.846335	2.88801	0.13509
Q96KR1	Zinc finger RNA-binding protein OS=Homo sapiens OX=9606 GN=ZFR PE=1 SV=2	13	11	11	ZFR		0.767579	2.88543	0.135331
Q92945	Far upstream element-binding protein 2 OS=Homo sapiens OX=9606 GN=KHSRP PE=1 SV=4	38	21	19	KHSRP		0.407995	2.88254	0.135602
P18754	Regulator of chromosome condensation OS=Homo sapiens OX=9606 GN=RCC1 PE=1 SV=1	28	9	9	RCC1		0.962657	2.8763	0.13619
Q96ET8	Golgi apparatus membrane protein TVP23 homolog C OS=Homo sapiens OX=9606 GN=TVP23C PE=1 SV=3	3	1	0	TVP23C		0.53479	2.87027	0.136761
Q9Y697	Cysteine desulfurase, mitochondrial OS=Homo sapiens OX=9606 GN=NFS1 PE=1 SV=3	7	3	3	NFS1		1.0427	2.8661	0.137157
Q567U6	Coiled-coil domain-containing protein 93 OS=Homo sapiens OX=9606 GN=CCDC93 PE=1 SV=2	16	10	10	CCDC93		-0.633448	2.84723	0.138963
P42285	Exosome RNA helicase MTR4 OS=Homo sapiens OX=9606 GN=MTREX PE=1 SV=3	22	23	23	MTREX		0.320631	2.84315	0.139357
Q6ZUJ8	Phosphoinositide 3-kinase adapter protein 1 OS=Homo sapiens OX=9606 GN=PIK3AP1 PE=1 SV=2	1	1	1	PIK3AP1		1.3277	2.84013	0.139648
P22102	Trifunctional purine biosynthetic protein adenosine-3 OS=Homo sapiens OX=9606 GN=GART PE=1 SV=1	7	5	5	GART		0.853854	2.83725	0.139927
Q9Y608	Leucine-rich repeat flightless-interacting protein 2 OS=Homo sapiens OX=9606 GN=LRRFIP2 PE=1 SV=1	15	9	8	LRRFIP2		0.352673	2.83519	0.140128
Q99848	Probable rRNA-processing protein EBP2 OS=Homo sapiens OX=9606 GN=EBNA1BP2 PE=1 SV=2	14	5	5	EBNA1BP2		1.6646	2.82507	0.141114
Q6NXG1	Epithelial splicing regulatory protein 1 OS=Homo sapiens OX=9606 GN=ESRP1 PE=1 SV=2	7	4	2	ESRP1		1.6315	2.81145	0.142452
P47897	Glutamine--tRNA ligase OS=Homo sapiens OX=9606 GN=QARS PE=1 SV=1	21	15	14	QARS		0.895848	2.8078	0.142814
O95793	Double-stranded RNA-binding protein Staufen homolog 1 OS=Homo sapiens OX=9606 GN=STAU1 PE=1 SV=2	22	12	9	STAU1		-0.809042	2.80286	0.143303
Q96JP5	E3 ubiquitin-protein ligase ZFP91 OS=Homo sapiens OX=9606 GN=ZFP91 PE=1 SV=1	7	4	4	ZFP91		1.21638	2.80148	0.14344
P10599	Thioredoxin OS=Homo sapiens OX=9606 GN=TXN PE=1 SV=3	29	3	3	TXN		0.248426	2.80014	0.143573
Q8WUM4	Programmed cell death 6-interacting protein OS=Homo sapiens OX=9606 GN=PDCD6IP PE=1 SV=1	9	7	7	PDCD6IP		0.463814	2.79884	0.143703
Q9BRQ6	MICOS complex subunit MIC25 OS=Homo sapiens OX=9606 GN=CHCHD6 PE=1 SV=1	3	1	1	CHCHD6		1.46035	2.79107	0.144479
Q15738	Sterol-4-alpha-carboxylate 3-dehydrogenase, decarboxylating OS=Homo sapiens OX=9606 GN=NSDHL PE=1 SV=2	10	3	3	NSDHL		1.81655	2.79025	0.144561
P52907	F-actin-capping protein subunit alpha-1 OS=Homo sapiens OX=9606 GN=CAPZA1 PE=1 SV=3	28	5	3	CAPZA1		0.945029	2.78884	0.144703
Q13200	26S proteasome non-ATPase regulatory subunit 2 OS=Homo sapiens OX=9606 GN=PSMD2 PE=1 SV=3	43	33	33	PSMD2		0.323476	2.78383	0.145206
O43186	Cone-rod homeobox protein OS=Homo sapiens OX=9606 GN=CRX PE=1 SV=1	2	1	0	CRX		1.10572	2.78262	0.145327
O00148	ATP-dependent RNA helicase DDX39A OS=Homo sapiens OX=9606 GN=DDX39A PE=1 SV=2	31	12	4	DDX39A		0.409976	2.78027	0.145565
P63244	Receptor of activated protein C kinase 1 OS=Homo sapiens OX=9606 GN=RACK1 PE=1 SV=3	86	21	21	RACK1		0.149085	2.7795	0.145642
P62304	Small nuclear ribonucleoprotein E OS=Homo sapiens OX=9606 GN=SNRPE PE=1 SV=1	12	1	1	SNRPE		1.64734	2.77109	0.146494
Q30167	HLA class II histocompatibility antigen, DRB1-10 beta chain OS=Homo sapiens OX=9606 GN=HLA-DRB1 PE=1 SV=2	3	1	0	HLA-DRB1		-1.77984	2.77067	0.146537
Q13464	Rho-associated protein kinase 1 OS=Homo sapiens OX=9606 GN=ROCK1 PE=1 SV=1	11	15	11	ROCK1		-0.554805	2.76882	0.146724
Q9BRX8	Peroxiredoxin-like 2A OS=Homo sapiens OX=9606 GN=PRXL2A PE=1 SV=3	3	1	1	PRXL2A		-0.532703	2.76833	0.146774
O15230	Laminin subunit alpha-5 OS=Homo sapiens OX=9606 GN=LAMA5 PE=1 SV=8	0	1	1	LAMA5		-2.96593	2.76491	0.147122
Q99460	26S proteasome non-ATPase regulatory subunit 1 OS=Homo sapiens OX=9606 GN=PSMD1 PE=1 SV=2	6	5	5	PSMD1		0.751067	2.76186	0.147434
Q7Z4Q2	HEAT repeat-containing protein 3 OS=Homo sapiens OX=9606 GN=HEATR3 PE=1 SV=2	4	2	2	HEATR3		1.25365	2.76108	0.147514
Q14232	Translation initiation factor eIF-2B subunit alpha OS=Homo sapiens OX=9606 GN=EIF2B1 PE=1 SV=1	9	3	3	EIF2B1		1.01919	2.76055	0.147567
Q8N6R0	eEF1A lysine and N-terminal methyltransferase OS=Homo sapiens OX=9606 GN=EEF1AKNMT PE=1 SV=1	9	5	5	EEF1AKNMT		2.26959	2.75894	0.147732
Q96S15	GATOR complex protein WDR24 OS=Homo sapiens OX=9606 GN=WDR24 PE=1 SV=1	4	3	3	WDR24		1.18521	2.75485	0.148152
Q96GK7	Fumarylacetoacetate hydrolase domain-containing protein 2A OS=Homo sapiens OX=9606 GN=FAHD2A PE=1 SV=1	17	4	2	FAHD2A		0.905165	2.75221	0.148424
Q9BQA1	Methylosome protein 50 OS=Homo sapiens OX=9606 GN=WDR77 PE=1 SV=1	13	4	4	WDR77		1.17319	2.74685	0.148976
Q96MD7	Uncharacterized protein C9orf85 OS=Homo sapiens OX=9606 GN=C9orf85 PE=1 SV=1	4	1	1	C9orf85		-1.10524	2.74585	0.149079
P04040	Catalase OS=Homo sapiens OX=9606 GN=CAT PE=1 SV=3	7	3	3	CAT		-1.31359	2.74533	0.149133
P51148	Ras-related protein Rab-5C OS=Homo sapiens OX=9606 GN=RAB5C PE=1 SV=2 Ras-related protein Rab-5A OS=Homo sapiens OX=9606 GN=RAB5A PE=1 SV=2 Ras-related protein Rab-5B OS=Homo sapiens OX=9606 GN=RAB5B PE=1 SV=1	29	5	2	RAB5C		0.874596	2.73814	0.149878
Q96A35	39S ribosomal protein L24, mitochondrial OS=Homo sapiens OX=9606 GN=MRPL24 PE=1 SV=1	8	2	2	MRPL24		0.954658	2.73144	0.150576
Q13557	Calcium/calmodulin-dependent protein kinase type II subunit delta OS=Homo sapiens OX=9606 GN=CAMK2D PE=1 SV=3	35	13	8	CAMK2D		-0.558053	2.72904	0.150827
Q9HB21	Pleckstrin homology domain-containing family A member 1 OS=Homo sapiens OX=9606 GN=PLEKHA1 PE=1 SV=2	11	5	5	PLEKHA1		0.652564	2.72578	0.151168
O00629	Importin subunit alpha-3 OS=Homo sapiens OX=9606 GN=KPNA4 PE=1 SV=1	14	6	4	KPNA4		0.842248	2.72418	0.151335
Q9UGV2	Protein NDRG3 OS=Homo sapiens OX=9606 GN=NDRG3 PE=1 SV=2	4	1	1	NDRG3		0.75241	2.71045	0.152782
Q7L2H7	Eukaryotic translation initiation factor 3 subunit M OS=Homo sapiens OX=9606 GN=EIF3M PE=1 SV=1	8	2	2	EIF3M		0.990357	2.70812	0.153029
P18887	DNA repair protein XRCC1 OS=Homo sapiens OX=9606 GN=XRCC1 PE=1 SV=2	16	9	9	XRCC1		0.822251	2.6909	0.154867
Q9UHB4	NADPH-dependent diflavin oxidoreductase 1 OS=Homo sapiens OX=9606 GN=NDOR1 PE=1 SV=1	3	2	2	NDOR1		0.577925	2.6871	0.155275
Q8IXM3	39S ribosomal protein L41, mitochondrial OS=Homo sapiens OX=9606 GN=MRPL41 PE=1 SV=1	7	1	1	MRPL41		0.60679	2.68443	0.155563
Q9UBS4	DnaJ homolog subfamily B member 11 OS=Homo sapiens OX=9606 GN=DNAJB11 PE=1 SV=1	15	5	5	DNAJB11		0.741027	2.67947	0.156098
O95831	Apoptosis-inducing factor 1, mitochondrial OS=Homo sapiens OX=9606 GN=AIFM1 PE=1 SV=1	28	14	14	AIFM1		0.172559	2.6717	0.156941
Q96I99	Succinate--CoA ligase [GDP-forming] subunit beta, mitochondrial OS=Homo sapiens OX=9606 GN=SUCLG2 PE=1 SV=2	17	7	7	SUCLG2		-0.711184	2.66594	0.157569
P49736	DNA replication licensing factor MCM2 OS=Homo sapiens OX=9606 GN=MCM2 PE=1 SV=4	9	6	6	MCM2		1.1154	2.66483	0.15769
Q15643	Thyroid receptor-interacting protein 11 OS=Homo sapiens OX=9606 GN=TRIP11 PE=1 SV=3	12	23	23	TRIP11		-0.457883	2.6639	0.157793
O60610	Protein diaphanous homolog 1 OS=Homo sapiens OX=9606 GN=DIAPH1 PE=1 SV=2	10	12	12	DIAPH1		-0.430008	2.66014	0.158204
P61764	Syntaxin-binding protein 1 OS=Homo sapiens OX=9606 GN=STXBP1 PE=1 SV=1	12	6	6	STXBP1		1.3054	2.6591	0.158318
P51553	Isocitrate dehydrogenase [NAD] subunit gamma, mitochondrial OS=Homo sapiens OX=9606 GN=IDH3G PE=1 SV=1	7	3	3	IDH3G		0.283559	2.65866	0.158366
P11021	Endoplasmic reticulum chaperone BiP OS=Homo sapiens OX=9606 GN=HSPA5 PE=1 SV=2	53	34	31	HSPA5		0.363116	2.65863	0.15837
Q96FW1	Ubiquitin thioesterase OTUB1 OS=Homo sapiens OX=9606 GN=OTUB1 PE=1 SV=2	41	9	9	OTUB1		0.657573	2.65797	0.158442
P52292	Importin subunit alpha-1 OS=Homo sapiens OX=9606 GN=KPNA2 PE=1 SV=1	27	11	10	KPNA2		0.661689	2.65745	0.1585
Q6ZMU1	Putative protein C3P1 OS=Homo sapiens OX=9606 GN=C3P1 PE=5 SV=3	2	1	1	C3P1		0.906243	2.65438	0.158837
P17612	cAMP-dependent protein kinase catalytic subunit alpha OS=Homo sapiens OX=9606 GN=PRKACA PE=1 SV=2	31	11	3	PRKACA		0.347078	2.65289	0.159001
Q9UBX7	Kallikrein-11 OS=Homo sapiens OX=9606 GN=KLK11 PE=1 SV=2	2	1	1	KLK11		-1.04156	2.65204	0.159095
Q0ZGT2	Nexilin OS=Homo sapiens OX=9606 GN=NEXN PE=1 SV=1	1	1	1	NEXN		1.53238	2.65093	0.159217
Q5W0U4	B box and SPRY domain-containing protein OS=Homo sapiens OX=9606 GN=BSPRY PE=2 SV=1	5	2	2	BSPRY		-0.411308	2.64909	0.159421
P20930	Filaggrin OS=Homo sapiens OX=9606 GN=FLG PE=1 SV=3	6	3	3	FLG		-1.57923	2.64906	0.159424
O95816	BAG family molecular chaperone regulator 2 OS=Homo sapiens OX=9606 GN=BAG2 PE=1 SV=1	32	6	6	BAG2		1.0063	2.63791	0.160661
Q92974	Rho guanine nucleotide exchange factor 2 OS=Homo sapiens OX=9606 GN=ARHGEF2 PE=1 SV=4	11	10	10	ARHGEF2		0.640781	2.63653	0.160814
Q15459	Splicing factor 3A subunit 1 OS=Homo sapiens OX=9606 GN=SF3A1 PE=1 SV=1	3	2	2	SF3A1		-1.48042	2.62804	0.161764
P04183	Thymidine kinase, cytosolic OS=Homo sapiens OX=9606 GN=TK1 PE=1 SV=2	6	1	1	TK1		2.26423	2.62642	0.161945
Q9NRX1	RNA-binding protein PNO1 OS=Homo sapiens OX=9606 GN=PNO1 PE=1 SV=1	35	8	7	PNO1		0.683864	2.62567	0.162029
P48167	Glycine receptor subunit beta OS=Homo sapiens OX=9606 GN=GLRB PE=1 SV=1	3	1	1	GLRB		-1.0511	2.62441	0.162171
Q86VI3	Ras GTPase-activating-like protein IQGAP3 OS=Homo sapiens OX=9606 GN=IQGAP3 PE=1 SV=2 Ras GTPase-activating-like protein IQGAP1 OS=Homo sapiens OX=9606 GN=IQGAP1 PE=1 SV=1	5	8	5	IQGAP3		-0.751977	2.62112	0.162541
P17152	Transmembrane protein 11, mitochondrial OS=Homo sapiens OX=9606 GN=TMEM11 PE=1 SV=1	9	2	2	TMEM11		0.604206	2.62061	0.162599
Q53H12	Acylglycerol kinase, mitochondrial OS=Homo sapiens OX=9606 GN=AGK PE=1 SV=2	12	5	5	AGK		1.10727	2.62022	0.162643
A5D8V7	Coiled-coil domain-containing protein 151 OS=Homo sapiens OX=9606 GN=CCDC151 PE=1 SV=1	1	1	1	CCDC151		1.3573	2.61527	0.163202
P56192	Methionine--tRNA ligase, cytoplasmic OS=Homo sapiens OX=9606 GN=MARS PE=1 SV=2	9	7	7	MARS		-0.709075	2.61186	0.163588
P11586	C-1-tetrahydrofolate synthase, cytoplasmic OS=Homo sapiens OX=9606 GN=MTHFD1 PE=1 SV=3	30	23	22	MTHFD1		0.325098	2.61015	0.163782
Q96R06	Sperm-associated antigen 5 OS=Homo sapiens OX=9606 GN=SPAG5 PE=1 SV=2	1	1	1	SPAG5		-3.86494	2.61015	0.163782
Q9UL54	Serine/threonine-protein kinase TAO2 OS=Homo sapiens OX=9606 GN=TAOK2 PE=1 SV=2	5	5	5	TAOK2		-0.845102	2.61005	0.163794
Q96CD2	Phosphopantothenoylcysteine decarboxylase OS=Homo sapiens OX=9606 GN=PPCDC PE=1 SV=2	5	1	1	PPCDC		-2.4744	2.60791	0.164036
P26641	Elongation factor 1-gamma OS=Homo sapiens OX=9606 GN=EEF1G PE=1 SV=3	29	14	14	EEF1G		0.870087	2.60376	0.164509
O00139	Kinesin-like protein KIF2A OS=Homo sapiens OX=9606 GN=KIF2A PE=1 SV=3	8	6	5	KIF2A		1.24369	2.601	0.164824
Q96MH2	Protein HEXIM2 OS=Homo sapiens OX=9606 GN=HEXIM2 PE=1 SV=1	4	1	1	HEXIM2		-2.55557	2.59187	0.165871
O75400	Pre-mRNA-processing factor 40 homolog A OS=Homo sapiens OX=9606 GN=PRPF40A PE=1 SV=2	11	10	10	PRPF40A		0.36863	2.58501	0.166661
Q9BXW7	Haloacid dehalogenase-like hydrolase domain-containing 5 OS=Homo sapiens OX=9606 GN=HDHD5 PE=1 SV=1	4	1	1	HDHD5		0.279693	2.58043	0.167191
Q71RC2	La-related protein 4 OS=Homo sapiens OX=9606 GN=LARP4 PE=1 SV=3	3	2	2	LARP4		1.79962	2.57807	0.167464
P21291	Cysteine and glycine-rich protein 1 OS=Homo sapiens OX=9606 GN=CSRP1 PE=1 SV=3	8	1	1	CSRP1		0.968832	2.57407	0.16793
Q9HB90	Ras-related GTP-binding protein C OS=Homo sapiens OX=9606 GN=RRAGC PE=1 SV=1	14	5	2	RRAGC		1.09448	2.56682	0.168776
Q96JI7	Spatacsin OS=Homo sapiens OX=9606 GN=SPG11 PE=1 SV=3	0	1	1	SPG11		1.8438	2.56476	0.169017
Q9BYD2	39S ribosomal protein L9, mitochondrial OS=Homo sapiens OX=9606 GN=MRPL9 PE=1 SV=2	16	5	5	MRPL9		1.36196	2.55941	0.169645
Q96EP5	DAZ-associated protein 1 OS=Homo sapiens OX=9606 GN=DAZAP1 PE=1 SV=1	17	4	4	DAZAP1		1.055	2.55234	0.170479
Q09161	Nuclear cap-binding protein subunit 1 OS=Homo sapiens OX=9606 GN=NCBP1 PE=1 SV=1	6	4	4	NCBP1		-1.31754	2.54862	0.170919
Q86X83	COMM domain-containing protein 2 OS=Homo sapiens OX=9606 GN=COMMD2 PE=1 SV=2	15	4	4	COMMD2		-0.637847	2.53865	0.172104
P38646	Stress-70 protein, mitochondrial OS=Homo sapiens OX=9606 GN=HSPA9 PE=1 SV=2	45	28	28	HSPA9		0.253074	2.53652	0.172358
P09669	Cytochrome c oxidase subunit 6C OS=Homo sapiens OX=9606 GN=COX6C PE=1 SV=2	9	1	1	COX6C		0.588853	2.533	0.172779
Q9NTJ5	Phosphatidylinositide phosphatase SAC1 OS=Homo sapiens OX=9606 GN=SACM1L PE=1 SV=2	6	4	4	SACM1L		-0.681175	2.51797	0.174589
P16104	Histone H2AX OS=Homo sapiens OX=9606 GN=H2AFX PE=1 SV=2	45	8	2	H2AFX		1.99933	2.51565	0.17487
Q6Q0C0	E3 ubiquitin-protein ligase TRAF7 OS=Homo sapiens OX=9606 GN=TRAF7 PE=1 SV=1	5	3	3	TRAF7		-2.0093	2.51421	0.175044
Q14181	DNA polymerase alpha subunit B OS=Homo sapiens OX=9606 GN=POLA2 PE=1 SV=2	4	2	2	POLA2		0.737687	2.514	0.17507
P37198	Nuclear pore glycoprotein p62 OS=Homo sapiens OX=9606 GN=NUP62 PE=1 SV=3	5	2	2	NUP62		1.18199	2.5104	0.175506
P08238	Heat shock protein HSP 90-beta OS=Homo sapiens OX=9606 GN=HSP90AB1 PE=1 SV=4	56	47	13	HSP90AB1		0.299423	2.50869	0.175715
Q96HC4	PDZ and LIM domain protein 5 OS=Homo sapiens OX=9606 GN=PDLIM5 PE=1 SV=5	7	4	4	PDLIM5		2.32683	2.50775	0.17583
Q13363	C-terminal-binding protein 1 OS=Homo sapiens OX=9606 GN=CTBP1 PE=1 SV=2	14	5	2	CTBP1		2.82274	2.50141	0.176604
Q15427	Splicing factor 3B subunit 4 OS=Homo sapiens OX=9606 GN=SF3B4 PE=1 SV=1	15	4	4	SF3B4		2.03184	2.49939	0.176851
Q8IV48	3'-5' exoribonuclease 1 OS=Homo sapiens OX=9606 GN=ERI1 PE=1 SV=3	4	1	1	ERI1		-2.05778	2.49702	0.177143
P62826	GTP-binding nuclear protein Ran OS=Homo sapiens OX=9606 GN=RAN PE=1 SV=3	44	11	11	RAN		0.205859	2.49701	0.177143
Q15181	Inorganic pyrophosphatase OS=Homo sapiens OX=9606 GN=PPA1 PE=1 SV=2	15	4	4	PPA1		1.79411	2.49225	0.177729
Q9Y6E2	Basic leucine zipper and W2 domain-containing protein 2 OS=Homo sapiens OX=9606 GN=BZW2 PE=1 SV=1 Basic leucine zipper and W2 domain-containing protein 1 OS=Homo sapiens OX=9606 GN=BZW1 PE=1 SV=1	14	8	4	BZW2		0.716532	2.49101	0.177881
O75600	2-amino-3-ketobutyrate coenzyme A ligase, mitochondrial OS=Homo sapiens OX=9606 GN=GCAT PE=1 SV=1	12	3	3	GCAT		1.8308	2.48756	0.178307
Q9UBQ0	Vacuolar protein sorting-associated protein 29 OS=Homo sapiens OX=9606 GN=VPS29 PE=1 SV=1	33	5	5	VPS29		1.08921	2.48513	0.178608
P41250	Glycine--tRNA ligase OS=Homo sapiens OX=9606 GN=GARS PE=1 SV=3	24	16	16	GARS		0.346727	2.48261	0.17892
P17096	High mobility group protein HMG-I/HMG-Y OS=Homo sapiens OX=9606 GN=HMGA1 PE=1 SV=3	49	5	5	HMGA1		0.996685	2.48161	0.179045
Q96CW5	Gamma-tubulin complex component 3 OS=Homo sapiens OX=9606 GN=TUBGCP3 PE=1 SV=2	10	8	8	TUBGCP3		0.193441	2.48057	0.179173
Q96FC7	Phytanoyl-CoA hydroxylase-interacting protein-like OS=Homo sapiens OX=9606 GN=PHYHIPL PE=1 SV=3	6	2	2	PHYHIPL		1.21124	2.47913	0.179352
O43447	Peptidyl-prolyl cis-trans isomerase H OS=Homo sapiens OX=9606 GN=PPIH PE=1 SV=1	8	1	1	PPIH		1.33043	2.47721	0.179592
Q14534	Squalene monooxygenase OS=Homo sapiens OX=9606 GN=SQLE PE=1 SV=3	8	4	4	SQLE		-1.03452	2.47308	0.180107
Q15650	Activating signal cointegrator 1 OS=Homo sapiens OX=9606 GN=TRIP4 PE=1 SV=4	6	4	4	TRIP4		0.698569	2.47027	0.180457
Q8IUE6	Histone H2A type 2-B OS=Homo sapiens OX=9606 GN=HIST2H2AB PE=1 SV=3 Histone H2AX OS=Homo sapiens OX=9606 GN=H2AFX PE=1 SV=2	48	7	1	HIST2H2AB		4.8706	2.46752	0.180801
P55060	Exportin-2 OS=Homo sapiens OX=9606 GN=CSE1L PE=1 SV=3	25	21	21	CSE1L		0.39867	2.46622	0.180964
Q9Y315	Deoxyribose-phosphate aldolase OS=Homo sapiens OX=9606 GN=DERA PE=1 SV=2	15	4	4	DERA		0.44808	2.4621	0.181482
P16615	Sarcoplasmic/endoplasmic reticulum calcium ATPase 2 OS=Homo sapiens OX=9606 GN=ATP2A2 PE=1 SV=1	31	29	16	ATP2A2		0.343339	2.44492	0.183656
Q96GD4	Aurora kinase B OS=Homo sapiens OX=9606 GN=AURKB PE=1 SV=3	2	1	0	AURKB		-0.564337	2.4359	0.184808
Q86V48	Leucine zipper protein 1 OS=Homo sapiens OX=9606 GN=LUZP1 PE=1 SV=2	9	8	8	LUZP1		0.753898	2.43404	0.185047
P51116	Fragile X mental retardation syndrome-related protein 2 OS=Homo sapiens OX=9606 GN=FXR2 PE=1 SV=2	16	9	6	FXR2		0.567854	2.42511	0.186195
Q92610	Zinc finger protein 592 OS=Homo sapiens OX=9606 GN=ZNF592 PE=1 SV=2	1	1	1	ZNF592		0.526122	2.42363	0.186386
Q99973	Telomerase protein component 1 OS=Homo sapiens OX=9606 GN=TEP1 PE=1 SV=2	1	3	3	TEP1		-1.20055	2.42289	0.186482
Q06587	E3 ubiquitin-protein ligase RING1 OS=Homo sapiens OX=9606 GN=RING1 PE=1 SV=2	17	6	5	RING1		0.80841	2.41673	0.18728
Q9BW85	Splicing factor YJU2 OS=Homo sapiens OX=9606 GN=YJU2 PE=1 SV=1	2	1	1	YJU2		-1.26091	2.41193	0.187904
P31644	Gamma-aminobutyric acid receptor subunit alpha-5 OS=Homo sapiens OX=9606 GN=GABRA5 PE=1 SV=1	2	1	1	GABRA5		1.28814	2.40799	0.188418
O96008	Mitochondrial import receptor subunit TOM40 homolog OS=Homo sapiens OX=9606 GN=TOMM40 PE=1 SV=1	17	5	5	TOMM40		0.867647	2.40578	0.188707
P61160	Actin-related protein 2 OS=Homo sapiens OX=9606 GN=ACTR2 PE=1 SV=1	28	9	9	ACTR2		0.633625	2.40445	0.188881
Q00610	Clathrin heavy chain 1 OS=Homo sapiens OX=9606 GN=CLTC PE=1 SV=5	66	91	71	CLTC		-0.104206	2.39689	0.189873
Q14203	Dynactin subunit 1 OS=Homo sapiens OX=9606 GN=DCTN1 PE=1 SV=3	15	17	17	DCTN1		-0.443359	2.39375	0.190287
Q14766	Latent-transforming growth factor beta-binding protein 1 OS=Homo sapiens OX=9606 GN=LTBP1 PE=1 SV=4	1	1	1	LTBP1		-2.42612	2.39189	0.190532
P18085	ADP-ribosylation factor 4 OS=Homo sapiens OX=9606 GN=ARF4 PE=1 SV=3	47	7	3	ARF4		0.945006	2.38855	0.190975
Q9Y6D6	Brefeldin A-inhibited guanine nucleotide-exchange protein 1 OS=Homo sapiens OX=9606 GN=ARFGEF1 PE=1 SV=2	5	8	5	ARFGEF1		-0.777756	2.38782	0.191071
P53999	Activated RNA polymerase II transcriptional coactivator p15 OS=Homo sapiens OX=9606 GN=SUB1 PE=1 SV=3	34	3	3	SUB1		1.35697	2.37397	0.192914
Q3LI76	Keratin-associated protein 15-1 OS=Homo sapiens OX=9606 GN=KRTAP15-1 PE=1 SV=2	4	1	1	KRTAP15-1		-1.44723	2.37235	0.193131
Q6P5R6	60S ribosomal protein L22-like 1 OS=Homo sapiens OX=9606 GN=RPL22L1 PE=1 SV=2	25	3	3	RPL22L1		2.72386	2.37085	0.193332
P60900	Proteasome subunit alpha type-6 OS=Homo sapiens OX=9606 GN=PSMA6 PE=1 SV=1	14	3	3	PSMA6		0.777094	2.36846	0.193652
P55285	Cadherin-6 OS=Homo sapiens OX=9606 GN=CDH6 PE=1 SV=1	3	2	2	CDH6		-1.17777	2.36729	0.193809
P62873	Guanine nucleotide-binding protein G(I)/G(S)/G(T) subunit beta-1 OS=Homo sapiens OX=9606 GN=GNB1 PE=1 SV=3 Guanine nucleotide-binding protein G(I)/G(S)/G(T) subunit beta-2 OS=Homo sapiens OX=9606 GN=GNB2 PE=1 SV=3	15	5	1	GNB1		1.26994	2.36343	0.194328
O95373	Importin-7 OS=Homo sapiens OX=9606 GN=IPO7 PE=1 SV=1	38	31	30	IPO7		-0.22963	2.36199	0.194523
O43402	ER membrane protein complex subunit 8 OS=Homo sapiens OX=9606 GN=EMC8 PE=1 SV=1	9	2	2	EMC8		1.149	2.36174	0.194556
P15313	V-type proton ATPase subunit B, kidney isoform OS=Homo sapiens OX=9606 GN=ATP6V1B1 PE=1 SV=3	15	6	1	ATP6V1B1		-1.01656	2.35607	0.195322
P07900	Heat shock protein HSP 90-alpha OS=Homo sapiens OX=9606 GN=HSP90AA1 PE=1 SV=5	41	33	7	HSP90AA1		0.337856	2.34458	0.196884
O43592	Exportin-T OS=Homo sapiens OX=9606 GN=XPOT PE=1 SV=2	21	17	17	XPOT		0.50241	2.34124	0.19734
Q5C9Z4	Nucleolar MIF4G domain-containing protein 1 OS=Homo sapiens OX=9606 GN=NOM1 PE=1 SV=1	2	2	2	NOM1		1.04944	2.33903	0.197643
O60240	Perilipin-1 OS=Homo sapiens OX=9606 GN=PLIN1 PE=1 SV=2	3	1	1	PLIN1		-0.255925	2.33752	0.197851
Q68CZ2	Tensin-3 OS=Homo sapiens OX=9606 GN=TNS3 PE=1 SV=2 Tensin-1 OS=Homo sapiens OX=9606 GN=TNS1 PE=1 SV=2	2	3	2	TNS3		0.903035	2.33603	0.198055
P49207	60S ribosomal protein L34 OS=Homo sapiens OX=9606 GN=RPL34 PE=1 SV=3	38	7	7	RPL34		0.616748	2.33587	0.198077
P00491	Purine nucleoside phosphorylase OS=Homo sapiens OX=9606 GN=PNP PE=1 SV=2	7	2	2	PNP		0.305419	2.33382	0.198358
Q92530	Proteasome inhibitor PI31 subunit OS=Homo sapiens OX=9606 GN=PSMF1 PE=1 SV=2	4	1	1	PSMF1		0.529467	2.32979	0.198913
Q9BZF9	Uveal autoantigen with coiled-coil domains and ankyrin repeats OS=Homo sapiens OX=9606 GN=UACA PE=1 SV=2	15	21	21	UACA		-0.451128	2.32702	0.199296
Q14566	DNA replication licensing factor MCM6 OS=Homo sapiens OX=9606 GN=MCM6 PE=1 SV=1	25	18	18	MCM6		0.402728	2.32324	0.199818
Q9P2J5	Leucine--tRNA ligase, cytoplasmic OS=Homo sapiens OX=9606 GN=LARS PE=1 SV=2	8	9	9	LARS		-0.539445	2.3228	0.199879
Q9BXY0	Protein MAK16 homolog OS=Homo sapiens OX=9606 GN=MAK16 PE=1 SV=2	9	3	3	MAK16		0.578309	2.31758	0.200604
P23458	Tyrosine-protein kinase JAK1 OS=Homo sapiens OX=9606 GN=JAK1 PE=1 SV=2	2	2	1	JAK1		-2.47109	2.31281	0.201268
Q92785	Zinc finger protein ubi-d4 OS=Homo sapiens OX=9606 GN=DPF2 PE=1 SV=2	6	2	2	DPF2		0.709492	2.31179	0.20141
P07384	Calpain-1 catalytic subunit OS=Homo sapiens OX=9606 GN=CAPN1 PE=1 SV=1	25	18	18	CAPN1		0.454881	2.30847	0.201875
Q92598	Heat shock protein 105 kDa OS=Homo sapiens OX=9606 GN=HSPH1 PE=1 SV=1	22	14	12	HSPH1		0.564218	2.30814	0.201921
Q14978	Nucleolar and coiled-body phosphoprotein 1 OS=Homo sapiens OX=9606 GN=NOLC1 PE=1 SV=2	5	3	3	NOLC1		-1.2566	2.30806	0.201932
Q99470	Stromal cell-derived factor 2 OS=Homo sapiens OX=9606 GN=SDF2 PE=1 SV=2	14	2	2	SDF2		0.421206	2.30749	0.202011
Q9UHI6	Probable ATP-dependent RNA helicase DDX20 OS=Homo sapiens OX=9606 GN=DDX20 PE=1 SV=2	8	5	5	DDX20		1.76728	2.30712	0.202063
Q9UBI1	COMM domain-containing protein 3 OS=Homo sapiens OX=9606 GN=COMMD3 PE=1 SV=1	27	4	4	COMMD3		-1.05344	2.30581	0.202246
Q15005	Signal peptidase complex subunit 2 OS=Homo sapiens OX=9606 GN=SPCS2 PE=1 SV=3	17	5	4	SPCS2		-0.390507	2.30443	0.20244
P28482	Mitogen-activated protein kinase 1 OS=Homo sapiens OX=9606 GN=MAPK1 PE=1 SV=3	15	5	3	MAPK1		0.334326	2.29945	0.20314
Q9H583	HEAT repeat-containing protein 1 OS=Homo sapiens OX=9606 GN=HEATR1 PE=1 SV=3	2	4	4	HEATR1		-0.901715	2.29187	0.204211
P40692	DNA mismatch repair protein Mlh1 OS=Homo sapiens OX=9606 GN=MLH1 PE=1 SV=1	5	2	2	MLH1		-0.358886	2.29121	0.204304
Q6UB35	Monofunctional C1-tetrahydrofolate synthase, mitochondrial OS=Homo sapiens OX=9606 GN=MTHFD1L PE=1 SV=1	13	12	11	MTHFD1L		0.260356	2.28904	0.204612
Q9Y6D9	Mitotic spindle assembly checkpoint protein MAD1 OS=Homo sapiens OX=9606 GN=MAD1L1 PE=1 SV=2	3	3	3	MAD1L1		0.719618	2.28808	0.204748
Q9HD20	Manganese-transporting ATPase 13A1 OS=Homo sapiens OX=9606 GN=ATP13A1 PE=1 SV=2	1	1	1	ATP13A1		-0.536581	2.28682	0.204926
Q15833	Syntaxin-binding protein 2 OS=Homo sapiens OX=9606 GN=STXBP2 PE=1 SV=2	7	3	3	STXBP2		1.10415	2.27711	0.206311
Q5HYJ3	Protein FAM76B OS=Homo sapiens OX=9606 GN=FAM76B PE=1 SV=3	3	1	1	FAM76B		-5.90591	2.27679	0.206357
P00918	Carbonic anhydrase 2 OS=Homo sapiens OX=9606 GN=CA2 PE=1 SV=2	15	3	3	CA2		1.33227	2.27331	0.206855
Q9NR56	Muscleblind-like protein 1 OS=Homo sapiens OX=9606 GN=MBNL1 PE=1 SV=2	13	4	1	MBNL1		1.80745	2.27102	0.207183
P11413	Glucose-6-phosphate 1-dehydrogenase OS=Homo sapiens OX=9606 GN=G6PD PE=1 SV=4	21	11	11	G6PD		0.446829	2.27073	0.207225
Q9Y324	rRNA-processing protein FCF1 homolog OS=Homo sapiens OX=9606 GN=FCF1 PE=2 SV=1	8	2	2	FCF1		0.620445	2.2676	0.207676
Q969G5	Caveolae-associated protein 3 OS=Homo sapiens OX=9606 GN=CAVIN3 PE=1 SV=3	8	2	2	CAVIN3		1.51246	2.26405	0.208187
P51153	Ras-related protein Rab-13 OS=Homo sapiens OX=9606 GN=RAB13 PE=1 SV=1	23	5	2	RAB13		0.374923	2.26345	0.208274
P53621	Coatomer subunit alpha OS=Homo sapiens OX=9606 GN=COPA PE=1 SV=2	58	63	63	COPA		0.157049	2.26229	0.208441
P34932	Heat shock 70 kDa protein 4 OS=Homo sapiens OX=9606 GN=HSPA4 PE=1 SV=4	3	2	2	HSPA4		0.562435	2.26157	0.208546
P61081	NEDD8-conjugating enzyme Ubc12 OS=Homo sapiens OX=9606 GN=UBE2M PE=1 SV=1	13	3	3	UBE2M		0.777058	2.25588	0.209369
Q9NUU7	ATP-dependent RNA helicase DDX19A OS=Homo sapiens OX=9606 GN=DDX19A PE=1 SV=1	26	11	0	DDX19A		-0.588643	2.25381	0.20967
Q92506	Estradiol 17-beta-dehydrogenase 8 OS=Homo sapiens OX=9606 GN=HSD17B8 PE=1 SV=2	14	3	3	HSD17B8		-0.563571	2.25232	0.209887
Q14684	Ribosomal RNA processing protein 1 homolog B OS=Homo sapiens OX=9606 GN=RRP1B PE=1 SV=3	3	2	2	RRP1B		3.91568	2.25043	0.210161
Q96IX5	Up-regulated during skeletal muscle growth protein 5 OS=Homo sapiens OX=9606 GN=ATP5MD PE=1 SV=1	17	1	1	ATP5MD		3.15911	2.24885	0.210392
P54253	Ataxin-1 OS=Homo sapiens OX=9606 GN=ATXN1 PE=1 SV=2	1	1	1	ATXN1		-2.94677	2.24488	0.210971
Q9H9E3	Conserved oligomeric Golgi complex subunit 4 OS=Homo sapiens OX=9606 GN=COG4 PE=1 SV=3	10	7	7	COG4		-0.828618	2.24292	0.211259
P62633	Cellular nucleic acid-binding protein OS=Homo sapiens OX=9606 GN=CNBP PE=1 SV=1	23	4	4	CNBP		1.37806	2.24124	0.211504
P58107	Epiplakin OS=Homo sapiens OX=9606 GN=EPPK1 PE=1 SV=3 Plectin OS=Homo sapiens OX=9606 GN=PLEC PE=1 SV=3	10	13	8	EPPK1		-0.42546	2.23723	0.212093
Q9Y6G9	Cytoplasmic dynein 1 light intermediate chain 1 OS=Homo sapiens OX=9606 GN=DYNC1LI1 PE=1 SV=3	23	9	9	DYNC1LI1		0.505782	2.23359	0.212628
P21912	Succinate dehydrogenase [ubiquinone] iron-sulfur subunit, mitochondrial OS=Homo sapiens OX=9606 GN=SDHB PE=1 SV=3	3	1	1	SDHB		0.451381	2.23191	0.212877
Q13045	Protein flightless-1 homolog OS=Homo sapiens OX=9606 GN=FLII PE=1 SV=2	29	30	30	FLII		0.265733	2.2316	0.212922
P82932	28S ribosomal protein S6, mitochondrial OS=Homo sapiens OX=9606 GN=MRPS6 PE=1 SV=3	6	1	1	MRPS6		1.67552	2.22386	0.214068
Q92900	Regulator of nonsense transcripts 1 OS=Homo sapiens OX=9606 GN=UPF1 PE=1 SV=2	24	21	21	UPF1		-0.341289	2.22252	0.214267
Q9NQS7	Inner centromere protein OS=Homo sapiens OX=9606 GN=INCENP PE=1 SV=3	1	1	1	INCENP		-0.35835	2.22156	0.21441
Q9NZ01	Very-long-chain enoyl-CoA reductase OS=Homo sapiens OX=9606 GN=TECR PE=1 SV=1	30	11	11	TECR		0.418828	2.20848	0.216362
Q8N9N2	Activating signal cointegrator 1 complex subunit 1 OS=Homo sapiens OX=9606 GN=ASCC1 PE=1 SV=1	4	2	2	ASCC1		0.467256	2.20711	0.216568
Q9Y6K0	Choline/ethanolaminephosphotransferase 1 OS=Homo sapiens OX=9606 GN=CEPT1 PE=1 SV=1	3	1	1	CEPT1		0.512216	2.20001	0.217637
P21953	2-oxoisovalerate dehydrogenase subunit beta, mitochondrial OS=Homo sapiens OX=9606 GN=BCKDHB PE=1 SV=2	6	2	2	BCKDHB		1.59355	2.19969	0.217685
Q96KB5	Lymphokine-activated killer T-cell-originated protein kinase OS=Homo sapiens OX=9606 GN=PBK PE=1 SV=3	3	1	1	PBK		0.431739	2.19452	0.218467
Q9NV88	Integrator complex subunit 9 OS=Homo sapiens OX=9606 GN=INTS9 PE=1 SV=2	1	1	1	INTS9		2.22936	2.19367	0.218594
Q5VWQ8	Disabled homolog 2-interacting protein OS=Homo sapiens OX=9606 GN=DAB2IP PE=1 SV=2	1	1	1	DAB2IP		0.626883	2.19324	0.21866
Q04206	Transcription factor p65 OS=Homo sapiens OX=9606 GN=RELA PE=1 SV=2	9	5	5	RELA		1.4865	2.19173	0.218888
Q96QD9	UAP56-interacting factor OS=Homo sapiens OX=9606 GN=FYTTD1 PE=1 SV=3	3	1	1	FYTTD1		-0.33568	2.1913	0.218954
O95049	Tight junction protein ZO-3 OS=Homo sapiens OX=9606 GN=TJP3 PE=1 SV=3	1	1	1	TJP3		-1.23017	2.1864	0.219699
Q13572	Inositol-tetrakisphosphate 1-kinase OS=Homo sapiens OX=9606 GN=ITPK1 PE=1 SV=2	5	1	1	ITPK1		0.944767	2.18377	0.2201
O95248	Myotubularin-related protein 5 OS=Homo sapiens OX=9606 GN=SBF1 PE=1 SV=4	1	1	1	SBF1		-0.598254	2.18357	0.22013
Q9BTE1	Dynactin subunit 5 OS=Homo sapiens OX=9606 GN=DCTN5 PE=1 SV=1	6	1	1	DCTN5		0.727034	2.18351	0.22014
P09234	U1 small nuclear ribonucleoprotein C OS=Homo sapiens OX=9606 GN=SNRPC PE=1 SV=1	17	2	2	SNRPC		0.834276	2.18165	0.220424
Q70JA7	Chondroitin sulfate synthase 3 OS=Homo sapiens OX=9606 GN=CHSY3 PE=2 SV=3	1	1	0	CHSY3		0.908219	2.17614	0.221268
P82914	28S ribosomal protein S15, mitochondrial OS=Homo sapiens OX=9606 GN=MRPS15 PE=1 SV=1	4	1	1	MRPS15		2.16468	2.1739	0.221611
P09496	Clathrin light chain A OS=Homo sapiens OX=9606 GN=CLTA PE=1 SV=1	22	8	7	CLTA		0.354288	2.16618	0.2228
P31350	Ribonucleoside-diphosphate reductase subunit M2 OS=Homo sapiens OX=9606 GN=RRM2 PE=1 SV=1	12	4	4	RRM2		-0.217539	2.16498	0.222985
Q08378	Golgin subfamily A member 3 OS=Homo sapiens OX=9606 GN=GOLGA3 PE=1 SV=2	17	24	24	GOLGA3		0.251149	2.16484	0.223007
Q9Y4H2	Insulin receptor substrate 2 OS=Homo sapiens OX=9606 GN=IRS2 PE=1 SV=2	1	1	1	IRS2		-1.08053	2.16309	0.223277
P21796	Voltage-dependent anion-selective channel protein 1 OS=Homo sapiens OX=9606 GN=VDAC1 PE=1 SV=2	29	6	5	VDAC1		0.966429	2.16078	0.223635
Q9Y673	Dolichyl-phosphate beta-glucosyltransferase OS=Homo sapiens OX=9606 GN=ALG5 PE=1 SV=1	10	4	4	ALG5		1.06072	2.15809	0.224053
P30085	UMP-CMP kinase OS=Homo sapiens OX=9606 GN=CMPK1 PE=1 SV=3	36	6	6	CMPK1		0.59259	2.15715	0.224199
P62750	60S ribosomal protein L23a OS=Homo sapiens OX=9606 GN=RPL23A PE=1 SV=1	49	12	12	RPL23A		-0.148343	2.15615	0.224355
Q86V81	THO complex subunit 4 OS=Homo sapiens OX=9606 GN=ALYREF PE=1 SV=3	18	4	4	ALYREF		1.04587	2.15131	0.225108
O14949	Cytochrome b-c1 complex subunit 8 OS=Homo sapiens OX=9606 GN=UQCRQ PE=1 SV=4	20	2	2	UQCRQ		0.75649	2.14909	0.225455
Q13427	Peptidyl-prolyl cis-trans isomerase G OS=Homo sapiens OX=9606 GN=PPIG PE=1 SV=2	4	3	3	PPIG		2.14687	2.14261	0.22647
P82673	28S ribosomal protein S35, mitochondrial OS=Homo sapiens OX=9606 GN=MRPS35 PE=1 SV=1	7	2	2	MRPS35		1.10324	2.1421	0.22655
P00492	Hypoxanthine-guanine phosphoribosyltransferase OS=Homo sapiens OX=9606 GN=HPRT1 PE=1 SV=2	29	5	5	HPRT1		0.427884	2.14047	0.226806
P46940	Ras GTPase-activating-like protein IQGAP1 OS=Homo sapiens OX=9606 GN=IQGAP1 PE=1 SV=1	38	55	50	IQGAP1		0.211684	2.13759	0.227259
O15511	Actin-related protein 2/3 complex subunit 5 OS=Homo sapiens OX=9606 GN=ARPC5 PE=1 SV=3	8	1	1	ARPC5		-1.75172	2.13751	0.227272
P49721	Proteasome subunit beta type-2 OS=Homo sapiens OX=9606 GN=PSMB2 PE=1 SV=1	9	2	2	PSMB2		-0.360866	2.13576	0.227548
Q96I24	Far upstream element-binding protein 3 OS=Homo sapiens OX=9606 GN=FUBP3 PE=1 SV=2	17	9	7	FUBP3		-0.95983	2.1357	0.227557
P08708	40S ribosomal protein S17 OS=Homo sapiens OX=9606 GN=RPS17 PE=1 SV=2	66	12	12	RPS17		0.442384	2.13419	0.227795
Q14240	Eukaryotic initiation factor 4A-II OS=Homo sapiens OX=9606 GN=EIF4A2 PE=1 SV=2	34	13	2	EIF4A2		0.92249	2.13213	0.22812
O96013	Serine/threonine-protein kinase PAK 4 OS=Homo sapiens OX=9606 GN=PAK4 PE=1 SV=1	2	1	1	PAK4		-0.933118	2.13181	0.228171
P23921	Ribonucleoside-diphosphate reductase large subunit OS=Homo sapiens OX=9606 GN=RRM1 PE=1 SV=1	11	8	8	RRM1		0.478818	2.12796	0.228782
Q9H0U6	39S ribosomal protein L18, mitochondrial OS=Homo sapiens OX=9606 GN=MRPL18 PE=1 SV=1	4	1	1	MRPL18		0.752012	2.12638	0.229032
P61964	WD repeat-containing protein 5 OS=Homo sapiens OX=9606 GN=WDR5 PE=1 SV=1	13	3	3	WDR5		0.789753	2.1257	0.229139
Q9Y305	Acyl-coenzyme A thioesterase 9, mitochondrial OS=Homo sapiens OX=9606 GN=ACOT9 PE=1 SV=2	9	4	4	ACOT9		1.42918	2.11961	0.230109
Q99575	Ribonucleases P/MRP protein subunit POP1 OS=Homo sapiens OX=9606 GN=POP1 PE=1 SV=2	10	9	9	POP1		0.677155	2.11398	0.231009
Q13619	Cullin-4A OS=Homo sapiens OX=9606 GN=CUL4A PE=1 SV=3	6	5	1	CUL4A		-0.630116	2.1091	0.231791
P43304	Glycerol-3-phosphate dehydrogenase, mitochondrial OS=Homo sapiens OX=9606 GN=GPD2 PE=1 SV=3	7	5	5	GPD2		-0.769127	2.10578	0.232326
Q96EY7	Pentatricopeptide repeat domain-containing protein 3, mitochondrial OS=Homo sapiens OX=9606 GN=PTCD3 PE=1 SV=3	2	1	1	PTCD3		0.543993	2.10264	0.232832
Q7L1Q6	Basic leucine zipper and W2 domain-containing protein 1 OS=Homo sapiens OX=9606 GN=BZW1 PE=1 SV=1	28	15	11	BZW1		0.657535	2.09498	0.234071
P06493	Cyclin-dependent kinase 1 OS=Homo sapiens OX=9606 GN=CDK1 PE=1 SV=3	54	15	13	CDK1		0.157769	2.09486	0.23409
P42766	60S ribosomal protein L35 OS=Homo sapiens OX=9606 GN=RPL35 PE=1 SV=2	24	6	6	RPL35		0.594721	2.08606	0.235522
O00483	Cytochrome c oxidase subunit NDUFA4 OS=Homo sapiens OX=9606 GN=NDUFA4 PE=1 SV=1	32	3	3	NDUFA4		0.132363	2.08043	0.236444
Q14974	Importin subunit beta-1 OS=Homo sapiens OX=9606 GN=KPNB1 PE=1 SV=2	32	21	21	KPNB1		-0.303171	2.07485	0.237361
Q9P2R7	Succinate--CoA ligase [ADP-forming] subunit beta, mitochondrial OS=Homo sapiens OX=9606 GN=SUCLA2 PE=1 SV=3	15	6	6	SUCLA2		-1.44614	2.07105	0.237986
Q9NX24	H/ACA ribonucleoprotein complex subunit 2 OS=Homo sapiens OX=9606 GN=NHP2 PE=1 SV=1	13	2	2	NHP2		1.5785	2.06811	0.238472
P31947	14-3-3 protein sigma OS=Homo sapiens OX=9606 GN=SFN PE=1 SV=1	42	12	7	SFN		-0.628268	2.06503	0.238981
O60437	Periplakin OS=Homo sapiens OX=9606 GN=PPL PE=1 SV=4	6	10	10	PPL		-0.5866	2.06255	0.239392
P09960	Leukotriene A-4 hydrolase OS=Homo sapiens OX=9606 GN=LTA4H PE=1 SV=2	3	2	2	LTA4H		3.16706	2.06236	0.239425
Q12774	Rho guanine nucleotide exchange factor 5 OS=Homo sapiens OX=9606 GN=ARHGEF5 PE=1 SV=3	1	1	1	ARHGEF5		-0.390236	2.05216	0.241122
O15182	Centrin-3 OS=Homo sapiens OX=9606 GN=CETN3 PE=1 SV=2	5	1	1	CETN3		-0.755097	2.05081	0.241349
Q9NRF8	CTP synthase 2 OS=Homo sapiens OX=9606 GN=CTPS2 PE=1 SV=1 CTP synthase 1 OS=Homo sapiens OX=9606 GN=CTPS1 PE=1 SV=2	13	7	5	CTPS2		0.671893	2.04764	0.241879
O00488	Zinc finger protein 593 OS=Homo sapiens OX=9606 GN=ZNF593 PE=1 SV=2	18	3	3	ZNF593		0.958967	2.04284	0.242685
P42566	Epidermal growth factor receptor substrate 15 OS=Homo sapiens OX=9606 GN=EPS15 PE=1 SV=2	1	1	1	EPS15		-0.785656	2.0409	0.243013
P31948	Stress-induced-phosphoprotein 1 OS=Homo sapiens OX=9606 GN=STIP1 PE=1 SV=1	3	2	2	STIP1		0.562714	2.02468	0.245759
Q16718	NADH dehydrogenase [ubiquinone] 1 alpha subcomplex subunit 5 OS=Homo sapiens OX=9606 GN=NDUFA5 PE=1 SV=3	8	1	1	NDUFA5		0.798527	2.02375	0.245917
Q6DT37	Serine/threonine-protein kinase MRCK gamma OS=Homo sapiens OX=9606 GN=CDC42BPG PE=1 SV=2	4	5	3	CDC42BPG		-0.486166	2.02063	0.24645
P20700	Lamin-B1 OS=Homo sapiens OX=9606 GN=LMNB1 PE=1 SV=2	35	22	18	LMNB1		0.290479	2.01988	0.246578
Q15678	Tyrosine-protein phosphatase non-receptor type 14 OS=Homo sapiens OX=9606 GN=PTPN14 PE=1 SV=2	1	1	1	PTPN14		-1.02728	2.01784	0.246928
P05423	DNA-directed RNA polymerase III subunit RPC4 OS=Homo sapiens OX=9606 GN=POLR3D PE=1 SV=2	2	1	1	POLR3D		1.30029	2.01769	0.246953
Q9GZR7	ATP-dependent RNA helicase DDX24 OS=Homo sapiens OX=9606 GN=DDX24 PE=1 SV=1	8	5	5	DDX24		1.43033	2.01651	0.247155
Q06210	Glutamine--fructose-6-phosphate aminotransferase [isomerizing] 1 OS=Homo sapiens OX=9606 GN=GFPT1 PE=1 SV=3	20	11	8	GFPT1		-0.404381	2.01336	0.247696
Q13523	Serine/threonine-protein kinase PRP4 homolog OS=Homo sapiens OX=9606 GN=PRPF4B PE=1 SV=3	2	1	1	PRPF4B		-0.863233	2.01192	0.247943
P04279	Semenogelin-1 OS=Homo sapiens OX=9606 GN=SEMG1 PE=1 SV=2	23	9	8	SEMG1		0.900084	2.01022	0.248236
Q9NP72	Ras-related protein Rab-18 OS=Homo sapiens OX=9606 GN=RAB18 PE=1 SV=1	43	8	8	RAB18		-0.467355	2.00626	0.248918
P50991	T-complex protein 1 subunit delta OS=Homo sapiens OX=9606 GN=CCT4 PE=1 SV=4	40	19	18	CCT4		-0.303302	1.9995	0.250087
Q8IXT5	RNA-binding protein 12B OS=Homo sapiens OX=9606 GN=RBM12B PE=1 SV=2	13	7	7	RBM12B		0.585244	1.99899	0.250176
P30038	Delta-1-pyrroline-5-carboxylate dehydrogenase, mitochondrial OS=Homo sapiens OX=9606 GN=ALDH4A1 PE=1 SV=3	17	9	9	ALDH4A1		0.226812	1.99624	0.250653
Q6P3X3	Tetratricopeptide repeat protein 27 OS=Homo sapiens OX=9606 GN=TTC27 PE=1 SV=1	6	5	5	TTC27		0.871228	1.99515	0.250842
P51608	Methyl-CpG-binding protein 2 OS=Homo sapiens OX=9606 GN=MECP2 PE=1 SV=1	26	10	10	MECP2		0.300376	1.99185	0.251416
P31942	Heterogeneous nuclear ribonucleoprotein H3 OS=Homo sapiens OX=9606 GN=HNRNPH3 PE=1 SV=2	6	2	1	HNRNPH3		0.542093	1.99123	0.251524
O94913	Pre-mRNA cleavage complex 2 protein Pcf11 OS=Homo sapiens OX=9606 GN=PCF11 PE=1 SV=3	1	1	1	PCF11		2.15999	1.98967	0.251797
Q9NWB6	Arginine and glutamate-rich protein 1 OS=Homo sapiens OX=9606 GN=ARGLU1 PE=1 SV=1	19	7	7	ARGLU1		0.86151	1.98933	0.251856
O60244	Mediator of RNA polymerase II transcription subunit 14 OS=Homo sapiens OX=9606 GN=MED14 PE=1 SV=2	1	1	1	MED14		1.1516	1.9882	0.252052
Q8TED0	U3 small nucleolar RNA-associated protein 15 homolog OS=Homo sapiens OX=9606 GN=UTP15 PE=1 SV=3	16	8	8	UTP15		0.453496	1.98782	0.25212
P04899	Guanine nucleotide-binding protein G(i) subunit alpha-2 OS=Homo sapiens OX=9606 GN=GNAI2 PE=1 SV=3 Guanine nucleotide-binding protein G(s) subunit alpha isoforms XLas OS=Homo sapiens OX=9606 GN=GNAS PE=1 SV=2	17	5	1	GNAI2		0.880573	1.98134	0.253255
Q15021	Condensin complex subunit 1 OS=Homo sapiens OX=9606 GN=NCAPD2 PE=1 SV=3	6	8	8	NCAPD2		0.368599	1.98097	0.253319
Q09028	Histone-binding protein RBBP4 OS=Homo sapiens OX=9606 GN=RBBP4 PE=1 SV=3	47	13	7	RBBP4		0.97988	1.98038	0.253423
P98175	RNA-binding protein 10 OS=Homo sapiens OX=9606 GN=RBM10 PE=1 SV=3	6	5	5	RBM10		0.831403	1.97937	0.2536
Q96DI7	U5 small nuclear ribonucleoprotein 40 kDa protein OS=Homo sapiens OX=9606 GN=SNRNP40 PE=1 SV=1	14	3	3	SNRNP40		0.580928	1.97823	0.253801
O00116	Alkyldihydroxyacetonephosphate synthase, peroxisomal OS=Homo sapiens OX=9606 GN=AGPS PE=1 SV=1	7	4	4	AGPS		0.83921	1.97499	0.254371
Q9P270	SLAIN motif-containing protein 2 OS=Homo sapiens OX=9606 GN=SLAIN2 PE=1 SV=2	5	2	2	SLAIN2		0.580212	1.97338	0.254656
Q96GA3	Protein LTV1 homolog OS=Homo sapiens OX=9606 GN=LTV1 PE=1 SV=1	15	7	7	LTV1		-0.754594	1.97184	0.254927
P37802	Transgelin-2 OS=Homo sapiens OX=9606 GN=TAGLN2 PE=1 SV=3	37	7	6	TAGLN2		0.248997	1.97078	0.255114
P36507	Dual specificity mitogen-activated protein kinase kinase 2 OS=Homo sapiens OX=9606 GN=MAP2K2 PE=1 SV=1 Dual specificity mitogen-activated protein kinase kinase 1 OS=Homo sapiens OX=9606 GN=MAP2K1 PE=1 SV=2	12	7	1	MAP2K2		0.58553	1.9639	0.256334
Q96AX1	Vacuolar protein sorting-associated protein 33A OS=Homo sapiens OX=9606 GN=VPS33A PE=1 SV=1	2	1	1	VPS33A		1.1116	1.96231	0.256618
P07195	L-lactate dehydrogenase B chain OS=Homo sapiens OX=9606 GN=LDHB PE=1 SV=2	44	16	15	LDHB		0.252557	1.9608	0.256885
Q969T7	7-methylguanosine phosphate-specific 5'-nucleotidase OS=Homo sapiens OX=9606 GN=NT5C3B PE=1 SV=4	4	1	1	NT5C3B		-1.29559	1.96052	0.256936
O95347	Structural maintenance of chromosomes protein 2 OS=Homo sapiens OX=9606 GN=SMC2 PE=1 SV=2	19	22	22	SMC2		-0.404833	1.95919	0.257172
Q9Y3A6	Transmembrane emp24 domain-containing protein 5 OS=Homo sapiens OX=9606 GN=TMED5 PE=1 SV=1	4	1	1	TMED5		0.0473814	1.95795	0.257394
Q9Y4L1	Hypoxia up-regulated protein 1 OS=Homo sapiens OX=9606 GN=HYOU1 PE=1 SV=1	5	4	3	HYOU1		0.702986	1.95549	0.257833
P62861	40S ribosomal protein S30 OS=Homo sapiens OX=9606 GN=FAU PE=1 SV=1	34	5	5	FAU		0.168402	1.95148	0.258551
Q9BQG0	Myb-binding protein 1A OS=Homo sapiens OX=9606 GN=MYBBP1A PE=1 SV=2	5	7	7	MYBBP1A		0.624632	1.94969	0.258871
Q13509	Tubulin beta-3 chain OS=Homo sapiens OX=9606 GN=TUBB3 PE=1 SV=2 Tubulin beta-4A chain OS=Homo sapiens OX=9606 GN=TUBB4A PE=1 SV=2 Tubulin beta chain OS=Homo sapiens OX=9606 GN=TUBB PE=1 SV=2 Tubulin beta-4B chain OS=Homo sapiens OX=9606 GN=TUBB4B PE=1 SV=1	34	15	1	TUBB3		0.583628	1.94116	0.260407
P62857	40S ribosomal protein S28 OS=Homo sapiens OX=9606 GN=RPS28 PE=1 SV=1	30	2	2	RPS28		0.538017	1.93958	0.260692
Q9Y6F1	Protein mono-ADP-ribosyltransferase PARP3 OS=Homo sapiens OX=9606 GN=PARP3 PE=1 SV=4	3	2	2	PARP3		-0.948741	1.93931	0.26074
P19623	Spermidine synthase OS=Homo sapiens OX=9606 GN=SRM PE=1 SV=1	10	3	3	SRM		2.9851	1.93727	0.261111
Q9P0M6	Core histone macro-H2A.2 OS=Homo sapiens OX=9606 GN=H2AFY2 PE=1 SV=3	34	10	8	H2AFY2		0.549161	1.93406	0.261691
Q96LT9	RNA-binding region-containing protein 3 OS=Homo sapiens OX=9606 GN=RNPC3 PE=1 SV=1	5	2	2	RNPC3		1.55365	1.93362	0.261772
P61353	60S ribosomal protein L27 OS=Homo sapiens OX=9606 GN=RPL27 PE=1 SV=2	54	8	8	RPL27		0.407535	1.93092	0.262263
O75146	Huntingtin-interacting protein 1-related protein OS=Homo sapiens OX=9606 GN=HIP1R PE=1 SV=2	2	2	2	HIP1R		-2.31228	1.93061	0.262319
Q9NRX2	39S ribosomal protein L17, mitochondrial OS=Homo sapiens OX=9606 GN=MRPL17 PE=1 SV=1	9	2	2	MRPL17		0.828423	1.92937	0.262544
Q99798	Aconitate hydratase, mitochondrial OS=Homo sapiens OX=9606 GN=ACO2 PE=1 SV=2	4	2	2	ACO2		1.37888	1.92709	0.262959
O60830	Mitochondrial import inner membrane translocase subunit Tim17-B OS=Homo sapiens OX=9606 GN=TIMM17B PE=1 SV=1	4	1	1	TIMM17B		0.857729	1.92505	0.263331
P30566	Adenylosuccinate lyase OS=Homo sapiens OX=9606 GN=ADSL PE=1 SV=2	6	2	2	ADSL		-2.67171	1.92116	0.264041
P38435	Vitamin K-dependent gamma-carboxylase OS=Homo sapiens OX=9606 GN=GGCX PE=1 SV=2	5	3	3	GGCX		-0.381718	1.91957	0.264333
P20339	Ras-related protein Rab-5A OS=Homo sapiens OX=9606 GN=RAB5A PE=1 SV=2	27	5	1	RAB5A		-0.384138	1.91174	0.265771
Q9P013	Spliceosome-associated protein CWC15 homolog OS=Homo sapiens OX=9606 GN=CWC15 PE=1 SV=2	5	1	1	CWC15		1.24385	1.90891	0.266295
Q8TF68	Zinc finger protein 384 OS=Homo sapiens OX=9606 GN=ZNF384 PE=1 SV=2	4	2	2	ZNF384		2.07911	1.90691	0.266662
P49257	Protein ERGIC-53 OS=Homo sapiens OX=9606 GN=LMAN1 PE=1 SV=2	8	5	5	LMAN1		-0.567713	1.90539	0.266944
Q71DI3	Histone H3.2 OS=Homo sapiens OX=9606 GN=HIST2H3A PE=1 SV=3	70	15	1	HIST2H3A		3.6382	1.90266	0.267449
Q6IAN0	Dehydrogenase/reductase SDR family member 7B OS=Homo sapiens OX=9606 GN=DHRS7B PE=1 SV=2	9	2	2	DHRS7B		0.891107	1.8958	0.268724
P63167	Dynein light chain 1, cytoplasmic OS=Homo sapiens OX=9606 GN=DYNLL1 PE=1 SV=1	58	5	2	DYNLL1		1.33736	1.89484	0.268904
P35222	Catenin beta-1 OS=Homo sapiens OX=9606 GN=CTNNB1 PE=1 SV=1	24	15	10	CTNNB1		-0.840566	1.89429	0.269007
Q02880	DNA topoisomerase 2-beta OS=Homo sapiens OX=9606 GN=TOP2B PE=1 SV=3	39	59	44	TOP2B		0.228905	1.89409	0.269044
A0FGR8	Extended synaptotagmin-2 OS=Homo sapiens OX=9606 GN=ESYT2 PE=1 SV=1	7	6	6	ESYT2		0.65904	1.89236	0.269367
Q01085	Nucleolysin TIAR OS=Homo sapiens OX=9606 GN=TIAL1 PE=1 SV=1	3	1	1	TIAL1		-1.82962	1.88946	0.269907
Q9P2N5	RNA-binding protein 27 OS=Homo sapiens OX=9606 GN=RBM27 PE=1 SV=2	11	11	10	RBM27		0.452422	1.88901	0.269992
[truncated: 1,235 more rows]
