# Supplementary material for: Quantitative live cell imaging reveals influenza virus manipulation of Rab11A transport through reduced dynein association
Source: Nat Commun. 2020 Jan 7;11:23. doi: 10.1038/s41467-019-13838-3 (PMC6946661; doi:10.1038/s41467-019-13838-3)
Supplement: Supplementary file 16 — Supplementary Data 2 [file 41467_2019_13838_MOESM16_ESM.xlsx]

## Sheet: Sheet1
		Supplementary Data 2: Statistical test results
		Figure 3							Supplementary Figure 4
		1	Mean Speed	F	CI of difference	DF	P-value		1	Track Length	F	CI of difference	DF	P-value
			DMSO-Noco	40.92	0.05016 to 0.1703	22	0.0004			DMSO-Noco	24.85	0.4075 to 0.9177	22	<0.0001
			DMSO-LatA	40.92	-0.1883 to -0.06342	22	0.0001			DMSO-LatA	24.85	-0.2248 to 0.3052	22	0.9232
			Noco-LatA	40.92	-0.3016 to -0.1705	22	<0.0001			Noco-LatA	24.85	-0.9007 to -0.3440	22	<0.0001
		2	Velocity	F	CI of difference	DF	P-value		2	Track Duration	F	CI of difference	DF	P-value
			DMSO-Noco	54.83	0.03579 to 0.1065	22	0.0001			DMSO-Noco	41.24	-0.4615 to 0.4796	22	0.9987
			DMSO-LatA	54.83	-0.1263 to -0.05287	22	<0.0001			DMSO-LatA	41.24	1.113 to 2.090	22	<0.0001
			Noco-LatA	54.83	-0.1993 to -0.1222	22	<0.0001			Noco-LatA	41.24	1.079 to 2.106	22	<0.0001
		3	Track Straightness	F	CI of difference	DF	P-value		3	Track Displacement	F	CI of difference	DF	P-value
			DMSO-Noco	164.8	0.1365 to 0.2069	22	<0.0001			DMSO-Noco	45.89	0.2979 to 0.6013	22	<0.0001
			DMSO-LatA	164.8	-0.1363 to -0.06317	22	<0.0001			DMSO-LatA	45.89	-0.2999 to 0.01541	22	0.0821
			Noco-LatA	164.8	-0.3098 to -0.2330	22	<0.0001			Noco-LatA	45.89	-0.7574 to -0.4263	22	<0.0001
		4	Arrest Coefficient	F	CI of difference	DF	P-value
			DMSO-Noco	56.25	-0.2330 to -0.1163	22	<0.0001
			DMSO-LatA	56.25	0.02489 to 0.1461	22	0.005
			Noco-LatA	56.25	0.1965 to 0.3238	22	<0.0001
		Figure 4							Supplementary Figure 8
		1	Mean Speed	F	CI of difference	DF	P-value		1	Track Length	F	CI of difference	DF	P-value
			DMSO-Noco	28.8	0.01379 to 0.09413	21	0.0075			DMSO-Noco	1.2	-0.3642 to 0.2611	24	0.9112
			DMSO-LatA	28.8	-0.1407 to -0.04497	21	0.0002			DMSO-LatA	1.2	-0.6345 to 0.1428	24	0.2735
			Noco-LatA	28.8	-0.1956 to -0.09805	21	<0.0001			Noco-LatA	1.2	-0.5942 to 0.2056	24	0.457
		2	Velocity	F	CI of difference	DF	P-value		2	Track Duration	F	CI of difference	DF	P-value
			DMSO-Noco	18.58	0.003834 to 0.06737	21	0.0263			DMSO-Noco	3	-1.025 to 0.2506	24	0.3014
			DMSO-LatA	18.58	-0.09547 to -0.01973	21	0.0027			DMSO-LatA	3	-0.3997 to 1.186	24	0.443
			Noco-LatA	18.58	-0.1318 to -0.05464	21	<0.0001			Noco-LatA	3	-0.03557 to 1.596	24	0.0627
		3	Track Straightness	F	CI of difference	DF	P-value		3	Track Displacement	F	CI of difference	DF	P-value
			DMSO-Noco	13.98	0.01668 to 0.1141	21	0.0076			DMSO-Noco	7.93	-0.07459 to 0.2329	22	0.4137
			DMSO-LatA	13.98	-0.1131 to 0.003120	21	0.0658			DMSO-LatA	7.93	-0.4053 to -0.03627	22	0.0172
			Noco-LatA	13.98	-0.1795 to -0.06122	21	0.0001			Noco-LatA	7.93	-0.4907 to -0.1091	22	0.0019
		4	Arrest Coefficient	F	CI of difference	DF	P-value
			DMSO-Noco	1.4	-0.1046 to 0.08329	21	0.9568
			DMSO-LatA	1.4	-0.04984 to 0.1838	21	0.3411
			Noco-LatA	1.4	-0.04257 to 0.1978	21	0.2597
		Figure 5							Supplementary Figure 10
		1	Mean Speed	F	CI of difference	DF	P-value		1	Track Duration	F	CI of difference	DF	P-value
			uninf-WSN	24.81	-0.09664 to -0.02756	21	0.0005			uninf-WSN	8.413	0.05982 to 0.8462	25	0.0196
			uninf-RSV	24.81	-0.1051 to -0.01376	21	0.0096			uninf-RSV	8.413	-0.09948 to 0.9408	25	0.1441
			WSN-RSV	24.81	-0.1672 to -0.07586	21	<0.0001			uninf-IBV	8.413	-0.4057 to 0.5573	25	0.9722
										WSN-RSV	8.413	0.3535 to 1.394	25	0.0005
		2	Velocity	F	CI of difference	DF	P-value			WSN-IBV	8.413	0.04725 to 1.010	25	0.0275
			uninf-WSN	23.98	-0.05403 to -0.01349	21	0.0011			RSV-IBV	8.413	-0.2449 to 0.9346	25	0.3923
			uninf-RSV	23.98	-0.06419 to -0.01056	21	0.0056
			WSN-RSV	23.98	-0.09795 to -0.04432	21	<0.0001		2	Track length	F	CI of difference	DF	P-value
										uninf-WSN	9.703	-0.3176 to -0.06359	25	0.0019
		3	Track Straightness	F	CI of difference	DF	P-value			uninf-RSV	9.703	-0.2627 to 0.07337	25	0.4245
			uninf-WSN	21.45	-0.06662 to -0.01438	21	0.0022			uninf-IBV	9.703	-0.04685 to 0.2643	25	0.2446
			uninf-RSV	21.45	-0.08100 to -0.01190	21	0.0075			WSN-RSV	9.703	-0.4533 to -0.1172	25	0.0005
			WSN-RSV	21.45	-0.1215 to -0.05240	21	<0.0001			WSN-IBV	9.703	-0.2375 to 0.07365	25	0.4825
										RSV-IBV	9.703	-0.3939 to -0.01284	25	0.0333
		4	Arrest Coefficient	F	CI of difference	DF	P-value
			uninf-WSN	23.86	0.04064 to 0.1320	21	0.0003		3	Track displacement	F	CI of difference	DF	P-value
			uninf-RSV	23.86	0.007504 to 0.1284	21	0.0258			uninf-WSN	12.78	-0.2218 to -0.04533	25	0.0017
			WSN-RSV	23.86	0.09384 to 0.2148	21	<0.0001			uninf-RSV	12.78	-0.2262 to 0.007247	25	0.0717
										uninf-IBV	12.78	-0.03790 to 0.1782	25	0.3033
										WSN-RSV	12.78	-0.3598 to -0.1263	25	<0.0001
		Supplementary Figure 5C								WSN-IBV	12.78	-0.1715 to 0.04467	25	0.3894
		1	Colocated	F	CI of difference	DF	P-value			RSV-IBV	12.78	-0.3120 to -0.04729	25	0.0051
			DMSO-Noco	38.67	15.20 to 39.71	19	<0.0001
			DMSO-LatA	38.67	-35.77 to -9.718	19	0.0008		4	mean speed	F	CI of difference	DF	P-value
			Noco-LatA	38.67	-64.83 to -35.57	19	<0.0001			uninf-WSN	16.43	-0.1001 to -0.02415	25	0.0007
										uninf-RSV	16.43	-0.1097 to -0.009243	25	0.016
		2	PA vRNA alone	F	CI of difference	DF	P-value			uninf-IBV	16.43	-0.02158 to 0.07138	25	0.4678
			DMSO-Noco	44.56	-37.63 to -18.34	19	<0.0001			WSN-RSV	16.43	-0.1718 to -0.07134	25	<0.0001
			DMSO-LatA	44.56	2.330 to 22.83	19	0.0149			WSN-IBV	16.43	-0.08368 to 0.009283	25	0.1504
			Noco-LatA	44.56	29.06 to 52.08	19	<0.0001			RSV-IBV	16.43	-0.1413 to -0.02742	25	0.0022
		3	Rab11A alone	F	CI of difference	DF	P-value		5	Velocity	F	CI of difference	DF	P-value
			DMSO-Noco	6.3	-7.065 to 7.278	19	0.9992			uninf-WSN	16.95	-0.05546 to -0.01206	25	0.0013
			DMSO-LatA	6.3	2.451 to 17.69	19	0.0088			uninf-RSV	16.95	-0.06609 to -0.008662	25	0.0074
			Noco-LatA	6.3	1.410 to 18.52	19	0.021			uninf-IBV	16.95	-0.009983 to 0.04318	25	0.336
										WSN-RSV	16.95	-0.09985 to -0.04242	25	<0.0001
										WSN-IBV	16.95	-0.04374 to 0.009423	25	0.3082
		Figure 6e,f and Supplementary Figure 11								RSV-IBV	16.95	-0.08653 to -0.02142	25	0.0006
		1	Mean Speed	F	CI of difference	DF	P-value
			coloc-Rab11A alone	7.9	-0.06853 to -0.008418	9	0.0149		6	Track Straightness	F	CI of difference	DF	P-value
			coloc-PA alone	7.9	-0.06538 to -0.005268	9	0.0234			uninf-WSN	15.1	-0.06865 to -0.01235	25	0.0029
			Rab11A alone-PA alone	7.9	-0.02691 to 0.03321	9	0.9541			uninf-RSV	15.1	-0.08369 to -0.009206	25	0.0106
										uninf-IBV	15.1	-0.01238 to 0.05658	25	0.3141
		2	Displacement	F	CI of difference	DF	P-value			WSN-RSV	15.1	-0.1242 to -0.04971	25	<0.0001
			coloc-Rab11A alone	11.26	-0.7901 to -0.2019	9	0.0028			WSN-IBV	15.1	-0.05288 to 0.01608	25	0.471
			coloc-PA alone	11.26	-0.5961 to -0.007878	9	0.0445			RSV-IBV	15.1	-0.1108 to -0.02632	25	0.0008
			Rab11A alone-PA alone	11.26	-0.1001 to 0.4881	9	0.211
									7	Arrest Coefficient	F	CI of difference	DF	P-value
		3	Velocity	F	CI of difference	DF	P-value			uninf-WSN	15.09	0.03509 to 0.1376	25	0.0005
			coloc-Rab11A alone	3.2	-0.03247 to 0.006369	9	0.2008			uninf-RSV	15.09	0.0001693 to 0.1358	25	0.0493
			coloc-PA alone	3.2	-0.03609 to 0.002744	9	0.0922			uninf-IBV	15.09	-0.08197 to 0.04357	25	0.8342
			Rab11A alone-PA alone	3.2	-0.02304 to 0.01579	9	0.8631			WSN-RSV	15.09	0.08651 to 0.2221	25	<0.0001
										WSN-IBV	15.09	0.004373 to 0.1299	25	0.0328
		4	Track length	F	CI of difference	DF	P-value			RSV-IBV	15.09	0.01029 to 0.1640	25	0.022
			coloc-Rab11A alone	17.5	-1.598 to -0.5696	9	0.0006
			coloc-PA alone	17.5	-0.9569 to 0.07136	9	0.0912
			Rab11A alone-PA alone	17.5	0.1269 to 1.155	9	0.0172		Supplementary Figure 2
									1	Track length	F	CI of difference	DF	P-value
		5	Track Duration	F	CI of difference	DF	P-value			native-GFPRab11A				0.0635
			coloc-Rab11A alone	40.6	-9.259 to -4.786	9	<0.0001
			coloc-PA alone	40.6	-4.302 to 0.1719	9	0.0698		2	Track displacement	F	CI of difference	DF	P-value
			Rab11A alone-PA alone	40.6	2.721 to 7.194	9	0.0004			native-GFPRab11A				0.1032
		6	Track Straightness	F	CI of difference	DF	P-value		3	Track duration	F	CI of difference	DF	P-value
			coloc-Rab11A alone	8.4	0.03641 to 0.1911	9	0.0067			native-GFPRab11A				0.254
			coloc-PA alone	8.4	-0.01734 to 0.1373	9	0.1311
			Rab11A alone-PA alone	8.4	-0.1311 to 0.02359	9	0.1831		4	Mean speed	F	CI of difference	DF	P-value
										native-GFPRab11A				0.0159
		7	Arrest Coefficient	F	CI of difference	DF	P-value
			coloc-Rab11A alone	2.2	-0.2081 to 0.03008	9	0.1476		5	Velocity	F	CI of difference	DF	P-value
			coloc-PA alone	2.2	-0.1671 to 0.07108	9	0.5234			native-GFPRab11A				0.0635
			Rab11A alone-PA alone	2.2	-0.07808 to 0.1601	9	0.6178
									6	Track Straightness	F	CI of difference	DF	P-value
										native-GFPRab11A				0.0635
									7	Arrest coefficient	F	CI of difference	DF	P-value
										native-GFPRab11A				0.1111
