# Supplementary material for: Quantitative live cell imaging reveals influenza virus manipulation of Rab11A transport through reduced dynein association
Source: Nat Commun. 2020 Jan 7;11:23. doi: 10.1038/s41467-019-13838-3 (PMC6946661; doi:10.1038/s41467-019-13838-3)
Supplement: Supplementary file 18 — Source Data [file 41467_2019_13838_MOESM18_ESM.xlsx]

## Sheet: Figure 3 - Rab11A with drugs
	mean speed CF50				velocity CF50				track straightness CF50				track arrest coefficient CF50
	Rab11A + DMSO	Rab11A +Noco	Rab11A +LatA		Rab11A + DMSO	Rab11A +Noco	Rab11A +LatA		Rab11A + DMSO	Rab11A +Noco	Rab11A +LatA		Rab11A + DMSO	Rab11A +Noco	Rab11A +LatA
	0.215	0.1408	0.324		0.069	0.0228	0.139		0.349	0.1944	0.462		0.6714	0.8089	0.5348
	0.27	0.142	0.336		0.097	0.0243	0.152		0.386	0.1993	0.494		0.5979	0.7995	0.5926
	0.28	0.1431	0.446		0.101	0.0265	0.213		0.386	0.2155	0.502		0.6166	0.7951	0.4487
	0.284	0.1493	0.448		0.103	0.0285	0.236		0.391	0.2185	0.526		0.6059	0.7814	0.4203
	0.334	0.1753	0.381		0.134	0.0345	0.1592		0.425	0.223	0.443		0.5371	0.7607	0.602
	0.263	0.175	0.45		0.092	0.0346	0.214		0.379	0.223	0.498		0.5774	0.7221	0.5295
	0.28	0.219	0.507		0.101	0.0693	0.263		0.391	0.283	0.5471		0.5287	0.7832	0.4704
	0.282	0.272			0.102	0.0463			0.392	0.24			0.6413	0.7426
	0.313				0.125				0.424				0.6139
	0.352				0.146				0.44				0.6052
	updated:	2019-08-21
	updated:	2019-10-26

## Sheet: Figure 4 - PAGFP with drugs
		mean speed CF50				velocity CF50				track straightness CF50				track arrest coefficient CF50
		PA::GFP + DMSO	PA::GFP +Noco	PA::GFP +LatA		PA::GFP + DMSO	PA::GFP +Noco	PA::GFP +LatA		PA::GFP + DMSO	PA::GFP +Noco	PA::GFP +LatA		PA::GFP + DMSO	PA::GFP +Noco	PA::GFP +LatA
		0.289	0.2194	0.356		0.095	0.051	0.128		0.3588	0.256	0.381		0.5588	0.3837	0.5721
		0.3035	0.2205	0.381		0.105	0.054	0.15		0.3705	0.273	0.417		0.5904	0.6226	0.5215
		0.31	0.262	0.397		0.113	0.078	0.157		0.3954	0.323	0.421		0.5368	0.6981	0.5049
		0.334	0.2792	0.398		0.128	0.083	0.16		0.4069	0.324	0.428		0.5031	0.6841	0.5003
		0.359	0.2796	0.505		0.142	0.093	0.251		0.4214	0.356	0.521		0.6789	0.6065	0.3882
		0.359	0.2847			0.152	0.096			0.4473	0.365			0.5485	0.3964
		0.2922	0.2465			0.088				0.332	0.266			0.4941	0.5541
		0.2936	0.2605			0.091	0.062			0.335	0.307			0.6079	0.6115
		0.2991	0.2928			0.097	0.072			0.3483	0.349			0.5758	0.5197
		0.306				0.105	0.095			0.3707				0.6173	0.6735
														0.6379
														0.4228

## Sheet: Figure 5 - Rab11A virus inf.
		mean speed CF50				velocity CF50				track straightness CF50				track arrest coefficient CF50
		Rab11A uninf.	Rab11A + WSN	Rab11A + RSV		Rab11A uninf.	Rab11A + WSN	Rab11A + RSV		Rab11A uninf.	Rab11A + WSN	Rab11A + RSV		Rab11A uninf.	Rab11A + WSN	Rab11A + RSV
		0.215	0.225	0.319		0.069	0.0705	0.1255		0.349	0.349	0.422		0.6714	0.6195	0.5108
		0.27	0.232	0.324		0.097	0.0768	0.128		0.386	0.359	0.424		0.5979	0.6563	0.5611
		0.28	0.236	0.372		0.101	0.0794	0.16		0.386	0.363	0.456		0.6166	0.6719	0.5611
		0.284	0.24	0.372		0.103	0.0827	0.164		0.391	0.381	0.469		0.6059	0.6489	0.4933
		0.334	0.268			0.134	0.095			0.425	0.387			0.5371	0.6612
		0.263	0.202			0.092	0.06			0.379	0.333			0.5774	0.723
		0.28	0.227			0.101	0.074			0.391	0.355			0.5287	0.732
		0.282	0.215			0.102	0.071			0.392	0.364			0.6413	0.704
		0.313	0.209			0.125	0.063			0.424	0.332			0.6139	0.732
		0.352	0.198			0.146	0.06			0.44	0.335			0.6052	0.71

## Sheet: Figure 6- Rab11A-PAmRuby
		track displacement CF50				track mean speed CF50
		PA - Rab11A coloc	Rab11A alone	PA alone		PA - Rab11A coloc	Rab11A alone	PA alone
		0.303	0.634	0.663		0.0591	0.0796	0.097
		0.366	0.881	0.68		0.0601	0.103	0.099
		0.433	0.884	0.737		0.0745	0.108	0.104
		0.523	1.21	0.753		0.079	0.136	0.114

## Sheet: Figure 7 - IP full scans
								Figure 7
								anti-PB2				anti-GFP				anti-Dynein

## Sheet: Supplementary Figure 2
		Supplementary Figure 2: Comparison of motion parameters for transferrin between native A549 cells and GFP-Rab11A A549 cells.
		track length CF50			track displacement CF50			track duration CF50			track mean speed CF50			track velocity CF50			track straightness CF50			arrest coefficient CF50			total number of spots			number of tracks
		native A549	GFP-Rab11A A549		native A549	GFP-Rab11A A549		native A549	GFP-Rab11A A549		native A549	GFP-Rab11A A549		native A549	GFP-Rab11A A549		native A549	GFP-Rab11A A549		native A549	GFP-Rab11A A549		native A549	GFP-Rab11A A549		native A549	GFP-Rab11A A549
		1.44	1.21		0.503	0.334		3.7	4.08		0.328	0.24		0.08	0.066		0.325	0.287		0.679	0.694		242106	52305		23320	2921
		1.38	1.22		0.426	0.34		3.91	4.24		0.307	0.245		0.097	0.067		0.348	0.292		0.615	0.71		135487	31726		16193	2143
		1.4	1.295		0.47	0.39		3.93	4.01		0.313	0.268		0.105	0.079		0.363	0.31		0.6086	0.638		110806	89932		13676	8763
		1.44	1.379		0.503	0.444		4.47	4.08		0.328	0.297		0.112	0.094		0.368	0.338		0.6191	0.636		74152	96318		9197	9475
			1.424			0.472			4.114			0.301			0.095			0.345			0.678			59533			4545
																				threshold = 0.33 um

## Sheet: Supplementary Figure 4
		Supplementary Figure 4: Impact of cytoskeletal depolymerizing drugs on the transport of Rab11A
		number of spots				number of tracks				track length CF50				track displacement CF50				track duration CF50				track norm. std. dev CF50
		Rab11A + DMSO	Rab11A +Noco	Rab11A +LatA		Rab11A + DMSO	Rab11A +Noco	Rab11A +LatA		Rab11A + DMSO	Rab11A +Noco	Rab11A +LatA		Rab11A + DMSO	Rab11A +Noco	Rab11A +LatA		Rab11A + DMSO	Rab11A +Noco	Rab11A +LatA		Rab11A + DMSO	Rab11A +Noco	Rab11A +LatA
		272141	459610	533884		16027	17127	66229		1.56	0.944	1.117		0.525	0.1604	0.507		4.566	5.02	2.574		0.559	0.6042	0.472
		436609	353252	516368		33205	12484	63231		1.743	0.966	1.291		0.647	0.1642	0.56		4.934	5.206	3.215		0.59	0.6053	0.478
		439714	374270	529351		33054	14840	60133		1.759	1.018	1.931		0.649	0.1917	0.913		4.984	5.33	3.334		0.598	0.6092	0.488
		366693	298903	787908		29170	11203	96877		1.782	1.035	1.946		0.662	0.1919	0.96		5.106	5.571	3.493		0.603	0.6187	0.499
		336309	485490	450712		29848	20843	54193		1.827	1.157	1.755		0.743	0.221	0.744		5.415	4.983	3.495		0.627	0.6372
		350022	371331	254000		23324	25784	26600		1.695	1.163	1.887		0.6218	0.221	0.893		4.589	5.073	3.495		0.552
		238632	485490	482624		27334	20843	59497		1.704	1.281	2.098		0.6392	0.342	1.093		4.811	3.995	3.746		0.575
		453508	340910			28178	17968			1.727	1.2			0.6461	0.253			4.885	4.249			0.594
		289431				22139				1.866				0.7436				4.95				0.599
		590315				28278				1.918				0.801				5.134				0.608
		267917
		268689
		361786
		272728
		354978

## Sheet: Supplementary Figure 5
	Supplementary Figure 5: Characterization of H1N1pdm PA::GFP virus for live cell imaging
			Date for Supplementary Figure 5c - DMSO													Date for Supplementary Figure 5c - Nocodazole													Date for Supplementary Figure 5c - Latrunculin A											Date for Supplementary Figure 5a
			PA segment and Rab11A colocalization (DMSO treatment)												PA segment and Rab11A colocalization (Nocodazole tratment)													PA segment and Rab11A colocalization (Latrunculin tratment)												PA::GFP and NP colocalization raw data
		300 nm coloc	DMSO stk1	DMSO stk8	DMSO stk9new	DMSO stk10	DMSO stk11	DMSO stk12	Mean	StdDev	Std Error					Noco stk3R	Noco stk2	Noco stk3	Noco stk4	Noco stk5	Noco stk6	Mean	StdDev	Std Error				300 nm coloc	LatA_002	LatA_008	LatA_005	LatA_006	LatA_007	Mean	StdDev	Std Error				300 nm coloc	A549
		%of Total Spots that are PA670 non-colocs	0.414234	0.445045	0.290766	0.254902	0.251734	0.208661	0.31089	0.0960908	0.0392289				%of Total Spots that are PA670 non-colocs	0.506191	0.509877	0.547284	0.528448	0.606091	0.539272	0.539527	0.0363435	0.0148372				%of Total Spots that are PA670 non-colocs	0.209618	0.0914179	0.137255	0.111433	0.127214	0.137431	0.0516529	0.0258265					_001	_002	_003	_004	_005	_006
		% of Total Spots - Rab11a & PA colocs	0.288321	0.198198	0.3222	0.472767	0.306244	0.371391	0.32652	0.091386	0.0373082				% of Total Spots - Rab11a & PA colocs	0.124545	0.220988	0.0905433	0.116067	0.0923858	0.0756705	0.120033	0.0525927	0.0214709				% of Total Spots - Rab11a & PA colocs	0.46979	0.710821	0.661319	0.629522	0.639291	0.617863	0.104229	0.0521145				Total Number of Vesicles NP alones	204	322	483	360	114	268
		% of Total Spots- Rab11a non-colocs	0.297445	0.356757	0.387033	0.272331	0.442022	0.419948	0.362589	0.0672626	0.0274598				% of Total Spots- Rab11a non-colocs	0.369264	0.269136	0.362173	0.355485	0.301523	0.385057	0.34044	0.0449868	0.0183658				% of Total Spots- Rab11a non-colocs	0.320592	0.197761	0.201426	0.259045	0.233494	0.244706	0.0578539	0.028927				Total Number of Vesicles PA alones	44	71	126	97	35	68
																																								Total Number of Vesicles PA colocs	467	677	1221	606	339	489
																												surface area	2196.46	1736.07	1626.58	1626.63	2112.41
																												cytoplasm vol (um^3)	977.16	771.705	768.773	719.735	894.026	826.28	106.056	47.4297
		Total Number of Vesicles PA non-colocs	227	247	148	117	254	159							Total Number of Vesicles PA non-colocs	695	413	544	1161	597	563							SA/vol	2.2478	2.24965	2.11581	2.26004	2.36281							Total PA spots	511	748	1347	703	374	557
		Total Number of Vesicles Rab11a & PA colocs	158	110	164	217	309	283							Total Number of Vesicles Rab11a & PA colocs	171	179	90	255	91	79							nuc vol (um^3)	530.886	318.433	328.438	300.833	551.367	405.991	123.968	55.4401				PA non-coloc	44	71	126	97	35	68
		Total Number of Vesicles Rab11a non-colocs	163	198	197	125	446	320							Total Number of Vesicles Rab11a non-colocs	507	218	360	781	297	402							cytoplasm vol/nuc vol	1.84062	2.42345	2.34069	2.39247	1.62147							PA coloc	467	677	1221	606	339	489
		Total Number of Vesicles	548	555	509	459	1009	762							Total Number of Vesicles	1373	810	994	2197	985	1044
																												Total Number of Vesicles PA non-colocs	170	49	77	77	79							% PA coloc	0.913894	0.90508	0.906459	0.86202	0.906417	0.877917
		Total PA Spots	385	357	312	334	563	442							Total PA Spots	866	592	634	1416	688	642							Total Number of Vesicles Rab11a & PA colocs	381	381	371	435	397
		%PA spots coloc	0.41039	0.308123	0.525641	0.649701	0.548845	0.640271	0.513829	0.133288	0.0544148				%PA spots coloc	0.19746	0.302365	0.141956	0.180085	0.132267	0.123053	0.179531	0.0667014	0.0272307				Total Number of Vesicles Rab11a non-colocs	260	106	113	179	145
		%PA spots non coloc	0.58961	0.691877	0.474359	0.350299	0.451155	0.359729	0.486171	0.133288	0.0544148				%PA spots non coloc	0.80254	0.697635	0.858044	0.819915	0.867733	0.876947	0.820469	0.0667014	0.0272307				Total Number of Vesicles	811	536	561	691	621							Total NP spots	671	999	1704	966	453	757
																																								NP non-coloc	204	322	483	360	114	268
																												Total PA Spots	551	430	448	512	476							NP coloc	467	677	1221	606	339	489
																												%PA spots coloc	0.69147	0.886047	0.828125	0.849609	0.834034	0.817857	0.07416	0.0331653
		Colocated PA	158	110	164	217	309	283																				%PA spots non coloc	0.30853	0.113953	0.171875	0.150391	0.165966	0.182143	0.07416	0.0331653				% NP coloc	0.695976	0.677678	0.716549	0.627329	0.748344	0.645971
		Total PA spot	385	357	312	334	563	442
		Total Rab11A spots	321	308	361	342	755	603																																coloc normalized with geom. Mean.	79.7527	78.3168	80.593	73.5371	82.3597	75.3066
		Coloc PA/(total PA x total Rab11A)	0.00127847	0.0010004	0.00145607	0.00189971	0.000726948	0.00106181
		300 nm coloc	DMSO_001	DMSO_002	DMSO_003	DMSO_004	DMSO_005	Mean	StdDev	Std Error
		%of Total Spots that are PA670 non-colocs	0.235802	0.121981	0.212154	0.265949	0.176937	0.202564	0.0555986	0.0248644
		% of Total Spots - Rab11a & PA colocs	0.47284	0.543478	0.410448	0.389395	0.573063	0.477845	0.0802575	0.0358923
		% of Total Spots- Rab11a non-colocs	0.291358	0.334541	0.377399	0.344656	0.25	0.319591	0.049582	0.0221738
		surface area	2565.37	2586.37	2669.88	2587.14	2401.28
		cytoplasm vol (um^3)	900.069	802.543	1075.15	1041.55	1530.8	1070.02	279.992	125.216
		SA/vol	2.85019	3.22272	2.48326	2.48393	1.56864
		nuc vol (um^3)	480.423	586.94	521.84	587.718	578.72	551.128	48.0615	21.4938
		cytoplasm vol/nuc vol	1.87349	1.36733	2.06031	1.77219	2.64515
		Total Number of Vesicles PA non-colocs	191	101	199	321	201
		Total Number of Vesicles Rab11a & PA colocs	383	450	385	470	651
		Total Number of Vesicles Rab11a non-colocs	236	277	354	416	284
		Total Number of Vesicles	810	828	938	1207	1136
		Total PA Spots	574	551	584	791	852
		%PA spots coloc	0.667247	0.816697	0.659247	0.594185	0.764085	0.700292	0.0889593	0.0397838
		%PA spots non coloc	0.332753	0.183303	0.340753	0.405815	0.235915	0.299708	0.0889593	0.0397838
[truncated: 11 more columns]

## Sheet: Supplementary Figure 8
		Supplementary Figure 8: Impact of cytoskeletal depolymerizing drugs on the transport of PA::GFP.
		number of spots				number of tracks				track length CF50				track displacement CF50				track duration CF50				track norm. std. dev CF50
		PA::GFP + DMSO	PA::GFP +Noco	PA::GFP +LatA		PA::GFP + DMSO	PA::GFP +Noco	PA::GFP +LatA		PA::GFP + DMSO	PA::GFP +Noco	PA::GFP +LatA		PA::GFP + DMSO	PA::GFP +Noco	PA::GFP +LatA		PA::GFP + DMSO	PA::GFP +Noco	PA::GFP +LatA		PA::GFP + DMSO	PA::GFP +Noco	PA::GFP +LatA
		313648	143618	276303		38251	16190	24541		1.06	1.348	1.588		0.197	0.335	0.639		3.825	3.637	2.913		0.508	0.465	0.465
		311556	182036	151125		28151	15099	15798		1.42	1.383	1.657		0.5206	0.376	0.643		3.967	4.108	3.236		0.517	0.517	0.485
		472148	193603	147889		43318	11831	16271		1.52	1.426	1.701		0.5208	0.438	0.678		4.045	4.116	3.242		0.523	0.522	0.498
		493765	168886	358321		59109	9216	35761		1.594	1.44	1.728		0.5576	0.462	0.689		4.048	4.346	3.342		0.525	0.536	0.505
		93803	180626	320185		8248	15432	43033		1.676	1.5	1.841		0.6702	0.462	0.909		4.076	4.415	3.88		0.527	0.536	0.534
		214349	327176			21806	27728			1.733	1.594			0.7188	0.538			4.515	4.927			0.548	0.54
		377012	177689			40095	13705			1.829	2.472			0.7411	0.265			4.544	5.298			0.5483	0.543
										1.105	1.163			0.303	0.391			2.751	3.12
										1.143	1.355			0.37	0.438			2.82	3.456
										1.271	1.406			0.392				3.263	3.605
										1.295				0.408				3.353
										1.84								3.381

## Sheet: Supplementary Figure 10
		Supplementary Figure 10: Impact of viral infection on the transport of GFP-Rab11A
		mean speed CF50					velocity CF50					track straightness CF50					track arrest coefficient CF50					number of spots					number of tracks					track length CF50					track displacement CF50					track duration CF50					track norm. std. dev CF50
		Rab11A uninf.	Rab11A + WSN	Rab11A + RSV	Rab11A +IBV		Rab11A uninf.	Rab11A + WSN	Rab11A + RSV	Rab11A +IBV		Rab11A uninf.	Rab11A + WSN	Rab11A + RSV	Rab11A +IBV		Rab11A uninf.	Rab11A + WSN	Rab11A + RSV	Rab11A +IBV		Rab11A uninf.	Rab11A + WSN	Rab11A + RSV	Rab11A +IBV		Rab11A uninf.	Rab11A + WSN	Rab11A + RSV	Rab11A +IBV		Rab11A uninf.	Rab11A + WSN	Rab11A + RSV	Rab11A +IBV		Rab11A uninf.	Rab11A + WSN	Rab11A + RSV	Rab11A +IBV		Rab11A uninf.	Rab11A + WSN	Rab11A + RSV	Rab11A +IBV		Rab11A uninf.	Rab11A + WSN	Rab11A + RSV
		0.215	0.225	0.319	0.213		0.069	0.0705	0.1255	0.065		0.349	0.349	0.422	0.338		0.6714	0.6195	0.5108	0.6891		272141	312049	312425	392497		16027	23413	32236	26396		1.56	1.561	1.718	1.513		0.525	0.53	0.698	0.484		4.566	5.031	4.435	4.511		0.559	0.597	0.53
		0.27	0.232	0.324	0.254		0.097	0.0768	0.128	0.088		0.386	0.359	0.424	0.377		0.5979	0.6563	0.5611	0.6275		436609	213930	341343	280402		33205	14953	32478	24201		1.743	1.604	1.772	1.641		0.647	0.576	0.716	0.605		4.934	5.137	4.488	4.79		0.59	0.605	0.556
		0.28	0.236	0.372	0.271		0.101	0.0794	0.16	0.095		0.386	0.363	0.456	0.378		0.6166	0.6719	0.5611	0.6213		439714	486618	330113	532068		33054	32731	32175	38538		1.759	1.646	1.929	1.69		0.649	0.576	0.822	0.625		4.984	5.197	4.556	4.85		0.598	0.608	0.561
		0.284	0.24	0.372	0.275		0.103	0.0827	0.164	0.097		0.391	0.381	0.469	0.384		0.6059	0.6489	0.4933	0.5621		366693	365766	532436	633288		29170	26495	36690	47353		1.782	1.68	1.992	1.693		0.662	0.582	0.873	0.629		5.106	5.334	4.588	4.89		0.603	0.621	0.564
		0.334	0.268		0.299		0.134	0.095		0.107		0.425	0.387		0.394		0.5371	0.6612		0.5937		336309	454757	418346	479611		29848	30738		33029		1.827	1.721		1.71		0.743	0.639		0.645		5.415	5.565		5.267		0.627	0.627
		0.263	0.202				0.092	0.06				0.379	0.333				0.5774	0.723				350022	422712				23324	32669				1.695	1.542				0.6218	0.492				4.589	6.48				0.552
		0.28	0.227				0.101	0.074				0.391	0.355				0.5287	0.732				238632	331398				27334	20438				1.704	1.516				0.6392	0.516				4.811	5.21				0.575
		0.282	0.215				0.102	0.071				0.392	0.364				0.6413	0.704				453508	497207				28178	32752				1.727	1.588				0.6461	0.549				4.885	5.5				0.594
		0.313	0.209				0.125	0.063				0.424	0.332				0.6139	0.732				289431	344052				22139	22114				1.866	1.371				0.7436	0.43				4.95	4.98				0.599
		0.352	0.198				0.146	0.06				0.44	0.335				0.6052	0.71				590315	267828				28278	18191				1.918	1.446				0.801	0.452				5.134	5.47				0.608
																						267917
																						268689
																						361786
																						272728
																						354978
[truncated: 1 more columns]

[truncated: 2 more sheets: Supplementary Figure 11, Supplementary Figure 12 ]
